# Supplementary material for: An Alignment-Free Approach for Eukaryotic ITS2 Annotation and Phylogenetic Inference
Source: PLoS One. 2011 Oct 26;6(10):e26638. doi: 10.1371/journal.pone.0026638 (PMC3202569; doi:10.1371/journal.pone.0026638)
Supplement: File S2 — IDs, training and prediction series, values of the TIs predictors for the ITS2 and UTR sequences. (XLS) [file pone.0026638.s002.xls]

## Sheet: Nandy TIs
ID	Functional Class	Subset	Edge Number	Edge connnectivity Index	pfµ0	pfµ1	pfµ2	pfµ3	pfµ4	pfµ5	pfµ6	pfµ7	pfµ8	pfµ9	pfµ10	pfµ11	pfµ12	pfµ13	pfµ14	pfµ15
5771495	ITS2	training	114	54.9835	45.2394	106.289	227.754	653.805	2076.68	7156.67	25946.6	97454.1	375108	1.46897e+06	5.82359e+06	2.32896e+07	9.37234e+07	378863765	1536460749	5213867350
2660992	ITS2	training	103	49.4163	45.4497	124.297	345.627	1339.1	5833.91	27625.5	136818	696353	3.60241e+06	1.88246e+07	9.89895e+07	522624390	2766374403	4285292754	3916636842	7124274201
1688214	ITS2	training	112	53.7166	45.4597	107.281	249.723	818.618	3065.7	12611.6	54569.7	243278	1.10362e+06	5.05946e+06	2.33446e+07	1.08147e+08	5.02288e+08	2336688817	3551864156	7231617094
39104362	ITS2	training	106	50.8333	45.4897	118.953	312.892	1141.86	4689.24	20915	97622.5	468610	2.2886e+06	1.13008e+07	5.62021e+07	2.80833e+08	1407734626	4323387489	5460429885	6926929610
22036175	ITS2	training	82	39.9333	48.0597	188.356	685.288	3480.81	19829.4	122694	793120	5.25996e+06	3.53986e+07	2.40272e+08	1639089928	4089557145	6363439680	6670292925	12884387787	12097520858
6686775	ITS2	training	82	39.9333	48.0597	188.356	685.288	3480.81	19829.4	122694	793120	5.25996e+06	3.53986e+07	2.40272e+08	1639089928	4089557145	6363439680	6670292925	12884387787	12097520858
27451399	ITS2	training	98	47.0333	48.0096	137.813	355.799	1240.46	4791.12	19992.2	87101.3	390274	1.78151e+06	8.23921e+06	3.84701e+07	1.80915e+08	8.55484e+08	4062657768	7576893522	8390786156
27451461	ITS2	training	89	42.5842	48.0999	168.554	536.583	2346.98	11461.3	60770.7	337599	1.93135e+06	1.12533e+07	6.63406e+07	3.94054e+08	2352177177	6316012834	6907810394	9749111288	14923372671
6686859	ITS2	training	89	42.5842	48.0999	168.554	536.583	2346.98	11461.3	60770.7	337599	1.93135e+06	1.12533e+07	6.63406e+07	3.94054e+08	2352177177	6316012834	6907810394	9749111288	14923372671
37954401	ITS2	training	89	42.5842	48.0999	168.554	536.583	2346.98	11461.3	60770.7	337599	1.93135e+06	1.12533e+07	6.63406e+07	3.94054e+08	2352177177	6316012834	6907810394	9749111288	14923372671
37954414	ITS2	training	79	38.1016	48.1097	205.428	775.778	3885.93	21135.6	122645	739332	4.57602e+06	2.8848e+07	1.8428e+08	1188515549	5430603867	10018725497	9358853953	15969826071	14409249184
37954420	ITS2	training	79	38.1016	48.1097	205.428	775.778	3885.93	21135.6	122645	739332	4.57602e+06	2.8848e+07	1.8428e+08	1188515549	5430603867	10018725497	9358853953	15969826071	14409249184
20379204	ITS2	training	109	53.7833	45.1896	103.635	210.952	570.712	1716.37	5618.36	19321.4	68595.4	248570	913287	3.38828e+06	1.26598e+07	4.75554e+07	1.79383e+08	6.78903e+08	2576352628
15428637	ITS2	training	92	44.3656	44.4693	115.658	278.898	916.53	3391.53	13738	58575.4	257934	1.15891e+06	5.27502e+06	2.42155e+07	1.11796e+08	5.18103e+08	2407349849	2665638453	6156281063
9408072	ITS2	training	110	52.781	39.54	61.1421	86.3777	156.423	305.799	640.13	1394.57	3127.06	7156.52	16632.2	39116.5	92869.7	222188	534958	1.29486e+06	3.14833e+06
21666890	ITS2	training	95	46.1998	41.0897	95.5454	188.976	490.516	1399.04	4350.15	14292.2	48831.7	171414	613229	2.2232e+06	8.13608e+06	2.99742e+07	1.10954e+08	412105530	1534371386
37954526	ITS2	training	96	46.6165	41.0697	95.4196	187.856	487.411	1391.81	4334.34	14257.4	48750.1	171199	612580	2.221e+06	8.12807e+06	2.99438e+07	1.10835e+08	4.11641e+08	1532543355
18449072	ITS2	training	96	46.6165	41.0697	95.4196	187.856	487.411	1391.81	4334.34	14257.4	48750.1	171199	612580	2.221e+06	8.12807e+06	2.99438e+07	1.10835e+08	4.11641e+08	1532543355
32442341	ITS2	training	96	46.6165	41.0697	95.4196	187.856	487.411	1391.81	4334.34	14257.4	48750.1	171199	612580	2.221e+06	8.12807e+06	2.99438e+07	1.10835e+08	4.11641e+08	1532543355
6288902	ITS2	training	96	46.6165	41.0697	95.4196	187.856	487.411	1391.81	4334.34	14257.4	48750.1	171199	612580	2.221e+06	8.12807e+06	2.99438e+07	1.10835e+08	4.11641e+08	1532543355
18449096	ITS2	training	154	75.5813	47.6091	64.0795	80.7852	133.702	246.722	498.652	1067.52	2376.9	5433.18	12643.5	29789.5	70807.8	169390	407180	982444	2.37749e+06
37954574	ITS2	training	166	82.7317	48.6493	62.6665	74.8814	118.963	214.11	430.503	933.46	2135.03	5061.7	12289.1	30304.5	75493.4	189321	476856	1.20456e+06	3.04865e+06
17027164	ITS2	training	149	73.8819	48.4886	78.187	118.391	248.512	600.231	1617.06	4654.72	13979.3	43119.5	135285	429109	1.37074e+06	4.39895e+06	1.416e+07	4.56723e+07	1.47512e+08
32346321	ITS2	training	141	69.6981	47.169	75.7892	119.127	262.508	671.164	1923.74	5894.4	18813.6	61507.8	203958	681979	2.29163e+06	7.7231e+06	2.60737e+07	8.81199e+07	2.98005e+08
38567596	ITS2	training	138	67.8981	47.5293	82.1433	120.883	229.022	468.447	1027.22	2350.44	5541.99	13341.1	32592	80468.1	200211	501000	1.25911e+06	3.17488e+06	8.02637e+06
8979877	ITS2	training	142	69.6815	47.7795	75.6947	118.864	262.323	667.116	1887.53	5669.72	17670.2	56317.2	182046	593885	1.94932e+06	6.42511e+06	2.12398e+07	7.03592e+07	2.33422e+08
6642961	ITS2	training	111	52.5986	45.4994	89.1741	157.192	357.132	882.511	2344.58	6507.34	18618.2	54390.6	161272	483391	1.46068e+06	4.44122e+06	1.35692e+07	4.16182e+07	1.28048e+08
17154864	ITS2	training	145	70.1473	45.2588	57.107	63.2483	90.1109	140.751	240.376	434.868	820.456	1594.84	3169.26	6404.02	13109.2	27111	56529.8	118654	250388
17154871	ITS2	training	145	69.2973	44.9289	55.3076	59.9046	81.5887	121.143	195.892	336.144	603.345	1119.18	2127.17	4116.85	8077.11	16013.4	32006	64380.2	130162
40363430	ITS2	training	143	68.3817	47.8092	72.5061	102.344	192.797	405.743	932.27	2259.23	5675.69	14612.7	38280.8	101560	271998	733750	1.99057e+06	5.42436e+06	1.48347e+07
3075447	ITS2	training	136	67.1481	46.6193	70.2075	96.523	172.537	343.703	756.753	1785.5	4430.27	11383.7	29960.7	80145.4	216758	590605	1.61739e+06	4.44462e+06	1.22431e+07
37954742	ITS2	training	117	56.8816	47.8695	94.0828	162.268	357.261	839.898	2102.62	5457.85	14550.5	39545.9	109088	304473	857935	2.43653e+06	6.96533e+06	2.00224e+07	57827453
14486629	ITS2	training	109	52.6318	48.1198	134.468	430.165	2046.22	10940.7	62794.4	371998	2.24393e+06	1.36735e+07	8.38257e+07	5.15776e+08	3180652991	4519340104	3469583205	7710481295	3836346775
33086993	ITS2	training	110	52.4496	48.0492	142.913	454.836	2030.5	10118.1	54238.3	302494	1.72938e+06	1.00406e+07	5.88684e+07	3.47308e+08	2057199515	5357442752	6164096670	10404911375	8560287992
33086994	ITS2	training	86	41.0833	47.9995	167.229	517.461	2089.48	9186.77	43404.8	214573	1.09559e+06	5.72246e+06	3.03764e+07	1.63116e+08	883162084	3780990644	5792655826	10271209485	11972119354
4808133	ITS2	training	107	51.8013	48.3395	132.731	320.781	1030.3	3661.94	14150.4	57627.6	243345	1.05328e+06	4.63768e+06	2.06652e+07	9.28579e+07	4.19736e+08	1905326231	5259139105	6534662663
17385405	ITS2	training	111	54.3168	48.3098	123.615	287.643	888.977	3042.58	11320.7	44361.9	180150	749602	3.1724e+06	1.35868e+07	5.8684e+07	2.55003e+08	1112902896	4872324446	5445894205
31322704	ITS2	training	117	56.9649	48.0594	95.2951	161.421	338.598	754.509	1784.55	4381.49	11060.5	28484.5	74449.8	196744	524257	1.40584e+06	3.78829e+06	1.02472e+07	2.78014e+07
16215425	ITS2	training	99	47.9993	45.0297	123.194	352.162	1454.51	6878.33	35334.8	188980	1.03304e+06	5.71445e+06	3.1822e+07	1.77881e+08	9.96519e+08	4216770579	4403335587	7516914110	5216649598
30844201	ITS2	training	147	72.2152	47.6995	67.2664	89.0778	158.666	316.389	690.828	1590.54	3792.65	9255.01	22948.4	57555.5	145575	370579	948117	2.43555e+06	6.27719e+06
30844203	ITS2	training	142	69.1823	46.1894	72.8822	109.409	230.713	553.819	1467.59	4117.87	11990.5	35759.8	108365	331972	1.02469e+06	3.17984e+06	9.90578e+06	3.09452e+07	9.68727e+07
33087011	ITS2	training	146	72.199	46.8396	72.7935	107.219	215.754	491.081	1237.92	3326.69	9336.42	26961.5	79347.4	236476	710727	2.14829e+06	6.5188e+06	1.98337e+07	6.04567e+07
33087014	ITS2	training	129	64.7492	45.6994	81.4566	124.156	247.015	532.443	1236.27	3002.28	7526.91	19291.3	50230.1	132295	351395	939287	2.52284e+06	6.80127e+06	1.83884e+07
32134793	ITS2	training	131	65.6491	45.8893	81.55	123.167	241.389	509.959	1157.72	2748.69	6746.7	16966.2	43451.4	112841	296208	784109	2.08948e+06	5.59763e+06	1.50601e+07
25140647	ITS2	training	129	64.5826	45.7295	81.8411	124.619	247.591	533.125	1237.07	3003.23	7528.04	19292.6	50231.7	132297	351397	939290	2.52285e+06	6.80127e+06	1.83884e+07
14582941	ITS2	training	135	65.8154	47.2495	75.8874	108.483	198.765	394.418	843.876	1896.41	4427.3	10642.6	26181.6	65600.2	166778	428923	1.11319e+06	2.90981e+06	7.6487e+06
14582965	ITS2	training	124	62.3493	45.5096	79.6216	118.987	227.886	466.68	1021.79	2329.05	5471.24	13139.1	32092.1	79429.1	198677	501223	1.27337e+06	3.25382e+06	8.35471e+06
12240193	ITS2	training	146	70.5154	47.4197	65.9968	81.3207	125.192	206.29	362.014	661.339	1245.42	2399.44	4705.75	9360.63	18836.8	38273.1	78401.9	161737	335693
20136718	ITS2	training	128	62.0147	44.8492	69.1645	93.1074	157.222	283.61	544.644	1086.83	2230.51	4671.94	9938.99	21403.5	46549.1	102065	225332	500393	1.11685e+06
6687658	ITS2	training	137	66.5654	47.4796	74.2215	101.486	175.618	325.601	644.736	1328.87	2821.24	6120.72	13503	30188.3	68231.5	155631	357754	827903	1.92708e+06
20136720	ITS2	training	153	74.6154	46.5995	59.203	71.9299	117.889	215.887	433.518	921.936	2042.29	4655.61	10834.2	25593.7	61132.4	147229	356794	868776	2.12318e+06
20136724	ITS2	training	139	68.0317	46.3795	69.7132	98.9636	189.024	407.009	969.056	2460.32	6529.83	17856.1	49827.8	140971	402585	1.15712e+06	3.34066e+06	9.67445e+06	2.80777e+07
20136725	ITS2	training	145	72.2652	47.0896	71.6816	97.7412	173.909	334.873	692.357	1495.42	3335.62	7617.17	17705.9	41719.1	99338.7	238491	576290	1.39976e+06	3.41402e+06
6687733	ITS2	training	146	72.7652	47.2996	71.8139	97.806	173.946	334.894	692.369	1495.43	3335.63	7617.17	17705.9	41719.1	99338.7	238491	576290	1.39976e+06	3.41402e+06
12658296	ITS2	training	133	65.4659	45.6298	76.7118	117.925	239.151	542.582	1349.88	3568.6	9848.47	28010	81371.2	239947	715048	2.14677e+06	6.47922e+06	1.96283e+07	5.96208e+07
24849906	ITS2	training	133	65.4659	45.8198	77.4048	119.368	241.755	547.133	1357.7	3582	9871.49	28049.8	81440.3	240068	715261	2.14715e+06	6.47989e+06	1.96295e+07	5.9623e+07
22859172	ITS2	training	138	67.3655	47.6999	72.6734	95.0372	155.804	270.736	499.451	954.049	1869.64	3730.56	7544.17	15412.7	31741.3	65792.9	137108	287027	603255
2995821	ITS2	training	141	69.1814	47.6193	69.6319	90.0061	148.962	264.391	501.159	986.138	1991.69	4093.75	8519.85	17893.3	37838.8	80448	171779	368109	791228
5306026	ITS2	training	112	55.4165	45.55	94.0626	159.124	342.115	789.374	1947.89	5010.66	13275.5	35903.3	98539.4	273360	764381	2.15025e+06	6.07673e+06	1.7235e+07	4.9022e+07
7533132	ITS2	training	98	47.0163	33.8796	57.2238	95.9098	208.794	497.029	1264.03	3342.08	9069	25040.9	69977.4	197222	559287	1.59338e+06	4.55559e+06	1.30616e+07	3.75356e+07
2329943	ITS2	training	94	45.2664	33.4798	60.3032	108.329	254.978	656.748	1807.62	5167.76	15141.3	45071	135586	410842	1.25129e+06	3.82542e+06	1.17288e+07	3.60433e+07	1.10973e+08
11037409	ITS2	training	110	53.9988	35.5696	53.5769	77.7076	146.309	300.233	655.596	1480.89	3418.82	8007.49	18949.2	45191.4	108438	261509	633323	1.53935e+06	3.75334e+06
11037421	ITS2	training	120	58.0313	47.9794	87.7354	171.071	463.821	1482	5290.01	20040.8	78431.1	312282	1.255e+06	5.06923e+06	2.05336e+07	8.33069e+07	3.38292e+08	1374462161	2556151091
11037426	ITS2	training	120	58.0313	47.9794	87.7354	171.071	463.821	1482	5290.01	20040.8	78431.1	312282	1.255e+06	5.06923e+06	2.05336e+07	8.33069e+07	3.38292e+08	1374462161	2556151091
1658201	ITS2	training	91	45.3493	47.66	183.249	704.054	3724.24	21808.8	137435	902406	6.07692e+06	4.15454e+07	2.86619e+08	1988155446	4397662092	5547142658	10207246457	15104493469	13631850717
1658206	ITS2	training	93	46.0158	37.7196	87.1615	187.695	536.454	1658.28	5437.39	18404.4	63663.7	223670	795295	2.85501e+06	1.03298e+07	3.76176e+07	1.37734e+08	5.06588e+08	1870302217
11037439	ITS2	training	93	46.0158	37.7196	87.1615	187.695	536.454	1658.28	5437.39	18404.4	63663.7	223670	795295	2.85501e+06	1.03298e+07	3.76176e+07	1.37734e+08	5.06588e+08	1870302217
1658210	ITS2	training	112	54.5674	47.3901	119.245	255.375	722.15	2246.17	7578.97	26880.6	98600.4	369878	1.40905e+06	5.4263e+06	2.10618e+07	8.22308e+07	3.22498e+08	1269281094	3950465577
37500443	ITS2	training	116	55.9492	47.4798	113.847	259.602	788.366	2605.52	9200.93	33742.7	126993	486642	1.88979e+06	7.41336e+06	2.93134e+07	1.16648e+08	466578711	1874187125	5184523275
30060444	ITS2	training	121	58.3486	48.5394	121.484	335.072	1362.37	6330.94	31860.3	166584	889566	4.80686e+06	2.61564e+07	1.42935e+08	7.83151e+08	3275504997	5893416684	4826669411	9579994640
30060456	ITS2	training	138	67.7146	51.9591	94.875	149.635	299.378	640.662	1456.8	3429.91	8271.47	20272.9	50260.8	125649	316079	798944	2.02713e+06	5.15919e+06	1.3164e+07
18103935	ITS2	training	69	32.8337	32.0399	104.989	350.717	1592.37	7890.36	41455	224621	1.24076e+06	6.93714e+06	3.90929e+07	2.21446e+08	1258747174	4679447561	4764673934	8281783155	5921004743
30060461	ITS2	training	136	66.4809	47.749	79.2881	118.709	232.13	498.957	1160.65	2828.45	7109.55	18235.3	47415.5	124458	328872	873232	2.32693e+06	6.21739e+06	1.66468e+07
1658247	ITS2	training	141	68.8808	47.5594	75.4031	103.19	181.989	348.464	720.423	1566.31	3538.09	8225.52	19553.8	47298.4	115985	287513	718859	1.80969e+06	4.5808e+06
2970379	ITS2	training	132	63.8986	47.4601	81.889	128.542	266.327	613.075	1538.87	4072.59	11167.2	31348.5	89416.9	257885	749636	2.19165e+06	6.43526e+06	1.8959e+07	5.60045e+07
2970386	ITS2	training	131	63.2979	47.4896	81.8631	127.725	263.332	600.114	1491.44	3913.33	10668.9	29871.3	85244.2	246663	721150	2.12489e+06	6.29867e+06	1.87581e+07	56069377
20805923	ITS2	training	128	62.249	47.4392	86.7846	132.575	254.818	521.812	1135.78	2566.92	5965.54	14150.8	34098.2	83183.8	204953	509103	1.27322e+06	3.20249e+06	8.09463e+06
37196787	ITS2	training	122	59.1985	47.3797	91.7307	147.628	299.603	644.848	1469.9	3463.39	8354.02	20477.8	50781.6	127009	319719	808858	2.05445e+06	5.23485e+06	1.33737e+07
18699537	ITS2	training	133	65.5815	47.4896	86.8187	146.996	340.546	896.159	2618.35	8157.03	26500.5	88398.4	299875	1.02829e+06	3.55083e+06	1.23182e+07	4.28654e+07	1.49477e+08	5.21999e+08
37622327	ITS2	training	133	64.3818	47.44	83.682	134.05	288.409	694.119	1821.66	5017.99	14239.2	41139.3	120212	353844	1.04661e+06	3.10591e+06	9.23816e+06	2.75223e+07	8.20893e+07
37622335	ITS2	training	119	57.2323	47.3993	94.6629	156.792	330.533	745.096	1790.41	4467.57	11447.2	29870.2	78974.8	210863	567310	1.53568e+06	4.17819e+06	1.14172e+07	3.13164e+07
23428382	ITS2	training	119	57.2323	47.3993	94.6629	156.792	330.533	745.096	1790.41	4467.57	11447.2	29870.2	78974.8	210863	567310	1.53568e+06	4.17819e+06	1.14172e+07	3.13164e+07
33320376	ITS2	training	135	65.9981	47.6292	77.7914	112.901	210.247	423.752	914.594	2055.68	4751.23	11191.8	26719.3	64411	156394	381813	936106	2.30283e+06	5.6805e+06
12658929	ITS2	training	104	50.8316	36.9099	59.4395	94.6333	192.71	422.563	979.432	2341.91	5720.99	14184.5	35552.2	89835.3	228426	583698	1.49747e+06	3.85439e+06	9.94836e+06
37781460	ITS2	training	90	43.3988	32.8298	57.2269	97.536	217.543	529.876	1379.93	3734.76	10375.3	29334.4	83969.5	242498	704888	2.05903e+06	6.03748e+06	1.77568e+07	5.23537e+07
4127938	ITS2	training	89	43.6487	32.8901	60.4115	112.821	280.643	778.04	2331.88	7323.01	23708.1	78292.9	261992	884582	3.00513e+06	1.02533e+07	3.50912e+07	1.20364e+08	413524278
46401434	ITS2	training	110	53.9988	35.5696	53.5769	77.7076	146.309	300.233	655.596	1480.89	3418.82	8007.49	18949.2	45191.4	108438	261509	633323	1.53935e+06	3.75334e+06
19224236	ITS2	training	136	67.0484	46.86	72.5617	101.65	184.272	363.215	772.374	1726.82	4012.03	9598.91	23496	58546.7	147932	377877	973499	2.52469e+06	6.58169e+06
33274533	ITS2	training	136	66.265	46.4289	72.9835	100.788	181.368	357.08	763.208	1718.86	4021.8	9673.74	23753	59240.9	149532	380976	977773	2.52402e+06	6.54563e+06
46560550	ITS2	training	136	66.265	46.4289	72.9835	100.788	181.368	357.08	763.208	1718.86	4021.8	9673.74	23753	59240.9	149532	380976	977773	2.52402e+06	6.54563e+06
46560551	ITS2	training	130	64.0488	45.94	83.2767	130.214	265.85	587.878	1397.34	3468.3	8874.68	23194	61552.2	165206	447225	1.21869e+06	3.33817e+06	9.18142e+06	2.53368e+07
1832344	ITS2	training	134	65.466	46.4596	84.1903	133.543	277.128	621.372	1489.55	3714.18	9523.39	24906.6	66095.6	177326	479694	1.30588e+06	3.57239e+06	9.80961e+06	2.7016e+07
5524488	ITS2	training	118	57.0491	50.5196	111.508	206.238	486.163	1233.5	3365.67	9641.68	28667.4	87624.8	273456	866831	2.78044e+06	8.99917e+06	2.9329e+07	9.61021e+07	3.16236e+08
34923048	ITS2	training	136	66.4654	46.7397	80.9341	127.632	275.608	678.085	1857.53	5422.66	16481.2	51349.4	162527	519745	1.67372e+06	5.41615e+06	1.75881e+07	5.72618e+07	186787195
19171668	ITS2	training	126	61.2154	47.689	96.848	181.297	450.892	1247.3	3762.47	11986.2	39640.8	134460	464100	1.62149e+06	5.71454e+06	2.02669e+07	7.22144e+07	2.58222e+08	9.25841e+08
11230469	ITS2	training	131	64.7816	46.8693	84.3562	130.632	260.734	565.008	1319.86	3237.34	8235.53	21529.4	57475.2	155962	428678	1.19029e+06	3.33172e+06	9.38574e+06	2.6576e+07
31324289	ITS2	training	128	63.0823	46.2793	88.8518	151.127	335.37	807.824	2076.31	5535.93	15124	42006.1	118062	334778	955812	2.74369e+06	7.91023e+06	2.28869e+07	6.64136e+07
14578535	ITS2	training	131	64.7816	46.8693	84.3562	130.632	260.734	565.008	1319.86	3237.34	8235.53	21529.4	57475.2	155962	428678	1.19029e+06	3.33172e+06	9.38574e+06	2.6576e+07
25136311	ITS2	training	79	38.283	30.5396	66.1344	152.94	494.666	1780.33	6883.61	27573.3	112839	467655	1.95367e+06	8.2032e+06	3.45591e+07	1.45917e+08	617016214	2611749711	2492436189
4731505	ITS2	training	144	70.5815	47.5195	71.4333	96.5993	169.531	319.876	642	1331	2819.39	6055.71	13133.3	28682.6	62972.3	138826	307067	681071	1.51413e+06
18643278	ITS2	training	142	68.8308	47.2997	69.5914	92.2367	164.001	331.288	748.187	1815.6	4624.13	12154.3	32615.9	88731.7	243615	672991	1.86698e+06	5.1942e+06	1.44797e+07
32329621	ITS2	training	146	71.9647	47.3394	68.1375	87.5778	146.791	265.084	511.726	1025.24	2108.68	4417.52	9382.96	20144	43616.8	95098.2	208531	459438	1.01626e+06
17016386	ITS2	training	130	62.8484	46.4994	81.6191	139.776	330.706	879.563	2547.31	7735.53	24219.6	77368.7	250630	820115	2.70377e+06	8.96483e+06	2.98566e+07	9.97829e+07	3.34416e+08
18643290	ITS2	training	148	71.481	45.9895	60.3896	71.3358	107.762	176.634	313.074	585.425	1142.55	2305.53	4776.3	10100.2	21701.1	47201.6	103635	229174	509561
15293545	ITS2	training	144	69.6808	46.5596	64.0783	88.1515	168.849	378.66	951.73	2555.25	7139.31	20431.2	59341.6	173968	513069	1.51906e+06	4.50916e+06	1.3408e+07	3.99154e+07
18643298	ITS2	training	143	69.364	46.5897	63.273	76.9079	118.268	196.169	349.793	653.939	1266.91	2519.15	5106.67	10501.1	21825.8	45729.4	96397.7	204157	433940
25070765	ITS2	training	146	70.7645	46.5	62.3325	77.1355	123.537	218.125	419.49	853.027	1805.93	3933.42	8742.65	19716.8	44939.2	103231	238531	553659	1.28967e+06
15293552	ITS2	training	146	71.0146	46.5202	62.3544	77.5195	124.573	220.23	423.319	859.556	1816.64	3950.54	8769.54	19758.5	45003.2	103328	238679	553881	1.29e+06
15293555	ITS2	training	141	68.2975	46.4999	63.9534	81.6184	134.542	242.774	474.702	976.066	2080.32	4545.96	10113.6	22797.3	51898.1	119055	274784	637389	1.48467e+06
18643305	ITS2	training	141	68.2975	46.4999	63.9534	81.6184	134.542	242.774	474.702	976.066	2080.32	4545.96	10113.6	22797.3	51898.1	119055	274784	637389	1.48467e+06
15293566	ITS2	training	142	68.748	46.4795	62.3443	77.1744	124.802	224.119	443.682	938.41	2084.59	4795.29	11308.4	27139.5	65943.6	161633	398621	987388	2.45338e+06
25070787	ITS2	training	146	71.6815	46.6494	62.9198	77.1418	123.669	217.414	418.041	853.476	1825.4	4041.8	9185.23	21280.5	50008.8	118750	284132	683613	1.65139e+06
25070796	ITS2	training	88	43.0823	38.8594	93.1507	196.107	538.931	1601.83	5095.28	16847.9	57184.8	197513	690602	2.43618e+06	8.65113e+06	3.0879e+07	1.10667e+08	3.97928e+08	1434759309
25070797	ITS2	training	88	43.0823	38.8594	93.1507	196.107	538.931	1601.83	5095.28	16847.9	57184.8	197513	690602	2.43618e+06	8.65113e+06	3.0879e+07	1.10667e+08	3.97928e+08	1434759309
15293589	ITS2	training	100	48.3831	32.5002	50.0803	66.2071	111.799	201.901	388.291	775.87	1595.12	3349.52	7149.93	15462.5	33794	74499.9	165422	369529	829676
29027640	ITS2	training	119	57.2663	48.8098	118.966	262.558	759.552	2377.52	7956.24	27745.1	99717.7	366418	1.36916e+06	5.18196e+06	1.98077e+07	7.63004e+07	2.95705e+08	1151557060	4501838078
30313476	ITS2	training	114	55.9321	45.3694	96.1457	179.248	443.101	1197.32	3493.87	10658.7	33490.4	107257	347921	1.13845e+06	3.74792e+06	1.23926e+07	4.11085e+07	1.36697e+08	4.55413e+08
30313477	ITS2	training	120	57.9832	44.4491	87.1028	145.147	314.007	745.695	1934.8	5331.03	15345	45546.2	138140	425401	1.32428e+06	4.15469e+06	1.31085e+07	4.15308e+07	1.31987e+08
30313478	ITS2	training	122	58.9155	45.2796	83.6168	135.913	287.702	661.449	1640.21	4263.42	11459.9	31527.6	88171	249471	711791	2.0433e+06	5.8921e+06	1.70484e+07	4.94573e+07
7341118	ITS2	training	125	60.6665	45.6993	91.1299	170.491	432.663	1219.42	3719.59	11848.8	38758.5	128817	432369	1.46027e+06	4.95174e+06	1.68363e+07	5.73505e+07	1.95614e+08	6.67864e+08
37359499	ITS2	training	115	56.5157	45.4997	96.7513	184.892	465.506	1278.95	3775.9	11607.3	36621	117444	380702	1.24297e+06	4.07855e+06	1.34307e+07	4.43441e+07	1.46701e+08	4.86073e+08
21425761	ITS2	training	119	58.5491	45.1991	87.9076	151.327	342.38	843.913	2239.7	6204.73	17695.6	51441.6	151500	450195	1.34625e+06	4.04394e+06	1.21874e+07	3.68196e+07	1.11442e+08
7341144	ITS2	training	120	58.4659	45.2292	93.083	179.93	469.757	1355.55	4231.96	13823.8	46536.3	159805	556318	1.95545e+06	6.92182e+06	2.46312e+07	8.80074e+07	3.15471e+08	1133814805
37359513	ITS2	training	121	59.3656	45.7295	87.1973	146.488	322.198	772.265	2006.01	5486.75	15582.9	45460.4	135240	408156	1.24512e+06	3.82935e+06	1.18508e+07	3.68533e+07	1.15042e+08
3282420	ITS2	training	119	57.8333	45.5996	91.3268	152.162	323.607	735.112	1785.63	4533.93	11920.7	32202	88879.3	249554	710375	2.04449e+06	5.93617e+06	1.73578e+07	5.10433e+07
3282482	ITS2	training	114	55.7494	45.6395	92.5651	162.863	359.623	832.776	2023.18	5047.42	12840.9	33130.1	86404.4	227273	601976	1.60374e+06	4.29385e+06	1.15461e+07	3.11658e+07
3136283	ITS2	training	115	55.4161	45.3596	94.6358	179.053	446.452	1215.07	3564.25	10930.9	34559.8	111536	365192	1.20821e+06	4.0282e+06	1.35096e+07	4.55176e+07	1.53933e+08	5.22163e+08
3372705	ITS2	training	111	53.8327	45.3794	103.545	200.483	506.592	1373.57	3982.02	12015.8	37337	118517	382388	1.24963e+06	4.12598e+06	1.37379e+07	4.60608e+07	1.5533e+08	5.26361e+08
20330487	ITS2	training	110	53.7841	45.1493	118.839	283.161	905.427	3188.17	12118.5	48181.2	197373	824849	3.49551e+06	1.4962e+07	6.4518e+07	2.79767e+08	1218368131	4137973389	6050359152
20330498	ITS2	training	111	55.2	45.6098	109.948	229.743	624.113	1823.03	5718.5	18782.2	63920	223408	796917	2.88726e+06	1.05857e+07	3.91639e+07	1.45899e+08	5.46394e+08	2054464727
3372725	ITS2	training	113	56.1329	45.5896	95.6454	170.971	384.672	910.423	2266.15	5801.62	15157.9	40176	107645	290848	791168	2.16414e+06	5.94749e+06	1.64103e+07	4.54358e+07
3372727	ITS2	training	115	55.7494	45.4092	99.2095	199.756	545.711	1652.83	5428.65	18644.7	65842.4	236539	859263	3.14493e+06	1.15722e+07	4.27513e+07	158429170	5.88595e+08	2191372112
3372729	ITS2	training	114	55.0667	45.1891	106.927	231.715	674.783	2161.12	7461.81	26878.8	99463.5	374283	1.42372e+06	5.45434e+06	2.0998e+07	8.11197e+07	3.14198e+08	1219450467	4740760961
18105113	ITS2	training	120	58.566	45.8597	92.7049	169.26	408.087	1075.38	3067.91	9197.44	28560.5	90873.2	294174	964195	3.18921e+06	1.06209e+07	3.55554e+07	1.19511e+08	4.03002e+08
18105114	ITS2	training	122	60.2673	45.3294	97.2059	178.867	420.272	1053.01	2793.21	7657.07	21480.4	61239.5	176686	514438	1.50866e+06	4.45037e+06	1.31922e+07	3.92678e+07	1.17303e+08
38422604	ITS2	training	122	60.2673	45.3294	97.2059	178.867	420.272	1053.01	2793.21	7657.07	21480.4	61239.5	176686	514438	1.50866e+06	4.45037e+06	1.31922e+07	3.92678e+07	1.17303e+08
4539776	ITS2	training	119	58.3826	45.4199	92.2484	172.714	435.872	1240.81	3890.85	12938.7	44710.8	158373	570216	2.07559e+06	7.61141e+06	2.80547e+07	1.03774e+08	3.84812e+08	1429465282
14270074	ITS2	training	118	57.0325	44.7595	87.8018	174.077	485.115	1545.17	5408.22	19932.8	75806.9	293858	1.15294e+06	4.55899e+06	1.81203e+07	7.22703e+07	2.88911e+08	1156794765	3362060013
4206283	ITS2	training	122	58.9155	45.2796	83.6168	135.913	287.702	661.449	1640.21	4263.42	11459.9	31527.6	88171	249471	711791	2.0433e+06	5.8921e+06	1.70484e+07	4.94573e+07
28427850	ITS2	training	129	62.8326	45.6797	84.2392	141.438	321.718	822.497	2313.36	6891.21	21316.5	67573.2	217763	709778	2.33215e+06	7.70772e+06	2.55841e+07	8.51974e+07	2.84418e+08
28427864	ITS2	training	120	59.0824	45.39	93.3689	185.417	507.423	1561.27	5249.7	18552.9	67691.9	252084	951793	3.62829e+06	1.39262e+07	5.37191e+07	2.07982e+08	8.07457e+08	3141341687
28427867	ITS2	training	118	57.783	44.9894	96.0182	188.842	501.932	1477.62	4696.48	15556.8	52833.2	182125	633664	2.21785e+06	7.79324e+06	2.74589e+07	9.69364e+07	3.42697e+08	1212842894
28427880	ITS2	training	123	60.1487	45.9192	86.9235	151.713	355.043	918.061	2577.32	7582.11	22978.4	70914.7	221342	695769	2.1969e+06	6.95659e+06	2.20691e+07	7.00962e+07	2.22817e+08
28427881	ITS2	training	129	62.9148	46.8496	84.702	153.658	377.622	1037.07	3075.78	9511.09	30165.6	97162.9	316039	1.03455e+06	3.40121e+06	1.12154e+07	3.70621e+07	1.22673e+08	4.06547e+08
27448199	ITS2	training	124	61.2995	46.0397	89.6861	143.378	293.995	649.673	1552.94	3916.17	10296.2	27931.3	77590.3	219438	629103	1.82231e+06	5.32053e+06	1.56286e+07	4.61226e+07
28427884	ITS2	training	113	55.2334	46.1096	105.898	208.847	531.854	1467.29	4378.81	13785.5	45212.5	152839	528375	1.85693e+06	6.60498e+06	2.36999e+07	8.55823e+07	3.10476e+08	1130140018
33334246	ITS2	training	126	60.3991	46.2495	94.9889	197.817	605.504	2170.56	8631.5	36151.4	155630	679543	2.98935e+06	1.32024e+07	5.84319e+07	258908150	1147926733	2878200742	4208606972
33334276	ITS2	training	132	65.2152	44.7596	70.4781	92.2405	148.89	253.746	457.713	855.46	1642.04	3213.77	6382.93	12820.4	25976.5	52998.9	108735	224104	463618
21759603	ITS2	training	127	61.881	42.6693	59.9	80.497	141.8	282.98	623.86	1463.86	3578.72	8987.09	22982.5	59520	155545	409194	1.0818e+06	2.87069e+06	7.63941e+06
9801952	ITS2	training	141	68.215	48.5199	71.3381	95.0062	159.338	287.447	554.641	1118.59	2335.5	5010.57	10988.4	24533.9	55587.8	127476	295243	689374	1.62039e+06
9801970	ITS2	training	141	68.3651	48.2697	74.9116	100.365	168.17	298.608	560.497	1086.76	2157.62	4357.41	8916.02	18434.4	38442.2	80751.2	170705	362906	775456
9801972	ITS2	training	143	69.4319	48.2995	74.4452	98.8404	163.784	286.929	529.343	1005.41	1949.15	3832.82	7615.9	15252.7	30735.7	62241.7	126555	258205	528355
3811194	ITS2	training	137	66.5811	48.2793	74.3778	101.059	171.467	309.385	593.473	1184.63	2441.34	5160.13	11135.1	24442.6	54418.8	122590	278876	639594	1.47691e+06
3077904	ITS2	training	137	66.5811	48.2793	74.3778	101.059	171.467	309.385	593.473	1184.63	2441.34	5160.13	11135.1	24442.6	54418.8	122590	278876	639594	1.47691e+06
3341783	ITS2	training	141	68.9145	47.9295	71.2989	94.0667	157.456	283.353	545.814	1097.56	2281.13	4862.38	10575.8	23381	52385.9	118668	271264	624753	1.44787e+06
6689910	ITS2	training	144	70.3479	48.2493	70.5946	90.3875	144.782	245.799	440.962	816.44	1546.47	2976.94	5800.58	11408.8	22606.3	45063.3	90273	181584	366526
14193179	ITS2	training	142	69.1978	48.2493	70.3986	89.4379	141.047	234.772	412.199	746.759	1385.26	2615.46	5007.69	9697.4	18956.8	37352.8	74100	147855	296510
30526200	ITS2	training	137	66.5313	48.2796	72.8144	97.7895	164.919	297.609	573.94	1156.35	2412.56	5173.69	11344.4	25327.3	57379.9	131552	304534	710537	1.66847e+06
12697887	ITS2	training	136	66.1144	48.2794	74.0523	100.653	172.004	313.524	608.51	1229.34	2563.85	5483.04	11970.5	26584.5	59889	136535	314391	729971	1.70668e+06
18028563	ITS2	training	136	66.1144	48.2794	74.0523	100.653	172.004	313.524	608.51	1229.34	2563.85	5483.04	11970.5	26584.5	59889	136535	314391	729971	1.70668e+06
22854581	ITS2	training	136	66.0811	48.2595	74.6279	101.65	173.751	316.421	613.348	1237.5	2577.76	5506.87	12011.4	26654.9	60009.8	136742	314744	730572	1.7077e+06
2754772	ITS2	training	136	66.0811	48.2595	74.6279	101.65	173.751	316.421	613.348	1237.5	2577.76	5506.87	12011.4	26654.9	60009.8	136742	314744	730572	1.7077e+06
9622079	ITS2	training	145	71.1475	48.5092	71.3409	92.7518	152.63	269.107	505.497	986.235	1978.36	4049.88	8421.39	17730.8	37711.7	80888.1	174737	379776	829762
2754789	ITS2	training	141	68.9144	48.2994	72.4957	96.9938	163.655	295.65	569.983	1145.25	2376.09	5052.93	10960	24157.9	53957.3	121844	277671	637652	1.47378e+06
2754803	ITS2	training	139	67.5811	48.2793	73.3791	98.7864	167.238	302.21	581.759	1165.95	2411.93	5114.25	11063.9	24332.5	54249	122329	278473	638976	1.47596e+06
6478338	ITS2	training	132	63.9811	48.2397	76.496	107.363	187.929	349.467	688.607	1406.71	2955.14	6344.06	13861.9	30735.4	68993.3	156501	358182	826042	1.91752e+06
32965302	ITS2	training	135	65.4811	48.2595	75.2472	104.499	181.416	335.256	657.018	1335.15	2789.32	5951.43	12914.4	28413	63232.6	142088	321911	734445	1.68578e+06
27261719	ITS2	training	135	65.4811	48.2595	75.2472	104.499	181.416	335.256	657.018	1335.15	2789.32	5951.43	12914.4	28413	63232.6	142088	321911	734445	1.68578e+06
7105959	ITS2	training	139	67.5811	48.3093	73.4182	98.8165	167.262	302.227	581.771	1165.96	2411.94	5114.25	11063.9	24332.5	54249	122329	278473	638976	1.47596e+06
13241218	ITS2	training	139	67.6478	48.059	74.5355	106.98	203.587	435.131	1030	2607.03	6916.97	18948.5	53050.1	150736	432638	1.25034e+06	3.63072e+06	1.05776e+07	3.0887e+07
12043962	ITS2	training	142	68.532	47.8996	79.3841	120.694	234.922	493.333	1099.87	2539.95	6013.74	14500.1	35458.1	87688.2	218855	550412	1.39318e+06	3.54563e+06	9.06592e+06
31580817	ITS2	training	149	72.432	49.2499	77.2291	103.171	175.838	323.119	636.822	1309.91	2778	6019.96	13255.3	29543.6	66477.6	150734	343933	788879	1.81749e+06
12043994	ITS2	training	135	64.4813	46.4088	69.0456	93.7473	167.69	335.447	738.343	1723.83	4184.46	10414.1	26345.4	67383.3	173660	450003	1.17084e+06	3.05599e+06	7.99651e+06
28627844	ITS2	training	132	63.2481	47.929	77.3047	123.18	276.964	735.55	2195.16	6981.74	23019.8	77457.5	263738	904415	3.11506e+06	1.07588e+07	3.72244e+07	1.28941e+08	4.46974e+08
4185849	ITS2	training	138	66.1147	46.1688	64.6073	81.7513	138.549	266.069	570.865	1312.74	3162.92	7855.3	19906.2	51133.2	132574	345963	906985	2.38565e+06	6.29015e+06
16417636	ITS2	training	130	62.2982	47.9589	77.8486	115.821	225.525	490.875	1174.98	2988.28	7924.01	21615	60132.3	169637	483423	1.38799e+06	4.00765e+06	1.16215e+07	3.38121e+07
16417697	ITS2	training	143	68.9149	52.6897	89.8545	132.337	246.258	489.406	1037.23	2288.97	5208.84	12131.4	28776.9	69281.6	168856	415792	1.03278e+06	2.58435e+06	6.50783e+06
5019401	ITS2	training	138	67.6483	52.4397	94.657	156.644	334.883	792.915	2037.95	5511.68	15423.2	44151.5	128386	377487	1.1189e+06	3.33667e+06	9.99689e+06	3.00623e+07	90673700
5672622	ITS2	training	151	74.5317	48.9091	75.5545	109.559	217.977	496.694	1262.12	3437.74	9805.28	28810.7	86282.9	261562	799076	2.45326e+06	7.55559e+06	2.33168e+07	7.20494e+07
22770731	ITS2	training	149	73.3984	48.8692	76.5494	111.664	221.827	503.49	1274.16	3459.27	9844.41	28883	86418.9	261823	799584	2.45427e+06	7.55761e+06	2.33209e+07	7.20578e+07
30691759	ITS2	training	140	68.0478	49.4195	92.4583	171.043	465.738	1486.43	5285.03	19848.6	76856.9	302697	1.20401e+06	4.81759e+06	1.93474e+07	7.78799e+07	3.13962e+08	1266927917	3886524657
30691763	ITS2	training	142	69.1487	44.7092	69.9293	101.154	204.606	478.42	1253.72	3513.44	10260.7	30717.2	93360.4	286439	884086	2.73925e+06	8.50882e+06	26475376	8.2473e+07
8886313	ITS2	training	142	69.1487	44.7092	69.9293	101.154	204.606	478.42	1253.72	3513.44	10260.7	30717.2	93360.4	286439	884086	2.73925e+06	8.50882e+06	26475376	8.2473e+07
5230438	ITS2	training	149	73.3647	46.8199	63.8365	83.3363	147.905	303.902	706.455	1776.51	4696.64	12793.3	35464.6	99318.5	279789	790906	2.24024e+06	6.35301e+06	1.8029e+07
5230441	ITS2	training	141	68.6475	46.8701	67.7	90.7802	161.771	328.585	750.893	1857.14	4844.34	13065.9	35971	100264	281562	794245	2.24654e+06	6.36495e+06	1.80516e+07
5230446	ITS2	training	141	68.8814	46.84	66.5282	85.5375	141.459	257.404	516.288	1110.73	2524.84	5973.62	14540	36085.1	90733.5	230128	587011	1.50296e+06	3.85756e+06
5918896	ITS2	training	152	75.1311	46.8503	59.2324	66.1974	94.0237	142.901	231.957	392.05	683.537	1220.2	2219.55	4099.41	7667.26	14491.5	27632.6	53085.8	102636
45558607	ITS2	training	134	64.864	46.7897	70.374	95.7221	170.112	341.561	770.514	1885.52	4882.68	13111.2	36008.5	100249	281379	793622	2.24487e+06	6.36091e+06	1.80424e+07
45558617	ITS2	training	147	72.3151	47.0401	65.4252	84.4632	142.179	264.028	537.823	1166.94	2658.21	6274.11	15195.8	37486.7	93684	236270	599688	1.52895e+06	3.91054e+06
24210498	ITS2	training	150	74.1311	46.8303	60.0986	68.0103	97.3077	148.301	240.604	405.602	704.518	1252.39	2268.6	4173.78	7779.57	14660.6	27886.5	53466.3	103206
30315218	ITS2	training	152	75.1311	46.8503	59.2324	66.1974	94.0237	142.901	231.957	392.05	683.537	1220.2	2219.55	4099.41	7667.26	14491.5	27632.6	53085.8	102636
15419915	ITS2	training	148	71.6482	46.8696	65.3547	84.6866	141.913	263.754	538.157	1174.07	2695.35	6422.63	15717.7	39189.5	98978.9	252194	646426	1.66364e+06	4.29323e+06
38564543	ITS2	training	148	71.6482	46.8696	65.3547	84.6866	141.913	263.754	538.157	1174.07	2695.35	6422.63	15717.7	39189.5	98978.9	252194	646426	1.66364e+06	4.29323e+06
1654306	ITS2	training	143	69.9985	46.8402	66.9875	87.6498	148.482	275.583	558.905	1205.23	2727.72	6400.13	15423.9	37898.8	94426.9	237606	602088	1.53325e+06	3.91824e+06
24210637	ITS2	training	147	71.0648	46.8498	65.8131	85.6072	143.504	266.302	542.186	1180.49	2705.93	6441.02	15752	39259.1	99131.4	252551	647306	1.66588e+06	4.2991e+06
10119824	ITS2	training	137	66.5814	46.8705	69.1065	92.3178	158.983	297.169	603.418	1296.57	2915.32	6785.23	16213.8	39517	97736.9	244366	615873	1.56132e+06	3.97532e+06
10119838	ITS2	training	142	68.9316	46.9101	68.4278	91.1772	155.809	287.78	568.991	1173.35	2494.69	5421.01	11970	26745.4	60291.9	136834	312160	715008	1.64296e+06
10119843	ITS2	training	140	68.7985	46.79	71.9759	101.916	183.847	355.842	732.467	1566.2	3445.83	7744.92	17700.6	40996.5	95990.1	226793	539935	1.29383e+06	3.11776e+06
4630816	ITS2	training	150	74.3649	46.9098	63.1371	75.4785	114.632	185.921	319.816	569.135	1037.93	1926.56	3624.51	6891.39	13214.9	25519	49568.4	96760.6	189686
4630826	ITS2	training	100	47.9667	48.6696	139.679	359.154	1246.86	4803.05	20014.4	87142.8	390352	1.78166e+06	8.23949e+06	3.84707e+07	1.80916e+08	8.55486e+08	4062661959	7576902884	8390808274
18150348	ITS2	training	84	41.3671	49.0602	187.249	624.529	2761.11	13410.5	70450	388266	2.21057e+06	1.28614e+07	7.59347e+07	4.52805e+08	2718509444	4475397552	7909417227	10760511954	15380410178
18150355	ITS2	training	136	65.7648	47.7289	74.074	98.9811	167.403	302.294	581.808	1161.78	2381.97	4973.84	10526.5	22504.9	48495.3	105163	229228	501814	1.10256e+06
45238375	ITS2	training	136	66.6981	45.9696	74.1749	112.692	233.85	539.48	1355.06	3561.75	9636.26	26534.2	73898.5	207347	584710	1.65459e+06	4.6936e+06	1.33381e+07	3.79537e+07
5726208	ITS2	training	96	46.0995	38.9196	83.0956	158.413	398.611	1106.08	3339.91	10639.3	35175.8	119269	411473	1.43671e+06	5.05871e+06	1.79179e+07	6.3735e+07	227404536	8.13187e+08
20531622	ITS2	training	131	62.3152	46.8994	76.1688	113.329	226.34	511.436	1286.47	3463.17	9753.63	28272.8	83486.4	249505	751618	2.27643e+06	6.92044e+06	2.10945e+07	6.44229e+07
5726221	ITS2	training	137	65.0814	46.8991	70.7024	96.2482	172.108	342.99	750.72	1743.26	4213.37	10454.3	26395.9	67434.7	173682	449923	1.17049e+06	3.055e+06	7.99411e+06
6093117	ITS2	training	139	65.7313	46.9294	66.8628	83.9502	134.388	234.58	444.097	887.393	1845.68	3952.06	8645.64	19216.5	43224	98108.1	224237	515312	1.18934e+06
13249180	ITS2	training	138	64.9979	46.8794	65.5248	79.2898	120.621	197.5	348.483	647.779	1256.12	2519.29	5192.33	10938.2	23447.1	50955.3	111928	247907	552599
37778520	ITS2	training	137	65.7313	46.8089	65.6797	79.9099	120.234	191.9	325.116	571.318	1031.67	1899.96	3551.31	6714.39	12810.7	24623.9	47623.8	92592.9	180849
14091691	ITS2	training	135	64.4813	46.8387	70.3287	96.2763	172.564	344.408	754.399	1752.03	4233.26	10497.6	26487.3	67622.9	174062	450677	1.17197e+06	3.05787e+06	7.99964e+06
42821127	ITS2	training	139	65.9145	46.8093	65.5052	79.2165	120.564	197.445	348.418	647.665	1255.88	2518.81	5191.4	10936.5	23444.1	50950.2	111919	247893	552575
42821128	ITS2	training	137	65.1647	46.859	70.1263	95.3938	170.579	340.448	746.53	1736.51	4202.67	10437.6	26370	67395	173622	449831	1.17035e+06	3.05479e+06	7.9938e+06
42821135	ITS2	training	134	64.8152	46.4695	78.8464	119.842	238.31	520.233	1226.77	3028.82	7711.84	20039.2	52798.7	140456	376194	1.01254e+06	2.73507e+06	7.40776e+06	2.0104e+07
42821136	ITS2	training	102	49.3493	45.87	128.643	383.893	1644.96	8018.94	42297.4	232020	1.30088e+06	7.38386e+06	4.22116e+07	2.42334e+08	1394742953	4037453595	5006558160	5578493170	8387786611
22901903	ITS2	training	115	56.3979	44.3592	80.743	138.684	324.457	869.656	2600.36	8299.5	27594.9	94042.6	325344	1.13589e+06	3.98815e+06	1.40512e+07	4.96128e+07	1.75412e+08	6.2072e+08
42821155	ITS2	training	128	61.0819	44.7693	70.8395	107.019	216.286	497.667	1268.48	3445.64	9754.75	28355.8	83854.7	250810	755959	2.29063e+06	6.96687e+06	2.12466e+07	6.4922e+07
42821157	ITS2	training	134	63.715	44.9692	63.3706	83.4226	141.294	262.413	524.479	1095.52	2358.34	5183.61	11566.4	26100.5	59408.8	136148	313731	726204	1.68729e+06
42821162	ITS2	training	132	63.0649	44.8994	65.5031	88.6965	152.668	284.843	567.548	1177.11	2512.02	5472.39	12108.6	27117.8	61317.8	139731	320454	738820	1.71097e+06
42821165	ITS2	training	133	63.6316	44.9193	64.1933	84.8639	143.852	266.363	530.406	1104.18	2370.82	5201.45	11591.8	26136.3	59459.5	136220	313832	726346	1.68749e+06
42821168	ITS2	training	128	60.9819	44.9792	70.1453	104.635	211.216	488.065	1251.25	3415.6	9703.33	28268.9	83709	250568	755557	2.28997e+06	6.96578e+06	2.12448e+07	6.49191e+07
27262976	ITS2	training	130	61.6318	44.9491	66.539	88.6338	148.012	265.256	505.92	1002.24	2040.1	4233.44	8911.09	18961.8	40693.1	87928.1	191063	417137	914392
34328664	ITS2	training	128	60.6653	44.9293	68.2107	93.8795	162.152	301.732	598.568	1235.85	2626.43	5699.94	12567.6	28052.3	63229.9	143653	328503	755335	1.74481e+06
34328679	ITS2	training	128	60.6653	44.9293	68.2107	93.8795	162.152	301.732	598.568	1235.85	2626.43	5699.94	12567.6	28052.3	63229.9	143653	328503	755335	1.74481e+06
45250309	ITS2	training	133	65.4981	49.6701	94.2597	168.173	415.647	1174.75	3699.24	12429.2	43524.3	156343	570516	2.10229e+06	7.79384e+06	2.90042e+07	1.08196e+08	4.04223e+08	1511660459
12642291	ITS2	training	125	60.4995	46.0392	87.8908	144.159	301.17	674.684	1610.81	3994.2	10176.1	26424.7	69586.8	185191	496860	1.34155e+06	3.64062e+06	9.92005e+06	2.71203e+07
451920	ITS2	training	145	70.7148	45.8995	68.9223	92.8051	165.522	326.317	704.509	1612.29	3849.09	9468.68	23805.2	60810.8	157189	409926	1.07617e+06	2.83959e+06	7.5214e+06
8572346	ITS2	training	127	61.9825	46.0997	88.0038	157.302	383.029	1053.96	3202.92	10349.2	34824.5	120280	422516	1.50055e+06	5.36745e+06	1.92897e+07	6.95397e+07	2.51213e+08	9.08771e+08
20146530	ITS2	training	139	68.6149	46.6695	73.656	101.143	178.428	339.886	694.539	1480.88	3253.48	7297.04	16609.8	38219.8	88668.6	207027	485863	1.1451e+06	2.70854e+06
20146531	ITS2	training	136	67.4153	51.38	108.412	232.444	742.395	2789.43	11619.3	50920	229253	1.047e+06	4.81934e+06	2.22812e+07	1.03272e+08	4.79365e+08	2227025940	4003604958	7397820963
18446859	ITS2	training	102	48.9989	47.2196	124.639	300.771	967.024	3451.38	13412.6	54940.8	233237	1.01402e+06	4.48014e+06	2.00123e+07	9.00692e+07	4.07497e+08	1850384776	5782591998	5936101091
4028078	ITS2	training	101	49.2161	46.0599	131.989	391.416	1703.39	8526.89	46403.8	262411	1.51344e+06	8.81738e+06	5.16504e+07	3.03467e+08	1786031453	3714656099	5542294907	4792235272	7970461387
33386523	ITS2	training	106	51.0156	45.7898	104.496	205.876	528.499	1476.05	4447.99	14071	46140	155320	533223	1.85791e+06	6.54681e+06	2.32685e+07	8.3247e+07	2.99343e+08	1080597197
9437366	ITS2	training	93	45.6323	44.9	115.247	259.833	762.313	2434.5	8337.71	29715.9	108677	404016	1.51817e+06	5.7459e+06	2.18535e+07	8.33988e+07	319039823	1222587974	4690946671
28865627	ITS2	training	105	50.4152	45.0198	97.4197	181.347	432.524	1108.4	3035.81	8653.36	25381.1	75972.8	230893	710015	2.20393e+06	6.89391e+06	2.17029e+07	6.86958e+07	2.18455e+08
37933853	ITS2	training	145	69.9479	45.2088	61.9149	72.0425	105.826	166.413	280.487	494.183	900.547	1682.35	3202.8	6186.53	12086.1	23825	47306.9	94491.4	189670
30720184	ITS2	training	118	56.2809	45.3095	87.5911	175.227	476.034	1439.46	4660.7	15618.3	53393	184703	643724	2.25442e+06	7.92113e+06	2.78942e+07	9.83833e+07	3.47383e+08	1227549106
44893893	ITS2	training	88	42.3667	45.9799	148.36	427.361	1682.04	7374.29	35259.9	177134	918241	4.85363e+06	2.59756e+07	1.40134e+08	759996781	4136229540	5013499949	6325559209	10353316717
8118646	ITS2	training	109	52.3491	47.3197	109.288	237.562	685.278	2204.46	7722.2	28487.1	108783	425085	1.68763e+06	6.77517e+06	2.74179e+07	111603338	4.56232e+08	1871036490	5022473575
28629372	ITS2	training	106	51.1829	44.8694	104.235	214.909	596.435	1829.89	6072.6	21015.6	74636.8	269348	982403	3.60997e+06	1.33389e+07	4.94999e+07	1.84329e+08	6.88389e+08	2577110673
28629373	ITS2	training	109	52.0658	45.55	91.5533	160.553	361.533	888.456	2361.37	6590.71	19042.4	56370.9	169872	518839	1.60133e+06	4.9834e+06	1.56123e+07	4.91772e+07	1.55592e+08
5758297	ITS2	training	99	48.2656	45.4098	112.815	268.923	912.583	3569.35	15373.5	69577.4	323718	1.52959e+06	7.29302e+06	3.49634e+07	1.6819e+08	8.10835e+08	2929840557	3329233809	6232806321
18478651	ITS2	training	102	49.1657	45.43	102.623	200.451	498.342	1342.33	3882.08	11733.7	36565.8	116329	375404	1.2236e+06	4.01664e+06	1.32532e+07	4.38963e+07	1.45808e+08	4.85393e+08
12231916	ITS2	training	105	51.6317	45.0094	110.031	265.168	925.899	3727.9	16508	76576.5	364410	1.75833e+06	8.55166e+06	4.17845e+07	2.04738e+08	1004926317	3749524929	5637073822	4900986212
12231923	ITS2	training	92	44.6161	45.1301	125.945	307.278	1017.17	3789.09	15540.7	67464.4	303538	1.39593e+06	6.5077e+06	3.05991e+07	1.44663e+08	6.86333e+08	3263729807	4584107918	8002839837
12231928	ITS2	training	103	51.9326	45.8398	122.419	304.402	1040.41	4003.81	16844.8	74590.3	341079	1.59111e+06	7.51743e+06	3.58103e+07	1.7151e+08	8.2439e+08	3972156639	3985126833	6495050940
8650295	ITS2	training	119	57.2487	45.5997	89.733	158.914	374.054	958.03	2628.37	7484.85	21843.5	64772.8	194197	586798	1.78331e+06	5.44303e+06	1.66685e+07	5.11779e+07	157459564
31442276	ITS2	training	111	52.6483	45.6195	98.9736	226.37	755.524	2882.19	11979.1	51894.8	230223	1.03566e+06	4.69995e+06	2.14516e+07	9.82906e+07	4.51578e+08	2078626560	2725847673	3454978801
21627845	ITS2	training	145	70.981	51.2592	87.8713	144.554	329.133	848.736	2400.26	7133.38	21848.3	68149.3	215095	684367	2.19008e+06	7.03932e+06	2.2704e+07	7.34342e+07	2.38079e+08
23263605	ITS2	training	136	65.6492	51.5893	107.82	222.982	655.946	2197.61	8094.33	31398.9	125790	514153	2.1292e+06	8.89476e+06	3.73802e+07	1.57741e+08	6.67592e+08	2831188494	3982249099
41584515	ITS2	training	123	59.6323	44.4097	86.8373	148.767	332.649	803.398	2074.92	5586.03	15512	44100.6	127734	375565	1.11779e+06	3.36012e+06	1.01829e+07	3.10638e+07	9.527e+07
13346141	ITS2	training	145	69.881	48.1397	72.1438	97.8785	171.72	331.884	700.16	1566.02	3658.25	8820.26	21768.8	54663.6	139047	357122	923916	2.40349e+06	6.27881e+06
5353634	ITS2	training	138	67.4476	46.2693	69.0667	95.3734	172.913	345.597	745.781	1679.42	3886.26	9152.54	21820.2	52490.1	127152	309756	758165	1.86321e+06	4.59497e+06
24461043	ITS2	training	130	63.948	46.9197	87.5587	149.692	344.03	874.849	2417.6	7023.47	21121.6	65049.4	203766	646219	2.06825e+06	6.66547e+06	2.15958e+07	7.02601e+07	2.29338e+08
15420305	ITS2	training	139	68.3811	47.2089	74.1619	116.796	254.385	640.784	1797.52	5366.44	16646	52850.6	170261	553628	1.81114e+06	5.94887e+06	1.95927e+07	6.46488e+07	2.13591e+08
33318510	ITS2	training	129	63.0989	47.3996	87.7639	138.59	278.201	597.273	1365.75	3242.59	7908.51	19653.9	49513.9	126004	323112	833432	2.15966e+06	5.6169e+06	1.46522e+07
15722367	ITS2	training	146	72.6983	47.3394	74.4746	107.804	209.874	456.12	1083.07	2706.43	6987.73	18412.4	49149.4	132296	358047	972513	2.64787e+06	7.22122e+06	1.97157e+07
15722368	ITS2	training	147	72.2813	46.9597	65.6868	79.2321	119.088	190.65	324.584	574.654	1048.56	1958.57	3728.98	7214.58	14151.6	28091.2	56342.6	114031	232598
27450165	ITS2	training	142	68.1982	47.0491	69.743	94.6102	166.096	323.105	687.717	1558.04	3698.84	9087.36	22891	58711.4	152543	400008	1.05584e+06	2.80006e+06	7.45056e+06
15722412	ITS2	training	151	73.3649	47.4591	65.1338	78.6676	120.753	200.23	356.149	662.293	1273.48	2511.75	5055.62	10346.3	21468.4	45067.6	95540.8	204225	439602
5777597	ITS2	training	151	73.3649	47.4591	65.1338	78.6676	120.753	200.23	356.149	662.293	1273.48	2511.75	5055.62	10346.3	21468.4	45067.6	95540.8	204225	439602
37921837	ITS2	training	143	68.5318	47.4995	69.3272	89.9815	150.052	271.585	529.434	1080.84	2282.57	4940.18	10892.2	24360.8	55099.8	125753	289116	668736	1.55466e+06
13094629	ITS2	training	147	71.1315	47.4695	66.8262	83.9702	136.687	242.337	465.303	940.143	1974.05	4264.83	9417.25	21147.8	48119.4	110628	256421	598224	1.4029e+06
38322986	ITS2	training	141	68.5486	47.4896	73.925	103.398	187.97	369.815	778.886	1705.65	3837.75	8797.36	20440.6	47972.9	113456	269936	645305	1.54866e+06	3.72859e+06
13094634	ITS2	training	144	69.1982	47.4895	69.8667	90.4779	150.77	272.654	531.536	1085.7	2294.56	4969.99	10965.4	24538	55523.5	126757	291482	674294	1.5677e+06
24430002	ITS2	training	143	68.5318	47.4995	69.3272	89.9815	150.052	271.585	529.434	1080.84	2282.57	4940.18	10892.2	24360.8	55099.8	125753	289116	668736	1.55466e+06
12656275	ITS2	training	144	69.1982	47.4895	69.8667	90.4779	150.77	272.654	531.536	1085.7	2294.56	4969.99	10965.4	24538	55523.5	126757	291482	674294	1.5677e+06
28866547	ITS2	training	99	48.3995	48	142.892	391.589	1467.08	6152.08	28254.4	136845	685636	3.5076e+06	1.81785e+07	9.49769e+07	4.98752e+08	2627533264	2925874057	8462175361	6108858638
28866553	ITS2	training	87	41.6824	30.4795	53.5145	84.688	178.788	419.408	1071.87	2884.97	8036.63	22899	66246.8	193661	570269	1.68796e+06	5.01489e+06	1.49395e+07	4.45942e+07
38348616	ITS2	training	72	34.4501	30.4899	76.2998	166.37	469.769	1405.86	4439.63	14444	48026.3	162228	554675	1.91459e+06	6.65893e+06	2.33018e+07	8.19484e+07	2.89385e+08	1025399307
30270136	ITS2	training	174	84.5977	65.2592	111.221	177.549	377.322	882.923	2237.64	5928.28	16165.1	44884.8	126135	357378	1.01847e+06	2.91494e+06	8.37022e+06	2.40974e+07	6.95218e+07
17063373	ITS2	training	183	88.731	66.3991	104.212	157.965	330.502	789.251	2094.55	5900.54	17262	51682.7	157070	482138	1.49028e+06	4.62973e+06	1.44379e+07	4.51607e+07	1.41605e+08
30270143	ITS2	training	119	57.9481	43.5496	77.6579	135.128	322.927	873.399	2596.32	8146.88	26467	87905.1	296260	1.00838e+06	3.45574e+06	1.19002e+07	4.11213e+07	1.42452e+08	4.94396e+08
21628468	ITS2	training	119	57.9481	43.5496	77.6579	135.128	322.927	873.399	2596.32	8146.88	26467	87905.1	296260	1.00838e+06	3.45574e+06	1.19002e+07	4.11213e+07	1.42452e+08	4.94396e+08
14575640	ITS2	training	142	69.9987	47.7895	78.1996	121.193	253.878	588.313	1479.54	3902.5	10637.6	29654.3	83996.9	240687	695596	2.02334e+06	5.91492e+06	1.73596e+07	5.11104e+07
14575651	ITS2	training	134	65.1827	43.5393	68.477	98.3313	187.919	395.779	901.805	2150.64	5286.79	13262.3	33749	86790.5	225003	587063	1.53976e+06	4.05622e+06	1.07251e+07
2230953	ITS2	training	118	57.1315	41.3194	65.7873	96.7288	182.38	370.386	803.196	1811.15	4203.54	9965.81	24023	58684.5	144928	361163	906843	2.29147e+06	5.82121e+06
530848	ITS2	training	121	58.2647	41.7592	65.5021	93.8207	173.228	346.021	741.298	1657.12	3823.98	9037.13	21764.4	53221.2	131778	329655	831651	2.11267e+06	5.39744e+06
22022966	ITS2	training	119	56.715	41.5795	65.6224	94.7595	174.016	343.9	727.645	1609.63	3687.22	8678.58	20874.2	51086.7	126780	318151	805507	2.05383e+06	5.26603e+06
22022968	ITS2	training	103	50.2991	42.7096	90.5426	159.257	361.586	891.586	2369.96	6596.93	18967.8	55782.8	166764	504688	1.54184e+06	4.74555e+06	1.46942e+07	4.57249e+07	1.42872e+08
18074733	ITS2	training	104	50.4156	46.1096	117.154	267.695	829.807	2849.3	10644	41767.3	169394	702168	2.95456e+06	1.25631e+07	5.38214e+07	2.31835e+08	1002644113	3429646755	3387520706
14718901	ITS2	training	133	63.5496	46.4696	87.4693	146.285	328.889	822.786	2254.74	6545.25	19787.8	61529	195147	627657	2.03897e+06	6.67112e+06	2.1939e+07	7.24181e+07	2.3969e+08
20302923	ITS2	training	111	53.2334	46.4894	119.946	283.151	900.296	3130.55	11687.9	45449	181642	739504	3.05028e+06	1.27018e+07	5.32697e+07	2.24633e+08	9.51348e+08	4043063194	7659332528
14718964	ITS2	training	140	66.7979	46.2891	63.9449	78.8144	124.851	217.714	414.311	835.031	1753.61	3789.93	8359.37	18709.3	42322.2	96498.7	221354	510133	1.18001e+06
12239970	ITS2	training	139	65.9812	46.2291	65.3884	81.303	129.323	225.252	426.941	856.105	1788.95	3849.76	8462.01	18888	42638.2	97065.6	222385	512028	1.18353e+06
45503962	ITS2	training	133	63.0648	46.279	71.3953	102.306	196.574	428.375	1037.79	2690.12	7297.27	20389.3	58086.4	167612	487801	1.42785e+06	4.19598e+06	1.23643e+07	3.65035e+07
24430491	ITS2	training	134	63.5481	46.2792	70.8616	99.4333	182.578	370.106	812	1866.36	4422.94	10693.9	26213.9	64889.3	161794	405680	1.02179e+06	2.58325e+06	6.55188e+06
3005803	ITS2	training	135	64.4813	46.1888	68.2086	91.8627	163.485	326.705	720.59	1688.59	4115.55	10281	26091	66900.7	172751	448300	1.16767e+06	3.05009e+06	7.9856e+06
32364204	ITS2	training	137	64.7148	46.2593	65.5077	82.1136	130.965	228.549	432.988	866.782	1806.98	3878.92	8506.66	18951.4	42717.1	97137.6	222378	511754	1.18254e+06
2642017	ITS2	training	138	65.8315	46.2291	68.8533	93.6451	169.761	346.774	782.667	1876.57	4676.6	11934.2	30908.6	80806.4	212569	561577	1.48823e+06	3.95339e+06	1.05223e+07
1245678	ITS2	training	135	63.8646	46.2292	66.6293	85.3481	141.505	259.498	521.442	1111.42	2466.93	5622.99	13040.6	30583.8	72249.6	171485	408282	974049	2.32701e+06
2660783	ITS2	training	136	64.7651	46.2194	70.6075	94.9547	163.131	304.484	611.465	1286.18	2796.11	6220.97	14072.2	32216.3	74406.6	172977	404115	947673	2.22885e+06
2660789	ITS2	training	137	65.0814	46.249	68.6386	92.208	164.126	327.945	722.854	1692.46	4121.78	10290.5	26105	66920.5	172777	448334	1.16771e+06	3.05013e+06	7.98562e+06
31281737	ITS2	training	141	66.8148	46.2495	64.9129	79.8171	124.147	210.036	385.887	752.414	1538.38	3263.23	7120.57	15873.6	35956.7	82418.6	190571	443479	1.03689e+06
31281742	ITS2	training	136	64.5979	46.2093	65.435	84.5232	140.611	258.92	521.426	1112.71	2470.96	5632.56	13061	30624.7	72328.7	171634	408557	974550	2.32791e+06
5771486	ITS2	training	140	66.1981	46.2694	63.9677	78.3929	122.828	212.134	400.812	805.06	1690.32	3660.94	8103.05	18209.5	41361.8	94673.5	217917	503703	1.16805e+06
5771491	ITS2	training	140	67.2646	46.2492	66.802	88.1558	155.397	310.343	688.402	1629.35	4023.68	10208.9	26364	68893.1	181508	481024	1.28035e+06	3.41929e+06	9.15542e+06
2660993	ITS2	training	135	64.4813	46.1888	68.2086	91.8627	163.485	326.705	720.59	1688.59	4115.55	10281	26091	66900.7	172751	448300	1.16767e+06	3.05009e+06	7.9856e+06
39104314	ITS2	training	116	56.365	49.2594	103.888	193.28	466.181	1217.28	3411	9973.39	30063.9	92623.6	290067	919885	2.94621e+06	9.51125e+06	3.09039e+07	1.00947e+08	3.31202e+08
39104321	ITS2	training	116	56.365	49.2594	103.888	193.28	466.181	1217.28	3411	9973.39	30063.9	92623.6	290067	919885	2.94621e+06	9.51125e+06	3.09039e+07	1.00947e+08	3.31202e+08
39104330	ITS2	training	116	56.365	49.2594	103.888	193.28	466.181	1217.28	3411	9973.39	30063.9	92623.6	290067	919885	2.94621e+06	9.51125e+06	3.09039e+07	1.00947e+08	3.31202e+08
39104347	ITS2	training	122	58.2157	48.5192	100.276	183.814	451.667	1240.82	3751.15	12043.4	40312.9	138808	487326	1.73387e+06	6.22605e+06	2.24994e+07	8.16661e+07	2.97334e+08	1084863589
39104357	ITS2	training	119	56.9158	48.499	102.359	188.65	462.31	1262.76	3795.96	12134.3	40497.3	139182	488081	1.7354e+06	6.22914e+06	2.25056e+07	8.16786e+07	2.97359e+08	1084914352
39104360	ITS2	training	119	56.9158	48.499	102.359	188.65	462.31	1262.76	3795.96	12134.3	40497.3	139182	488081	1.7354e+06	6.22914e+06	2.25056e+07	8.16786e+07	2.97359e+08	1084914352
6708047	ITS2	training	125	60.7321	49.3396	98.7817	180.192	421.753	1066.42	2885.83	8148.68	23731.8	70643.8	213635	653469	2.01549e+06	6.25427e+06	1.94949e+07	6.097e+07	1.91165e+08
27451381	ITS2	training	124	60.5158	48.13	104.763	209.75	564.299	1680.57	5410.61	18195	62905	221370	788446	2.8322e+06	1.02379e+07	3.71876e+07	1.35595e+08	4.95948e+08	1818639339
37786723	ITS2	training	119	58.6834	50.1407	117.485	226.712	558.55	1475.3	4165.97	12279.8	37359.2	116279	367998	1.17901e+06	3.81184e+06	1.2408e+07	4.05973e+07	1.33349e+08	4.39336e+08
27451419	ITS2	training	136	65.9829	49.9896	98.8641	178.957	443.754	1270.11	4079.75	14048	50472.4	185928	695095	2.62152e+06	9.93933e+06	3.78059e+07	144087389	5.49836e+08	2099813162
37786731	ITS2	training	111	54.6665	40.5298	77.8589	131.439	288.026	685.827	1747.17	4628.6	12593	34899.3	98037.7	278281	796451	2.2949e+06	6.6498e+06	1.93608e+07	5.65991e+07
44917030	ITS2	training	121	58.4822	40.5396	68.1768	104.213	214.969	495.31	1246.4	3297.16	9004.56	25091.9	70861.9	201972	579485	1.67086e+06	4.83618e+06	1.4041e+07	4.08683e+07
44917032	ITS2	training	121	59.4982	40.5298	64.0304	90.4023	166.254	334.729	727.229	1649.3	3845.74	9125.63	21908.1	53019.2	129056	315505	773926	1.90355e+06	4.69233e+06
13605440	ITS2	training	121	58.4822	40.5396	68.1768	104.213	214.969	495.31	1246.4	3297.16	9004.56	25091.9	70861.9	201972	579485	1.67086e+06	4.83618e+06	1.4041e+07	4.08683e+07
41016124	ITS2	training	117	57.2658	40.01	73.9331	123.947	281.392	707.9	1940.34	5602.39	16772.5	51482	160832	508806	1.62429e+06	5.21942e+06	1.68523e+07	5.46028e+07	177373727
38156478	ITS2	training	104	51.1496	40.2601	89.9791	177.375	466.952	1357.15	4287.07	14251	49058.5	172934	619743	2.24698e+06	8.215e+06	3.02166e+07	1.11637e+08	4.13811e+08	1537657284
20379207	ITS2	training	103	50.9488	40.0502	87.9909	165.461	399.829	1034.44	2844.59	8114.18	23767.6	70970.4	215030	658940	2.03758e+06	6.34701e+06	1.9891e+07	6.26542e+07	198203940
37195561	ITS2	training	109	53.1672	39.9796	87.3687	164.605	409.216	1103.18	3177.46	9495.47	29077.6	90497.7	284876	904202	2.88796e+06	9.26913e+06	2.98672e+07	9.6551e+07	3.12973e+08
6288876	ITS2	training	108	54.0827	40.1296	78.3887	131.958	286.136	675.111	1715.48	4562.7	12522.3	35099.2	99814.8	286720	829478	2.41194e+06	7.03967e+06	2.06039e+07	6.04328e+07
37954542	ITS2	training	102	50.882	40.1001	82.0498	142.526	318.329	765.419	1972.81	5305.67	14718	41745.7	120383	351531	1.03648e+06	3.07925e+06	9.20324e+06	2.76399e+07	8.3338e+07
22023788	ITS2	training	114	55.5823	39.8698	71.7955	114.574	240.137	549.684	1350.98	3454.37	9059.26	24144	65044.7	176559	481910	1.32094e+06	3.63299e+06	1.00198e+07	2.77005e+07
3242967	ITS2	training	102	50.1158	39.8302	88.569	171.066	439.576	1226.67	3656.72	11282.6	35563.7	113579	365853	1.18535e+06	3.85668e+06	1.2588e+07	4.11898e+07	135058177	4.43624e+08
38259611	ITS2	training	119	58.6653	40.3101	70.6318	109.391	221.412	485.455	1138.65	2774.06	6935.76	17649.6	45492.1	118392	310435	818914	2.17098e+06	5.77924e+06	1.54388e+07
24559839	ITS2	training	95	45.9165	40.3097	100.449	222.101	664.351	2189.15	7812.37	29246.1	113132	447471	1.79746e+06	7.299e+06	2.98684e+07	1.229e+08	5.07717e+08	2103518717	6094872367
33331905	ITS2	training	135	68.0659	46.6994	88.3709	145.483	322.747	801.869	2196.81	6401.85	19449.6	60729.3	193111	621697	2.01865e+06	6.59435e+06	2.16365e+07	7.12213e+07	2.35012e+08
8132494	ITS2	training	135	66.1983	48.1195	85.6572	145.894	344.155	923.833	2732.35	8529.86	27526.5	90659.7	302563	1.01884e+06	3.45269e+06	1.17558e+07	4.01712e+07	1.3766e+08	4.72811e+08
33331960	ITS2	training	132	64.9159	46.8292	90.4841	171.303	441.528	1258.28	3859.01	12316.7	40300.1	133889	449141	1.51606e+06	5.13823e+06	1.74613e+07	59446141	2.02631e+08	6.91286e+08
40363434	ITS2	training	127	62.1993	46.8394	93.2037	178.35	460.022	1308.1	4007.38	12797.7	41959.7	139839	470918	1.59653e+06	5.43653e+06	1.85669e+07	6.35356e+07	2.17716e+08	7.46759e+08
3075450	ITS2	training	147	71.9143	47.6393	66.3748	83.4368	132.017	225.351	411.536	784.77	1545.34	3116.86	6405.35	13362.6	28222.7	60226.5	129648	281174	613688
16215332	ITS2	training	140	68.2984	46.8298	73.5094	102.384	186.213	373.747	822.744	1930.48	4752.11	12111.9	31653.9	84216.4	226909	616836	1.68736e+06	4.63613e+06	1.27777e+07
16215333	ITS2	training	148	73.0816	47.9795	69.2622	90.087	150.99	271.835	524.957	1058.59	2208.94	4733.7	10367.3	23116.4	52315.8	119864	277431	647490	1.52146e+06
14993607	ITS2	training	147	72.4148	48.0295	71.2119	93.9378	159.39	289.023	559.562	1126.89	2341.83	4989.41	10855.3	24042.1	54063.8	123155	283611	659079	1.54316e+06
33086997	ITS2	training	154	75.9985	47.9997	65.103	78.9366	121.606	198.448	342.187	606.978	1098.22	2013.24	3725.58	6942.32	13005.3	24465.1	46178.1	87403.8	165820
4808130	ITS2	training	154	75.9985	47.9997	65.103	78.9366	121.606	198.448	342.187	606.978	1098.22	2013.24	3725.58	6942.32	13005.3	24465.1	46178.1	87403.8	165820
4808131	ITS2	training	133	65.3655	47.9399	82.2567	126.014	248.718	529.292	1208.45	2883.76	7115.59	18002.7	46443.1	121668	322678	864316	2.3339e+06	6.34398e+06	1.73379e+07
4808138	ITS2	training	147	72.4148	48.0295	71.2119	93.9378	159.39	289.023	559.562	1126.89	2341.83	4989.41	10855.3	24042.1	54063.8	123155	283611	659079	1.54316e+06
20142171	ITS2	training	147	72.4148	48.0295	71.2119	93.9378	159.39	289.023	559.562	1126.89	2341.83	4989.41	10855.3	24042.1	54063.8	123155	283611	659079	1.54316e+06
4973009	ITS2	training	147	72.4148	48.0295	71.2119	93.9378	159.39	289.023	559.562	1126.89	2341.83	4989.41	10855.3	24042.1	54063.8	123155	283611	659079	1.54316e+06
4808213	ITS2	training	141	69.6816	47.9298	74.7031	109.831	213.231	457.495	1068.03	2631.15	6739.2	17748.3	47700.7	130126	358925	998223	2.79356e+06	7.85517e+06	2.2169e+07
33087023	ITS2	training	141	69.5821	47.9899	77.1141	115.31	228.753	504.079	1208.11	3046.33	7947.22	21207.2	57475.4	157463	434740	1.20709e+06	3.36587e+06	9.41628e+06	2.64113e+07
33087025	ITS2	training	147	72.4148	48.0295	71.2119	93.9378	159.39	289.023	559.562	1126.89	2341.83	4989.41	10855.3	24042.1	54063.8	123155	283611	659079	1.54316e+06
6687322	ITS2	training	142	67.5474	44.9691	56.9308	65.0244	95.4377	156.559	284.987	558.138	1152.69	2469.99	5428.8	12141.4	27480.8	62716.3	143958	331780	766856
11761522	ITS2	training	138	66.3139	44.9987	57.1016	62.6907	84.7089	121.623	186.429	298.511	494.788	842.077	1463.11	2583.97	4623.16	8358.52	15240.7	27983.7	51678.6
14582913	ITS2	training	132	62.7141	45.0088	63.0053	83.9234	147.745	294.535	651.825	1542.01	3817.43	9739.96	25361.8	66958.6	178465	478801	1.29048e+06	3.48939e+06	9.45675e+06
21396810	ITS2	training	143	71.0483	46.9694	72.0762	95.2109	163.266	304.363	615.317	1307.75	2880.56	6500.77	14920.4	34651.1	81152.1	191215	452582	1.07485e+06	2.5594e+06
12240182	ITS2	training	114	56.5818	44.5399	83.1624	141.467	310.188	733.189	1863.13	4961.09	13702.1	38913.5	112944	333405	997214	3.01312e+06	9.17572e+06	2.81106e+07	8.6516e+07
31295695	ITS2	training	114	56.5818	44.5399	83.1624	141.467	310.188	733.189	1863.13	4961.09	13702.1	38913.5	112944	333405	997214	3.01312e+06	9.17572e+06	2.81106e+07	8.6516e+07
3212033	ITS2	training	123	62.1817	45.0494	84.4388	136.52	286.212	649.33	1585.72	4054.35	10717.9	29012.6	79899.1	222830	627289	1.77833e+06	5.06852e+06	1.45062e+07	4.16532e+07
21636069	ITS2	training	123	62.1817	45.0494	84.4388	136.52	286.212	649.33	1585.72	4054.35	10717.9	29012.6	79899.1	222830	627289	1.77833e+06	5.06852e+06	1.45062e+07	4.16532e+07
27549503	ITS2	training	122	61.6817	44.6193	83.5251	135.045	283.401	643.635	1573.55	4027.77	10659.4	28883.5	79614.5	222204	625912	1.7753e+06	5.06186e+06	1.44915e+07	4.1621e+07
27549508	ITS2	training	106	51.6995	46.0398	116.718	274.611	891.798	3272.72	13201.6	56238.1	247906	1.11592e+06	5.08889e+06	2.33962e+07	1.08117e+08	5.01261e+08	2328866585	4942622702	6066888791
25988380	ITS2	training	106	51.6995	46.0398	116.718	274.611	891.798	3272.72	13201.6	56238.1	247906	1.11592e+06	5.08889e+06	2.33962e+07	1.08117e+08	5.01261e+08	2328866585	4942622702	6066888791
27549524	ITS2	training	89	44.3493	45.5698	144.57	426.854	1638.4	6719.45	29290.3	132524	616889	2.93279e+06	1.41694e+07	6.93043e+07	342183585	1701733100	4026591675	6552159887	11109391456
6752433	ITS2	training	94	46.1162	45.78	137.386	381.341	1443.55	6166.87	28908.7	142909	729702	3.79773e+06	1.99914e+07	1.05954e+08	5.63863e+08	3008214069	5107928756	6447025311	8485861573
6752434	ITS2	training	87	42.6497	45.5299	145.667	413.45	1576.57	6698.29	31053.6	151664	766183	3.95414e+06	2.06865e+07	1.09171e+08	5.79381e+08	3086024770	5398240409	7240766612	8984317087
24849880	ITS2	training	93	45.4835	45.7599	146.386	426.34	1674.32	7273.57	34246.3	168877	858270	4.44702e+06	2.33391e+07	1.23555e+08	6.58011e+08	3519102747	4409484596	6655927636	6715327065
18032130	ITS2	training	104	49.9331	47.0696	127.468	338.799	1268.78	5392.38	25036.5	121939	611199	3.1162e+06	1.60536e+07	8.32299e+07	4.3321e+08	2260398480	5317164621	4850092086	8390755702
8101934	ITS2	training	102	48.8828	46.4697	122.209	314.346	1121.04	4492.59	19603.4	89650.5	422204	2.02506e+06	9.82849e+06	4.80745e+07	236376746	1166352565	4684635289	5594280767	5024147209
11037404	ITS2	training	96	46.3318	46.7497	113.106	246.968	699.098	2148.8	7096.83	24448.1	86710.5	313692	1.15105e+06	4.26801e+06	1.5952e+07	5.99945e+07	2.26763e+08	8.60595e+08	3277077534
37500406	ITS2	training	96	46.3318	46.7497	113.106	246.968	699.098	2148.8	7096.83	24448.1	86710.5	313692	1.15105e+06	4.26801e+06	1.5952e+07	5.99945e+07	2.26763e+08	8.60595e+08	3277077534
37500411	ITS2	training	97	46.8992	46.5994	140.041	406.595	1590.08	6708.9	29943.9	137487	643129	3.04639e+06	1.4564e+07	7.01229e+07	3.39554e+08	1651913807	6134428762	8416607159	8580909713
37500416	ITS2	training	97	46.8992	46.5994	140.041	406.595	1590.08	6708.9	29943.9	137487	643129	3.04639e+06	1.4564e+07	7.01229e+07	3.39554e+08	1651913807	6134428762	8416607159	8580909713
11037441	ITS2	training	117	58.0156	50.5901	111.318	208.315	488.899	1222.31	3254.59	9025.75	25836.4	75783.9	226672	688794	2.12045e+06	6.59841e+06	2.07173e+07	6.5533e+07	2.08584e+08
9181797	ITS2	training	114	56.0484	50.8698	117.037	232.663	613.194	1809.04	5920.49	20745.1	76185.3	288483	1.11413e+06	4.35724e+06	1.71775e+07	6.8064e+07	2.70576e+08	1077872743	4299624473
30060472	ITS2	training	108	53.4153	50.5597	121.226	246.415	631.262	1717.54	4954.05	14798	45354.5	141635	448691	1.43755e+06	4.64796e+06	1.51418e+07	4.96427e+07	1.63642e+08	5.41978e+08
18103951	ITS2	training	122	60.1655	50.3897	100.575	167.151	343.181	742.821	1697.16	4004.02	9668.92	23732.6	58951.6	147746	372825	945881	2.41026e+06	6.16404e+06	1.58127e+07
18103955	ITS2	training	87	42.1823	34.57	73.2917	148.749	406.706	1239.14	4102.96	14248.2	51027.8	186367	689511	2.57314e+06	9.65923e+06	3.64077e+07	1.37622e+08	5.21269e+08	1977279791
2970377	ITS2	training	82	40.7668	33.6002	77.135	152.305	384.107	1045.62	3035.46	9159.7	28373.2	89432	285238	917141	2.96558e+06	9.6274e+06	3.13439e+07	1.02262e+08	3.34172e+08
2970396	ITS2	training	166	81.4642	64.1893	120.874	215.227	517.75	1421.68	4364.97	14415.3	50013.9	179174	655274	2.42825e+06	9.07407e+06	3.40898e+07	1.28503e+08	4.85445e+08	1836373126
7288204	ITS2	training	152	73.9481	48.5196	71.4091	97.5598	175.107	346.606	742.902	1669.52	3873.9	9183.23	22093.8	53711.5	131556	323985	801104	1.98686e+06	4.93906e+06
2970413	ITS2	training	152	73.9481	48.5196	71.4091	97.5598	175.107	346.606	742.902	1669.52	3873.9	9183.23	22093.8	53711.5	131556	323985	801104	1.98686e+06	4.93906e+06
38524358	ITS2	training	121	58.2325	49.6398	110.791	216.768	553.087	1536.69	4581.47	14265.3	45810.6	150401	501940	1.69599e+06	5.78515e+06	1.98799e+07	6.87141e+07	2.38616e+08	8.31749e+08
37622294	ITS2	training	77	36.901	36.42	115.958	331.257	1297.01	5649.42	26624.4	131006	661780	3.39652e+06	1.76059e+07	9.18381e+07	4.81023e+08	2526284938	4463027647	6160128107	9752453472
40788205	ITS2	training	97	47.9153	37.0698	72.4179	120.385	260.231	608.571	1541.75	4117.24	11442.2	32730.4	95621	283668	850966	2.57365e+06	7.83025e+06	2.39281e+07	7.33581e+07
4205147	ITS2	training	104	50.3997	37.3098	67.6694	101.552	190.654	377.613	791.018	1717.94	3840.23	8782.5	20464.3	48427	116084	281281	687744	1.69432e+06	4.20063e+06
23428380	ITS2	training	109	52.9827	44.9397	92.6054	157.339	332.49	740.769	1744.81	4257.53	10685.2	27419	71657.7	190151	511118	1.38895e+06	3.80967e+06	1.05324e+07	2.93155e+07
23428385	ITS2	training	125	60.0982	45.1901	71.9834	106.831	216.655	507.807	1347	3849.9	11520.4	35396.3	110416	347422	1.0986e+06	3.48395e+06	1.1067e+07	3.51901e+07	1.1196e+08
2952017	ITS2	training	122	60.1488	41.34	66.8072	98.2284	188.668	393.515	881.959	2063.08	4975.18	12257.6	30677.5	77684.6	198494	510743	1.32152e+06	3.43483e+06	8.96081e+06
4127880	ITS2	training	116	55.8311	43.2392	77.3197	130.219	295.12	739.425	1998.58	5628.55	16275.9	47887.2	142636	428774	1.29824e+06	3.95388e+06	1.21005e+07	3.71853e+07	1.14676e+08
37781432	ITS2	training	157	76.4981	48.1194	67.7657	97.3535	203.941	506.366	1416.01	4218.62	13028.3	41044.3	130783	419475	1.35068e+06	4.35928e+06	1.40895e+07	4.55784e+07	1.47523e+08
12658922	ITS2	training	158	77.6645	49.6495	67.7734	84.6869	138.579	248.512	484.699	996.858	2132.91	4696.7	10567.6	24168.1	55968.7	130876	308378	731010	1.74124e+06
12658923	ITS2	training	149	72.8643	48.3292	71.0573	91.6052	153.192	280.079	557.419	1175.7	2595.24	5932.17	13928.6	33377.4	81217	199887	496100	1.23889e+06	3.10781e+06
37781466	ITS2	training	154	75.5652	47.9199	66.6137	85.332	142.206	263.494	536.067	1162.72	2645.1	6229.35	15043.7	36993.2	92153.4	231695	586388	1.49107e+06	3.80431e+06
4127941	ITS2	training	152	73.9481	48.5196	71.4091	97.5598	175.107	346.606	742.902	1669.52	3873.9	9183.23	22093.8	53711.5	131556	323985	801104	1.98686e+06	4.93906e+06
27497421	ITS2	training	152	73.9481	48.5196	71.4091	97.5598	175.107	346.606	742.902	1669.52	3873.9	9183.23	22093.8	53711.5	131556	323985	801104	1.98686e+06	4.93906e+06
24740767	ITS2	training	145	70.7487	48.4295	76.0726	107.485	193.414	374.042	768.575	1634.99	3561.52	7883.62	17651.3	39852.9	90548.5	206738	473841	1.08942e+06	2.51111e+06
33088300	ITS2	training	128	61.414	45.6192	65.3855	80.3325	121.11	191.826	319.506	547.677	958.755	1703.9	3063.43	5558.36	10161	18691.7	34568.6	64227	119812
19171658	ITS2	training	89	42.3162	38.2797	93.0832	220.304	719.298	2605.68	10198.8	41634.2	174644	745517	3.22015e+06	1.40217e+07	6.14002e+07	2.69941e+08	1190139575	5257900042	6146882736
25900972	ITS2	training	87	41.483	37.6598	92.3595	219.595	718.527	2604.86	10197.9	41633.5	174644	745518	3.22015e+06	1.40217e+07	6.14003e+07	269940636	1190139796	5257900641	6146884400
27652588	ITS2	training	110	53.6656	39.9098	71.3937	105.061	199.651	409.968	906.708	2095.14	4988.46	12114.5	29822.1	74113.2	185450	466398	1.17747e+06	2.98146e+06	7.56694e+06
11595448	ITS2	training	118	57.6487	44.0493	80.5144	125.935	249.489	530.97	1209.04	2874.93	7062.02	17770.7	45553.5	118471	311660	827481	2.2136e+06	5.95836e+06	1.61209e+07
14578539	ITS2	training	139	67.6985	44.7995	67.0657	87.5058	148.487	274.63	553.068	1178.56	2621.43	6016.63	14134.5	33784.6	81804.1	200015	492677	1.22045e+06	3.03653e+06
32329614	ITS2	training	102	49.8666	33.1699	51.891	67.5415	110.306	191.793	353.715	675.517	1322.19	2632.21	5304.29	10784.1	22069.7	45391.1	93713.1	194050	402748
32329615	ITS2	training	86	41.9994	34.6393	79.617	174.206	528.938	1802.51	6688.33	26005.3	104049	423533	1.74243e+06	7.21624e+06	3.00128e+07	1.25166e+08	5.22928e+08	2187290556	3962871926
32329619	ITS2	training	89	44.1501	34.6195	80.8328	169.267	479.833	1511.41	5182.83	18695.4	69709.1	265496	1.0252e+06	3.99447e+06	1.5656e+07	6.1604e+07	243041105	9.60557e+08	3800953312
15293551	ITS2	training	89	44.1501	34.6195	80.8328	169.267	479.833	1511.41	5182.83	18695.4	69709.1	265496	1.0252e+06	3.99447e+06	1.5656e+07	6.1604e+07	243041105	9.60557e+08	3800953312
25070773	ITS2	training	96	47.3148	33.3302	50.8911	69.9086	121.287	224.882	442.99	903.504	1888.33	4012.87	8630.05	18722.1	40882.8	89724.7	197699	437001	968500
25070793	ITS2	training	102	49.8666	33.1699	51.891	67.5415	110.306	191.793	353.715	675.517	1322.19	2632.21	5304.29	10784.1	22069.7	45391.1	93713.1	194050	402748
25070795	ITS2	training	102	49.8666	33.1699	51.891	67.5415	110.306	191.793	353.715	675.517	1322.19	2632.21	5304.29	10784.1	22069.7	45391.1	93713.1	194050	402748
25070800	ITS2	training	89	42.816	36.5496	77.1399	142.481	336.741	864.606	2386.3	6884.84	20481.1	62203.6	191683	596858	1.87281e+06	5.91091e+06	1.87412e+07	5.96388e+07	1.90355e+08
7341127	ITS2	training	88	43.517	34.9597	85.0241	184.132	560.156	1937.95	7371.39	29518.1	121766	510766	2.16302e+06	9.21051e+06	3.93454e+07	1.68391e+08	7.21487e+08	3093343594	4424246521
37577195	ITS2	training	72	35.1994	32.1095	77.8717	160.775	423.939	1198.58	3614.76	11346.2	36656.6	120872	404529	1.36878e+06	4.66964e+06	1.60308e+07	5.5302e+07	191511868	6.6526e+08
37359522	ITS2	training	127	62.499	50.3601	110.977	214.532	550.628	1559.25	4816.26	15715.9	53273.1	185293	655985	2.35118e+06	8.50143e+06	3.09372e+07	1.13123e+08	4.15159e+08	1528016059
37359529	ITS2	training	131	63.7496	50.4296	103.409	184.097	421.663	1041.56	2755.24	7602.82	21624.7	62827	185338	552804	1.66218e+06	5.02768e+06	1.52752e+07	4.65656e+07	1.42316e+08
3282414	ITS2	training	105	51.6662	50.1297	141.735	333.239	1003.38	3218.06	11022	39403.5	145646	552204	2.13552e+06	8.38761e+06	3.33476e+07	1.33863e+08	5.4144e+08	2203167179	6484109905
2978432	ITS2	training	125	61.1491	50.17	111.989	219.178	565.267	1599.88	4923.06	15984.6	53923.2	186790	659173	2.35694e+06	8.50724e+06	3.09184e+07	1.12947e+08	414216151	1523697342
21310049	ITS2	training	142	69.9481	44.49	61.2635	72.7633	108.014	170.072	283.475	488.968	865.241	1560.06	2853.67	5279.08	9853.74	18525.8	35035	66577.6	127027
3372699	ITS2	training	141	68.6152	44.4196	63.4825	77.4034	120.581	204.725	377.315	734.826	1490.8	3115.63	6655.56	14452.1	31774.2	70532.3	157752	354955	802570
3372733	ITS2	training	140	68.731	44.7196	62.2935	74.8566	113.086	182.362	314.027	563.939	1046.03	1988.44	3853.75	7585.77	15122.8	30467.4	61926	126810	261336
18105133	ITS2	training	142	69.6982	44.7892	62.8481	78.1667	128.61	236.251	481.7	1054.66	2431.66	5810.46	14227.5	35417	89146	226055	576086	1.47302e+06	3.77494e+06
38422615	ITS2	training	137	67.3813	44.819	67.5014	100.018	216.385	559.089	1636.92	5110.02	16500.2	54200.9	179632	598119	1.99656e+06	6.67375e+06	2.23249e+07	7.47133e+07	2.501e+08
18105158	ITS2	training	147	71.4988	45.6998	63.3563	77.061	123.5	220.07	433.83	915.451	2030.29	4662.49	10972.4	26266.4	63635.4	155473	382119	943166	2.33508e+06
38491415	ITS2	training	100	47.3159	46.4101	127.21	324.081	1115.3	4262.78	17686.7	76973.5	345623	1.58395e+06	7.36055e+06	3.45362e+07	1.63161e+08	7.7464e+08	3690998961	6616421183	7005143630
19847991	ITS2	training	80	38.6327	33.3699	82.1255	194.649	651.132	2465.08	10142.6	43520.6	191198	851146	3.81827e+06	1.72078e+07	7.77694e+07	3.52092e+08	1595829473	1915478014	5299008500
18033773	ITS2	training	80	38.6327	33.3699	82.1255	194.649	651.132	2465.08	10142.6	43520.6	191198	851146	3.81827e+06	1.72078e+07	7.77694e+07	3.52092e+08	1595829473	1915478014	5299008500
4731982	ITS2	training	101	49.5653	46.4596	124.342	323.931	1187.18	4924.37	22299	105803	516283	2.56203e+06	1.28486e+07	6.48713e+07	3.28976e+08	1673189776	3538160395	6831811896	5224385008
28427855	ITS2	training	98	47.4162	46.0102	125.988	320.646	1098.89	4135.02	16767.3	70877.1	307944	1.3623e+06	6.10267e+06	2.7586e+07	1.25539e+08	5.74256e+08	2637441603	5145582813	8704864884
28427872	ITS2	training	137	66.4823	44.3496	69.7676	105.762	214.997	485.562	1190.05	3058.15	8111.65	21980.4	60476	168277	472287	1.33448e+06	3.79094e+06	1.08159e+07	3.09684e+07
27448198	ITS2	training	101	49.0152	46.4894	120.022	299.125	1025.35	3963.41	16718.8	74016.7	337575	1.56819e+06	7.37203e+06	3.49304e+07	1.66403e+08	7.95692e+08	3814878996	4965281074	5878088102
28427885	ITS2	training	109	53.216	46.1698	117.579	281.273	909.161	3213.32	12166.3	47834.4	192796	790020	3.27561e+06	1.37008e+07	5.76956e+07	2.44277e+08	1038799154	4433660927	6595138300
28427892	ITS2	training	102	50.1001	46.4798	138.597	405.266	1650.11	7528.2	37119.5	190794	1.00573e+06	5.38493e+06	2.91265e+07	1.58623e+08	8.67951e+08	3765918373	7245512620	6898366442	6286780978
33334238	ITS2	training	102	49.5829	46.4799	130.885	342.938	1240.47	5027.23	22090.3	101324	476861	2.27973e+06	1.10109e+07	5.35595e+07	2.6187e+08	1285388579	3956045778	6076110006	6352192749
14715277	ITS2	training	104	51.25	46.4901	142.848	421.86	1680.56	7325.97	33965	162693	795600	3.94448e+06	1.97501e+07	9.96298e+07	5.05547e+08	2577496563	5042512189	7020389606	10272086318
21759614	ITS2	training	121	59.5156	47.2998	93.9568	170.463	399.178	1011.78	2738.57	7709.13	22296	65679.1	195979	590151	1.78897e+06	5.44991e+06	1.66653e+07	5.11118e+07	1.57129e+08
21759621	ITS2	training	131	64.2822	46.8496	83.6725	134.828	289.15	685.534	1771.11	4835.2	13738	40166.1	119905	363430	1.11389e+06	3.4421e+06	1.07011e+07	3.34175e+07	1.04704e+08
21759624	ITS2	training	121	59.5156	47.2998	93.9568	170.463	399.178	1011.78	2738.57	7709.13	22296	65679.1	195979	590151	1.78897e+06	5.44991e+06	1.66653e+07	5.11118e+07	1.57129e+08
21759627	ITS2	training	131	64.2822	46.8496	83.6725	134.828	289.15	685.534	1771.11	4835.2	13738	40166.1	119905	363430	1.11389e+06	3.4421e+06	1.07011e+07	3.34175e+07	1.04704e+08
21759629	ITS2	training	122	59.3661	46.8798	93.6166	170.848	411.724	1080.06	3035.5	8877.81	26695.7	81874.4	254874	802707	2.5518e+06	8.17442e+06	2.63523e+07	8.54048e+07	2.78024e+08
3077869	ITS2	training	121	59.5156	47.2998	93.9568	170.463	399.178	1011.78	2738.57	7709.13	22296	65679.1	195979	590151	1.78897e+06	5.44991e+06	1.66653e+07	5.11118e+07	1.57129e+08
3077875	ITS2	training	148	72.9642	45.7497	60.3479	68.1209	96.2334	145.834	237.251	404.831	716.692	1304.4	2424.75	4580.87	8762.75	16924.8	32936.2	64474.7	126806
37596314	ITS2	training	147	72.3141	45.9295	60.8713	68.7696	95.8898	141.16	219.917	354.924	588.535	995.93	1712.31	2981.41	5244.56	9303.75	16621.2	29870.5	53954.1
3077996	ITS2	training	153	74.7487	46.5795	67.0296	83.2858	130.738	222.126	407.178	785.623	1575.5	3249.56	6841.37	14619.6	31581.3	68762	150581	331159	730586
19879648	ITS2	training	143	69.5303	46.4193	64.7076	81.5002	133.393	241.925	481.562	1019.58	2257.45	5158.2	12053.9	28623.2	68759.4	166574	406063	994522	2.4445e+06
32168618	ITS2	training	104	50.6329	43.3101	92.9427	181.315	458.689	1262.96	3715.62	11342.4	35454.3	112520	360784	1.16522e+06	3.78344e+06	1.23355e+07	4.03519e+07	1.32364e+08	4.35211e+08
3341773	ITS2	training	120	59.0658	44.8397	91.6488	206.321	696.9	2741	11771.9	52622.1	240142	1.10783e+06	5.14159e+06	2.39457e+07	1.11751e+08	522176265	2441851396	3276759149	7007536872
3341778	ITS2	training	125	60.8322	44.8996	78.2903	133.013	315.482	860.369	2597.54	8305.12	27489.4	92909.5	318158	1.09878e+06	3.81629e+06	1.33067e+07	4.65264e+07	1.63e+08	5.71877e+08
10638122	ITS2	training	128	63.216	44.8493	86.8829	169.495	484.577	1628.68	6098.16	24107	98034.3	404402	1.68044e+06	7.00933e+06	2.92949e+07	1.22565e+08	5.13083e+08	2148547643	2531454556
19032590	ITS2	training	115	56.5659	44.8203	99.0058	238.808	840.946	3374	14712.6	66833.6	310739	1.46407e+06	6.9535e+06	3.31896e+07	1.58921e+08	7.62531e+08	3663805547	3722143969	8426693232
4378591	ITS2	training	123	60.4987	44.7798	80.5124	152.71	434.685	1475.35	5565.03	22031	89284.1	365914	1.50796e+06	6.23172e+06	2.579e+07	1.06812e+08	4.42552e+08	1834007179	1945109529
32264973	ITS2	training	125	61.6324	44.8496	72.9994	108.27	207.169	433.907	985.785	2364.51	5909.64	15228.5	40154.3	107714	292678	802909	2.21843e+06	6.16225e+06	1.71857e+07
15636715	ITS2	training	121	59.865	44.8999	76.1973	126.681	287.66	740.268	2105.26	6350.45	19907.1	63949.2	208742	688628	2.288e+06	7.63906e+06	2.55907e+07	8.59294e+07	289011198
30526240	ITS2	training	124	60.5479	44.86	73.8422	120.573	264.555	642.086	1686.74	4636.9	13156.3	38156.8	112467	335545	1.01049e+06	3.06532e+06	9.35208e+06	2.86628e+07	8.81674e+07
9622000	ITS2	training	122	59.7312	44.8199	81.8164	162.513	465.366	1537.77	5576.71	21231.8	83141.9	330913	1.32992e+06	5.37649e+06	2.18155e+07	8.8722e+07	361357505	1473175969	3148821246
30526283	ITS2	training	124	60.9986	44.5798	80.5181	149.336	389.478	1171.43	3890.12	13657.3	49564.6	183433	686911	2.59091e+06	9.81641e+06	3.72979e+07	1.41973e+08	5.41057e+08	2063564662
13568662	ITS2	training	111	54.4322	42.6097	85.1974	152.766	367.897	994.487	2972.13	9466.99	31466.5	107479	373558	1.31281e+06	4.64641e+06	1.652e+07	5.89087e+07	2.10466e+08	7.52893e+08
9622037	ITS2	training	103	48.9168	42.53	96.0856	192.158	515.869	1549.02	5106.61	17828.5	64651.5	240277	907537	3.46481e+06	1.33241e+07	5.1492e+07	1.99675e+08	7.76145e+08	3021972321
18028567	ITS2	training	99	47.2496	42.6099	109.724	275.467	982.936	3971.35	17466.3	80272.5	378660	1.81415e+06	8.77594e+06	4.27155e+07	2.08744e+08	1022804552	3928251557	4578275865	8324159899
18028568	ITS2	training	107	51.3987	42.5299	94.6796	211.247	662.055	2330.39	8895.9	35410.8	144676	600776	2.52203e+06	1.06673e+07	4.53626e+07	1.93668e+08	829274038	3558854005	4459579945
18028572	ITS2	training	118	57.2154	42.7197	75.7231	117.953	235.104	502.448	1144.37	2708.81	6597.1	16406.5	41464.4	106131	274431	715563	1.87875e+06	4.96154e+06	1.31677e+07
38492146	ITS2	training	107	51.5322	42.6598	92.8693	201.94	616.079	2121.62	7948.58	31111.9	125088	511253	2.11215e+06	8.78984e+06	3.67684e+07	154381871	6.50022e+08	2742690274	4146204015
18028577	ITS2	training	142	69.2974	52.2491	89.8701	143.7	311.248	769.884	2126.54	6283.75	19403.4	61606.1	199159	651507	2.14824e+06	7.12185e+06	2.36986e+07	7.90646e+07	2.64264e+08
2754760	ITS2	training	140	67.7822	51.6192	97.7186	168.58	390.012	997.368	2768.58	8058.84	24205.7	74224.9	230903	725845	2.29984e+06	7.33272e+06	2.34986e+07	7.56242e+07	2.44255e+08
9622080	ITS2	training	138	66.482	45.0292	61.4222	72.1637	108.726	179.181	321.835	611.663	1211.12	2468.52	5137.56	10856.9	23205.5	50027.9	108572	236860	518892
32965313	ITS2	training	137	65.7149	45.1092	62.296	71.8246	101.962	152.598	241.526	395.636	664.998	1139	1979.05	3477.19	6163.81	11005.1	19766.3	35680.2	64682.6
24415851	ITS2	training	132	64.4648	43.6993	68.9913	103.838	211.539	479.88	1184.05	3066.13	8201.84	22428.3	62306.9	175126	496628	1.41814e+06	4.07177e+06	1.17421e+07	3.39811e+07
18072048	ITS2	training	132	64.4648	43.6993	68.9913	103.838	211.539	479.88	1184.05	3066.13	8201.84	22428.3	62306.9	175126	496628	1.41814e+06	4.07177e+06	1.17421e+07	3.39811e+07
22770744	ITS2	training	132	64.4648	43.6993	68.9913	103.838	211.539	479.88	1184.05	3066.13	8201.84	22428.3	62306.9	175126	496628	1.41814e+06	4.07177e+06	1.17421e+07	3.39811e+07
13241645	ITS2	training	132	64.4648	43.6993	68.9913	103.838	211.539	479.88	1184.05	3066.13	8201.84	22428.3	62306.9	175126	496628	1.41814e+06	4.07177e+06	1.17421e+07	3.39811e+07
30691751	ITS2	training	132	64.4648	43.6993	68.9913	103.838	211.539	479.88	1184.05	3066.13	8201.84	22428.3	62306.9	175126	496628	1.41814e+06	4.07177e+06	1.17421e+07	3.39811e+07
30691774	ITS2	training	132	64.4648	43.7193	69.0243	103.872	211.574	479.916	1184.09	3066.17	8201.88	22428.3	62306.9	175126	496628	1.41814e+06	4.07177e+06	1.17421e+07	3.39811e+07
8886308	ITS2	training	132	64.4648	43.6993	68.9913	103.838	211.539	479.88	1184.05	3066.13	8201.84	22428.3	62306.9	175126	496628	1.41814e+06	4.07177e+06	1.17421e+07	3.39811e+07
8886327	ITS2	training	132	64.4648	43.6993	68.9913	103.838	211.539	479.88	1184.05	3066.13	8201.84	22428.3	62306.9	175126	496628	1.41814e+06	4.07177e+06	1.17421e+07	3.39811e+07
31376286	ITS2	training	132	64.4648	43.6993	68.9913	103.838	211.539	479.88	1184.05	3066.13	8201.84	22428.3	62306.9	175126	496628	1.41814e+06	4.07177e+06	1.17421e+07	3.39811e+07
6683917	ITS2	training	132	64.4648	43.6993	68.9913	103.838	211.539	479.88	1184.05	3066.13	8201.84	22428.3	62306.9	175126	496628	1.41814e+06	4.07177e+06	1.17421e+07	3.39811e+07
30315222	ITS2	training	132	64.4648	43.6993	68.9913	103.838	211.539	479.88	1184.05	3066.13	8201.84	22428.3	62306.9	175126	496628	1.41814e+06	4.07177e+06	1.17421e+07	3.39811e+07
27803609	ITS2	training	132	64.4648	43.6993	68.9913	103.838	211.539	479.88	1184.05	3066.13	8201.84	22428.3	62306.9	175126	496628	1.41814e+06	4.07177e+06	1.17421e+07	3.39811e+07
6120032	ITS2	training	132	64.4648	43.6993	68.9913	103.838	211.539	479.88	1184.05	3066.13	8201.84	22428.3	62306.9	175126	496628	1.41814e+06	4.07177e+06	1.17421e+07	3.39811e+07
2267205	ITS2	training	132	64.4648	43.6993	68.9913	103.838	211.539	479.88	1184.05	3066.13	8201.84	22428.3	62306.9	175126	496628	1.41814e+06	4.07177e+06	1.17421e+07	3.39811e+07
38564554	ITS2	training	132	64.4648	43.6993	68.9913	103.838	211.539	479.88	1184.05	3066.13	8201.84	22428.3	62306.9	175126	496628	1.41814e+06	4.07177e+06	1.17421e+07	3.39811e+07
1654305	ITS2	training	132	64.4648	43.6993	68.9913	103.838	211.539	479.88	1184.05	3066.13	8201.84	22428.3	62306.9	175126	496628	1.41814e+06	4.07177e+06	1.17421e+07	3.39811e+07
21483627	ITS2	training	132	64.4648	43.6993	68.9913	103.838	211.539	479.88	1184.05	3066.13	8201.84	22428.3	62306.9	175126	496628	1.41814e+06	4.07177e+06	1.17421e+07	3.39811e+07
14716938	ITS2	training	133	64.9648	43.9093	69.1236	103.903	211.576	479.901	1184.07	3066.14	8201.85	22428.3	62306.9	175126	496628	1.41814e+06	4.07177e+06	1.17421e+07	3.39811e+07
16660629	ITS2	training	136	66.5646	43.9594	66.2495	99.5303	205.692	478.691	1213.98	3224.47	8812.89	24514.6	68979.4	195613	557805	1.59717e+06	4.58777e+06	1.32118e+07	3.81279e+07
29125788	ITS2	training	136	66.4812	43.9393	66.4725	99.7569	205.991	479.033	1214.36	3224.89	8813.35	24515.1	68979.9	195614	557805	1.59717e+06	4.58777e+06	1.32118e+07	3.81279e+07
29125794	ITS2	training	136	66.5646	43.9594	66.2495	99.5303	205.692	478.691	1213.98	3224.47	8812.89	24514.6	68979.4	195613	557805	1.59717e+06	4.58777e+06	1.32118e+07	3.81279e+07
20531433	ITS2	training	68	33.4165	32.6801	92.0124	224.857	727.368	2542.31	9492.33	36767.7	146048	590179	2.41468e+06	9.97088e+06	4.14616e+07	1.73345e+08	7.27816e+08	3066121811	6149917910
30141046	ITS2	training	63	30.7995	32.7296	107.815	345.378	1524.63	7448.56	39085.2	212331	1.17683e+06	6.59631e+06	3.72202e+07	2.10863e+08	1197568638	2553294206	4674660744	5425907722	7105050654
30269660	ITS2	training	110	52.9833	47.4895	118.246	261.105	770.908	2509.95	8791.96	32064.8	119893	455225	1.74544e+06	6.73502e+06	2.60975e+07	1.01411e+08	3.9483e+08	1539259271	6006437895
22759632	ITS2	training	119	57.2831	47.5593	118.946	284.54	947.484	3508.81	14066.1	58923.9	254071	1.11654e+06	4.97155e+06	2.23424e+07	1.01081e+08	4.5956e+08	2097007567	5282142330	5437065036
15811432	ITS2	training	87	43.1175	43.7701	144.401	400.585	1495.48	6117.99	26989.8	124385	590483	2.86015e+06	1.40525e+07	6.97552e+07	3.48876e+08	1754654316	6918787091	9409636855	10883857865
13242225	ITS2	training	111	55.4501	47.2401	123.397	282.365	871.815	2956.62	10787.7	40957	159449	630636	2.52062e+06	1.01488e+07	4.10815e+07	1.66971e+08	6.80828e+08	2783400920	5857687720
18150358	ITS2	training	129	62.8814	42.5995	64.4384	97.5542	203.156	492.006	1334.4	3866.97	11661.4	35989.4	112579	354954	1.12437e+06	3.57151e+06	1.13637e+07	3.61932e+07	1.15347e+08
45238348	ITS2	training	89	43.2992	34.3197	64.9535	121.662	305.403	853.591	2582.08	8170.19	26607.9	88286.1	296668	1.00578e+06	3.4318e+06	1.17651e+07	4.04778e+07	1.39642e+08	4.82748e+08
45238350	ITS2	training	99	48.5327	39.4297	90.5682	201.906	623.467	2142.52	7978.25	31096.2	124892	511500	2.1224e+06	8.88422e+06	3.74104e+07	1.58169e+08	670579167	2848411018	4540671781
7800194	ITS2	training	102	49.4334	38.7299	77.1347	139.342	326.28	822.514	2209.68	6157.18	17606.1	51264	151291	451123	1.35619e+06	4.1041e+06	1.24879e+07	3.81726e+07	117140956
45238364	ITS2	training	107	52.4659	39.3294	78.0352	138.955	337.031	915.367	2733.9	8651.43	28448.1	95892.5	328519	1.13753e+06	3.96667e+06	1.38971e+07	4.88412e+07	1.72014e+08	606684251
3850279	ITS2	training	95	45.1829	40.2497	103.123	263.644	947.775	3802.07	16531.4	75037.4	349924	1.65906e+06	7.94869e+06	3.83369e+07	1.85689e+08	9.01865e+08	3307576043	3879034029	5965494711
45238392	ITS2	training	102	50.3824	40.2896	90.4514	194.983	565.988	1798.19	6118.88	21607.5	78162.2	287201	1.06677e+06	3.99319e+06	1.50343e+07	5.68576e+07	2.15796e+08	8.21419e+08	3134348082
13249176	ITS2	training	108	52.649	41.2992	82.4702	152.174	370.356	982.526	2786.16	8201.04	24738.1	75828.4	234997	733885	2.30451e+06	7.26566e+06	2.29757e+07	7.28187e+07	2.31192e+08
3420847	ITS2	training	100	49.2329	39.2397	95.4006	242.206	891.713	3717.65	16777.4	78710	377432	1.83241e+06	8.96146e+06	4.40195e+07	2.1681e+08	1069645179	4052107077	4628968237	6450868118
13249221	ITS2	training	103	49.5821	39.0194	73.304	130.584	317.532	866.144	2589.62	8178.79	26790	89851.6	306088	1.05349e+06	3.65069e+06	1.27085e+07	4.43743e+07	1.55259e+08	5.43979e+08
14091703	ITS2	training	112	54.3323	44.2897	95.0941	190.2	509.18	1505.69	4796.36	15927.4	54282.4	188014	658034	2.31901e+06	8.21119e+06	2.91717e+07	103891744	3.70692e+08	1324615833
22901894	ITS2	training	123	59.7985	45.8101	88.1672	152.514	339.523	815.447	2081.63	5498.96	14856.5	40728.3	112768	314405	880995	2.47791e+06	6.98957e+06	1.97609e+07	5.59715e+07
42821133	ITS2	training	131	62.8662	49.5893	101.548	181.306	418.078	1045.48	2814.98	7956.45	23327.7	70295.1	216317	676524	2.14255e+06	6.85225e+06	2.20832e+07	7.15981e+07	2.33235e+08
22901904	ITS2	training	138	67.9161	51.8196	118.546	268.13	896.771	3488.5	14969.3	67496.6	312861	1.47283e+06	6.99684e+06	3.34218e+07	1.60189e+08	7.6942e+08	3700775883	5349778332	6081238332
42821141	ITS2	training	136	67.4153	51.38	108.412	232.444	742.395	2789.43	11619.3	50920	229253	1.047e+06	4.81934e+06	2.22812e+07	1.03272e+08	4.79365e+08	2227025940	4003604958	7397820963
42821148	ITS2	training	109	53.2166	49.5094	132.959	304.883	937.556	3179.88	11744.7	45693.7	184134	759421	3.18163e+06	1.3475e+07	5.7512e+07	2.46853e+08	1064044255	3694229947	7348038966
1835168	ITS2	training	129	61.9001	49.4292	111.239	236.823	711.969	2456.87	9363.5	37714.5	157022	666765	2.86583e+06	1.24122e+07	5.40248e+07	2.3592e+08	1032527364	3486010254	4625840295
34328662	ITS2	training	139	67.051	49.4095	101.792	188.512	486.109	1436.03	4714.28	16464	59748.8	221983	836951	3.18546e+06	1.21991e+07	4.69121e+07	180913699	6.99059e+08	2704947370
45250325	ITS2	training	139	67.051	49.4095	101.792	188.512	486.109	1436.03	4714.28	16464	59748.8	221983	836951	3.18546e+06	1.21991e+07	4.69121e+07	180913699	6.99059e+08	2704947370
9739203	ITS2	training	138	66.8344	49.4397	103.607	194.702	504.293	1484.68	4839.79	16780.5	60535.2	223916	841666	3.19689e+06	1.22267e+07	4.69783e+07	1.81072e+08	6.99437e+08	2705850490
451907	ITS2	training	129	61.9001	49.4292	111.239	236.823	711.969	2456.87	9363.5	37714.5	157022	666765	2.86583e+06	1.24122e+07	5.40248e+07	2.3592e+08	1032527364	3486010254	4625840295
20146536	ITS2	training	120	58.8834	48.0798	112	229.893	640.788	2012.28	6976.19	25718.9	98731.6	388942	1.55783e+06	6.30657e+06	2.57086e+07	1.05278e+08	4.32416e+08	1779678438	4939568856
12082542	ITS2	training	135	65.5162	51.5694	112.169	222.276	595.023	1761.92	5652.33	19016.9	66074.1	234626	845943	3.08355e+06	1.13306e+07	4.18872e+07	1.55575e+08	5.79963e+08	2168442421
4028054	ITS2	training	135	65.3653	52.4602	108.102	219.739	631.485	2099.51	7762.72	30475.1	123989	515058	2.16613e+06	9.17739e+06	3.90569e+07	1.66675e+08	7.12495e+08	3048992188	3951446374
4028080	ITS2	training	131	64.45	51.39	118.087	235.584	620.445	1777.64	5475.81	17644.9	58748.3	200336	695630	2.44932e+06	8.71836e+06	3.13007e+07	1.13147e+08	4.11263e+08	1501478924
4028084	ITS2	training	135	65.7167	51.4199	110.838	204.686	495.836	1297	3623.62	10521.6	31400.1	95588.3	295462	924381	2.92064e+06	9.30364e+06	2.98407e+07	9.62706e+07	3.12133e+08
7620149	ITS2	training	125	61.2995	50.0899	111.632	212.969	531.661	1425.23	4071.06	12052.7	36581.3	112945	353074	1.11396e+06	3.53938e+06	1.13075e+07	3.62823e+07	1.16827e+08	3.77249e+08
9437364	ITS2	training	125	61.2995	50.0899	111.632	212.969	531.661	1425.23	4071.06	12052.7	36581.3	112945	353074	1.11396e+06	3.53938e+06	1.13075e+07	3.62823e+07	1.16827e+08	3.77249e+08
3176042	ITS2	training	125	61.2995	50.0899	111.632	212.969	531.661	1425.23	4071.06	12052.7	36581.3	112945	353074	1.11396e+06	3.53938e+06	1.13075e+07	3.62823e+07	1.16827e+08	3.77249e+08
9437449	ITS2	training	134	65.7317	50.1101	97.2265	163.848	359.548	846.141	2121.1	5509.65	14675.9	39790.2	109328	303522	849725	2.39534e+06	6.79179e+06	1.93539e+07	5.53896e+07
9437450	ITS2	training	146	71.0651	50.8497	89.2648	140.885	293.916	674.236	1677.77	4387.05	11868.5	32846.6	92320.8	262240	750353	2.15794e+06	6.22831e+06	1.80222e+07	5.22455e+07
46410695	ITS2	training	129	62.0981	49.5392	91.3615	153.693	324.441	733.49	1759.34	4374.3	11160.1	29002.7	76419.4	203496	546387	1.47675e+06	4.01262e+06	1.09506e+07	2.99915e+07
28460632	ITS2	training	131	63.6812	48.6697	91.6824	169.82	436.269	1259.37	3970.71	13176.7	45257.8	159100	568450	2.05441e+06	7.48561e+06	2.74351e+07	1.00975e+08	3.72767e+08	1379164340
8118644	ITS2	training	115	55.1826	46.2497	90.5156	164.355	395.913	1051.29	3018.9	9070.94	28077.4	88603.1	283276	913928	2.96785e+06	9.68428e+06	3.1717e+07	1.04178e+08	3.42989e+08
6653674	ITS2	training	118	57.1818	41.5898	66.6715	103.428	212.432	486.307	1212.69	3178.74	8608.88	23809.9	66784	189138	539347	1.54581e+06	4.44762e+06	1.28359e+07	3.71371e+07
17224333	ITS2	training	133	64.5322	47.4901	82.9162	134.675	295.061	716.176	1887.29	5215.01	14869.8	43286.6	127830	381395	1.14663e+06	3.46736e+06	1.05333e+07	3.21166e+07	9.82222e+07
31442279	ITS2	training	133	64.5322	47.4901	82.9162	134.675	295.061	716.176	1887.29	5215.01	14869.8	43286.6	127830	381395	1.14663e+06	3.46736e+06	1.05333e+07	3.21166e+07	9.82222e+07
21627848	ITS2	training	133	64.5322	47.4901	82.9162	134.675	295.061	716.176	1887.29	5215.01	14869.8	43286.6	127830	381395	1.14663e+06	3.46736e+06	1.05333e+07	3.21166e+07	9.82222e+07
23263607	ITS2	training	133	64.5322	47.4901	82.9162	134.675	295.061	716.176	1887.29	5215.01	14869.8	43286.6	127830	381395	1.14663e+06	3.46736e+06	1.05333e+07	3.21166e+07	9.82222e+07
21627881	ITS2	training	132	64.6654	47.4699	82.0341	130.03	276.733	651.676	1674.9	4541.41	12786.4	36956	108847	325050	980737	2.98215e+06	9.12175e+06	2.80288e+07	8.64288e+07
21627897	ITS2	training	138	67.1319	47.4901	74.5693	105.229	197.777	411.999	940.435	2273.26	5721.39	14805.9	39075.1	104588	282839	770777	2.11274e+06	5.81721e+06	1.60735e+07
45720771	ITS2	training	137	67.2651	47.4699	73.6872	100.584	179.448	347.498	728.046	1599.66	3637.99	8475.25	20091.9	48243.5	116950	285568	701207	1.72938e+06	4.28018e+06
28539476	ITS2	training	134	63.5648	47.3897	76.7763	113.824	231.42	545.024	1453.36	4179.95	12592	38966.3	122476	388454	1.23863e+06	3.96209e+06	1.26982e+07	4.07451e+07	130836426
13346145	ITS2	training	134	63.5648	47.3897	76.7763	113.824	231.42	545.024	1453.36	4179.95	12592	38966.3	122476	388454	1.23863e+06	3.96209e+06	1.26982e+07	4.07451e+07	130836426
29889965	ITS2	training	133	64.0991	49.3993	97.2239	166.673	371.691	912.198	2446.21	6967.86	20751.7	63803.4	200703	641723	2.07591e+06	6.77186e+06	2.22242e+07	7.32557e+07	2.42235e+08
5353636	ITS2	training	123	59.7155	49.4996	98.7573	169.254	372.848	883.002	2236.16	5900.38	16051.4	44663	126460	362997	1.05339e+06	3.08378e+06	9.09215e+06	2.6963e+07	8.03407e+07
5353637	ITS2	training	132	64.4647	46.4894	74.7023	103.69	183.421	348.908	710.537	1509.08	3303.92	7391.23	16800.1	38646.8	89729.9	209865	493751	1.16732e+06	2.77103e+06
15420286	ITS2	training	138	67.7153	45.9096	71.6932	104.447	196.613	402.1	875.825	1977.62	4573.84	10752	25572.4	61354.3	148206	359964	878254	2.15108e+06	5.28623e+06
15722360	ITS2	training	131	64.0649	46.4394	77.6004	112.888	212.892	438.514	978.708	2298.57	5598.49	13988	35596.7	91813.9	239217	628115	1.65928e+06	4.4046e+06	1.17382e+07
22324314	ITS2	training	138	66.7675	50.7498	103.338	171.509	360.93	810.856	1941.69	4847.97	12499.4	33024.1	88927.6	243065	672242	1.87671e+06	5.27866e+06	1.49373e+07	4.24763e+07
15722398	ITS2	training	131	64.8155	50.9098	102.44	188.921	459.525	1224.91	3526.34	10624.2	33000.8	104566	335760	1.08781e+06	3.54589e+06	1.16074e+07	3.81087e+07	1.25379e+08	4.13119e+08
27450172	ITS2	training	128	63.2658	50.95	105.438	189.095	429.945	1041.71	2679.32	7147.66	19592.1	54785.4	155562	447048	1.2971e+06	3.79298e+06	1.11629e+07	3.30299e+07	9.81747e+07
15722410	ITS2	training	125	60.7163	50.2693	110.161	209.658	526.51	1468.68	4501.08	14673.5	49951.9	175137	626580	2.27303e+06	8.32549e+06	3.06995e+07	1.13739e+08	4.22819e+08	1575624787
15722417	ITS2	training	145	71.531	47.9491	69.6923	89.8712	150.46	277.894	562.899	1212.72	2734.26	6369.06	15191.4	36866.2	90611.2	224819	561753	1.41112e+06	3.55904e+06
15722422	ITS2	training	145	71.531	47.9491	69.6923	89.8712	150.46	277.894	562.899	1212.72	2734.26	6369.06	15191.4	36866.2	90611.2	224819	561753	1.41112e+06	3.55904e+06
15722423	ITS2	training	146	69.6481	48.4398	78.4342	125.711	291.653	797.251	2432.99	7863.23	26239.8	89169.1	306357	1.05988e+06	3.68372e+06	1.28437e+07	4.48811e+07	1.57084e+08	5.50437e+08
15722443	ITS2	training	137	65.9329	48.559	87.3152	134.65	263.644	554.086	1241.88	2898.3	6969.25	17130.5	42815.3	108392	277159	714262	1.85212e+06	4.82626e+06	1.26256e+07
29569496	ITS2	training	137	65.9329	48.559	87.3152	134.65	263.644	554.086	1241.88	2898.3	6969.25	17130.5	42815.3	108392	277159	714262	1.85212e+06	4.82626e+06	1.26256e+07
29569497	ITS2	training	117	55.5478	45.8798	89.7244	171.879	463.453	1448.47	5024.26	18439.3	69934.1	270337	1.05705e+06	4.16237e+06	1.6463e+07	6.52991e+07	2.5948e+08	1032341938	4110447345
32967680	ITS2	training	111	52.1984	46.1398	98.2523	190.643	504.812	1521.41	5084.92	18065	66684.7	252005	966438	3.74106e+06	1.45695e+07	5.69672e+07	2.23339e+08	8.77179e+08	3449448320
32967693	ITS2	training	141	67.5982	49.9287	80.8803	114.93	203.756	387.586	787.096	1668.95	3658.31	8225.03	18864.5	43954.2	103712	247203	594075	1.43726e+06	3.49634e+06
37921805	ITS2	training	109	53.3323	46.4901	106.561	229.939	681.35	2293.79	8535.21	33685	137885	576968	2.44678e+06	1.04615e+07	4.49573e+07	1.93815e+08	8.37241e+08	3621415330	5181487276
21260548	ITS2	training	109	53.0157	46.2598	106.468	234.464	716.963	2514.5	9764.56	40130	170484	738164	3.23198e+06	1.42461e+07	6.30551e+07	2.7982e+08	1243853477	4236339267	3886312036
13094586	ITS2	training	85	41.3663	38.9897	95.6867	208.423	585.091	1769.42	5717.49	19194.2	66142	231921	823080	2.94612e+06	1.06109e+07	3.83936e+07	1.39413e+08	507644017	1852630552
37921836	ITS2	training	91	43.5494	38.2297	83.9012	158.366	390.786	1048.34	3038.29	9238.06	29072.1	93728	307498	1.02178e+06	3.42762e+06	1.15806e+07	3.93397e+07	1.34201e+08	4.59299e+08
13094631	ITS2	training	133	65.0815	47.8893	85.881	141.269	301.023	697.125	1735.43	4524.76	12222.9	33928.1	96219.9	277549	811394	2.39715e+06	7.1406e+06	2.14071e+07	6.44977e+07
38322988	ITS2	training	152	75.315	48.2493	69.5536	92.2853	155.737	283.663	550.71	1111.95	2310.68	4904.83	10583.2	23129.7	51067.3	113675	254716	573850	1.29861e+06
38322989	ITS2	training	151	74.5142	48.1787	67.2821	87.6453	149.307	278.787	563.558	1194.18	2616.1	5862.91	13353.5	30768.4	71493.2	167146	392553	925044	2.18534e+06
38323006	ITS2	training	149	74.1476	47.529	67.5546	86.9763	144.379	264.26	528.749	1125.12	2508.48	5789.33	13708.4	33079.3	80940.1	200075	498261	1.24763e+06	3.13652e+06
38323053	ITS2	training	107	51.9993	41.0999	85.4845	152.278	351.255	864.553	2254.27	6067.03	16687	46579.2	131406	373630	1.0687e+06	3.07094e+06	8.8568e+06	2.5619e+07	7.42836e+07
38323065	ITS2	training	91	44.4828	47.1897	148.982	416.038	1556.37	6448.37	29175.7	139240	688506	3.48245e+06	1.78741e+07	9.2616e+07	4.82892e+08	2528123597	4988371244	6812936429	8331162581
38323066	ITS2	training	80	37.5498	47.0195	199.547	815.958	4574.64	28083.1	184451	1.25539e+06	8.73678e+06	6.16557e+07	4.39101e+08	3146495724	6155741001	7696911400	8472716267	10609313071	14045504545
17063371	ITS2	training	101	48.3325	47.14	115.956	253.673	718.096	2200.67	7276.78	25291.2	91287.5	338727	1.28276e+06	4.9311e+06	1.91651e+07	7.50893e+07	2.95952e+08	1171562876	3666500928
12002169	ITS2	training	138	67.0478	46.5492	67.198	87.5367	146.512	271.782	552.137	1192.23	2689.45	6256.46	14877.8	35946.4	87874.1	216712	538040	1.34275e+06	3.36465e+06
5052065	ITS2	training	121	59.4324	46.2399	86.3782	135.046	264.26	551.161	1221.55	2815.48	6684.85	16231.5	40102.2	100434	254245	649126	1.66865e+06	4.31304e+06	1.11977e+07
30270170	ITS2	training	141	69.415	46.2996	67.8092	89.4488	155.486	301.479	644.945	1469.51	3497.06	8565.79	21392.7	54139.5	138286	355573	918791	2.38306e+06	6.19914e+06
21628511	ITS2	training	129	61.9818	48.4695	88.8333	142.58	290.721	642.922	1538.05	3890.18	10286.3	28145.7	79063.8	226543	658786	1.93675e+06	5.73951e+06	1.71083e+07	5.12124e+07
29569864	ITS2	training	131	63.7492	49.9494	102.742	191.948	487.264	1405.71	4500.64	15344.8	54450.5	198080	732071	2.73361e+06	1.02779e+07	3.88257e+07	1.4715e+08	5.59012e+08	2127243525
21628535	ITS2	training	160	78.5815	53.4392	84.2015	116.229	215.044	450.591	1049.61	2607.56	6750.73	17937.5	48482.4	132580	365602	1.01453e+06	2.82906e+06	7.9197e+06	2.22411e+07
28866815	ITS2	training	130	63.432	48.0699	82.4172	122.574	231.743	474.812	1054.51	2475.3	6067.62	15367.7	39905.3	105602	283495	769378	2.10528e+06	5.79688e+06	1.60376e+07
6648773	ITS2	training	109	52.7657	45.5897	89.8515	165.514	381.846	948.148	2500.83	6847.96	19268.1	55310.6	161247	475892	1.41864e+06	4.26418e+06	1.29068e+07	3.9297e+07	1.20249e+08
28866819	ITS2	training	122	59.5649	45.4	76.3545	119.694	236.924	506.602	1157.02	2759.28	6800.33	17185.2	44286.3	115889	306948	820794	2.21156e+06	5.99503e+06	1.63304e+07
2230975	ITS2	training	90	43.6156	38.4098	80.423	161.627	439.751	1356.43	4623.69	16689.4	62400.5	238149	920004	3.57983e+06	1.399e+07	5.48178e+07	2.15145e+08	8.45243e+08	2319473747
28866830	ITS2	training	138	66.8652	50.9496	98.3879	181.661	467.489	1361.93	4353.86	14675.3	51187.1	182577	661249	2.42063e+06	8.92921e+06	3.31217e+07	1.23364e+08	4.60874e+08	1725696364
6648793	ITS2	training	150	73.7311	49.0592	72.4313	92.9485	153.828	275.776	533.587	1083.93	2284.38	4947.94	10945.1	24610.2	56052	128969	299160	698479	1.63942e+06
6648801	ITS2	training	138	66.8652	50.9496	98.3879	181.661	467.489	1361.93	4353.86	14675.3	51187.1	182577	661249	2.42063e+06	8.92921e+06	3.31217e+07	1.23364e+08	4.60874e+08	1725696364
6648823	ITS2	training	110	53.4656	45.099	90.4374	174.454	450.148	1300.49	4125.42	13860.7	48434.4	173676	633561	2.33764e+06	8.69056e+06	3.24716e+07	1.21737e+08	4.57432e+08	1721454825
34392044	ITS2	training	112	54.565	46.0799	93.3707	195.312	571.218	1911.7	6971.46	26580.5	103966	412873	1.65571e+06	6.68444e+06	2.71182e+07	1.10424e+08	4.50945e+08	1845807998	1955144316
22022975	ITS2	training	97	46.4153	45.8299	107.03	218.593	571.221	1623.09	4988.59	16159.4	54416.7	188442	665988	2.38901e+06	8.6642e+06	3.16789e+07	1.16533e+08	4.30636e+08	1596871814
18074743	ITS2	training	95	45.9327	46.5001	125.909	285.89	817.677	2461.65	7795.29	25353.4	83997.3	281714	953085	3.24502e+06	1.1102e+07	3.81267e+07	1.31334e+08	4.53539e+08	1569506749
24397219	ITS2	training	138	67.2316	48.5797	78.1828	117.446	225.319	473.863	1075.17	2560.84	6314.62	15963.7	41112	107381	283561	755309	2.02589e+06	5.46448e+06	1.48076e+07
12239963	ITS2	training	115	55.4328	44.849	94.9323	197.465	589.891	2037.37	7792.64	31478.8	131176	556111	2.38039e+06	1.02443e+07	4.42221e+07	1.91228e+08	8.27742e+08	3584973585	4959821655
24430478	ITS2	training	72	34.5829	45.1899	174.971	577.899	2546.95	12204.3	62604.2	333595	1.82354e+06	1.01412e+07	5.70945e+07	3.24349e+08	1855180556	7305043178	8852491573	9835757420	11016129063
12239968	ITS2	training	127	60.0653	44.7493	72.0377	108.904	220.59	506.721	1287.39	3484.1	9831.44	28506.1	84145	251365	757008	2.2926e+06	6.97055e+06	2.12534e+07	6.49346e+07
12239994	ITS2	training	113	54.4326	45.9397	104.742	256.363	866.119	3266.39	13174.4	54965.5	234009	1.00902e+06	4.38878e+06	1.921e+07	8.44884e+07	3.73011e+08	1651951206	6099109517	6130104845
12239996	ITS2	training	144	71.065	46.85	67.7798	93.9731	173.587	359.626	820.225	1993.28	5068.72	13301.5	35677.1	97146.3	267287	740717	2.06298e+06	5.76566e+06	1.61535e+07
20269770	ITS2	training	135	65.5823	46.6397	76.7269	115.137	228.625	507.79	1246.06	3263.74	8944.01	25256.3	72756.6	212410	625778	1.85527e+06	5.52507e+06	1.65075e+07	4.94393e+07
45598248	ITS2	training	141	69.182	43.7894	67.2484	107.814	251.44	679.727	2032.12	6409.54	20867.4	69221.9	232279	785062	2.66564e+06	9.07819e+06	3.09781e+07	1.05847e+08	3.61981e+08
3114774	ITS2	training	137	67.6976	42.7394	56.6674	68.2839	108.794	194.885	388.051	828.622	1858.46	4308.43	10213.6	24578.8	59752.4	146271	359777	887858	2.19615e+06
20303003	ITS2	training	130	63.6313	43.1992	61.8737	79.5554	134.584	255.307	537.357	1207.98	2839.67	6872.44	16958	42398.5	106984	271742	693602	1.77689e+06	4.565e+06
31281731	ITS2	training	137	67.9488	41.759	56.4902	74.0347	129.533	251.887	531.27	1173.14	2669.72	6194.51	14562	34538.8	82431.9	197605	475202	1.14543e+06	2.76573e+06
31281747	ITS2	training	75	36.4825	30.9498	68.4179	132.954	334.687	902.813	2589.89	7696.77	23448.5	72687.2	228233	723703	2.31264e+06	7.43664e+06	2.40373e+07	7.80299e+07	2.5422e+08
31281755	ITS2	training	71	33.9988	30.9498	72.1519	157.575	445.016	1342.57	4284.32	14095.1	47362.2	161483	556569	1.93433e+06	6.76751e+06	2.38061e+07	8.41228e+07	298397947	1061905575
31281757	ITS2	training	89	42.8819	33.3295	58.7455	101.038	238.238	622.191	1750.76	5112.53	15269.4	46229.2	141222	434101	1.34051e+06	4.15428e+06	1.29113e+07	4.02238e+07	1.25571e+08
4138681	ITS2	training	70	34.8828	33.1801	89.7026	204.016	609.588	1983.95	7001.34	25992.3	100001	394031	1.57775e+06	6.38572e+06	2.60317e+07	1.06631e+08	4.38203e+08	1804738539	4381186208
12407811	ITS2	training	106	51.6159	38.6698	74.9852	140.592	360.891	1025.37	3140.43	10025.8	32887.4	109858	371771	1.2703e+06	4.37261e+06	1.51383e+07	5.2649e+07	1.8377e+08	6.43304e+08
1688207	ITS2	training	99	47.8826	45.0594	126.167	381.245	1696.94	8702.15	48374	278689	1.6338e+06	9.65906e+06	5.73468e+07	3.41214e+08	2032540863	3275059154	2678681813	5082511406	7012623446
39104318	ITS2	training	95	47.4154	33.8401	59.048	88.6877	171.747	361.882	824.198	1972.96	4898.31	12484.9	32445	85543.7	228010	612777	1.65725e+06	4.50373e+06	1.22851e+07
39104329	ITS2	training	90	44.7158	33.8901	64.9292	109.062	235.597	547.777	1361.34	3524.12	9397.92	25605.3	70898.9	198763	562680	1.60531e+06	4.60877e+06	1.32995e+07	3.854e+07
16579790	ITS2	training	90	44.7158	33.8901	64.9292	109.062	235.597	547.777	1361.34	3524.12	9397.92	25605.3	70898.9	198763	562680	1.60531e+06	4.60877e+06	1.32995e+07	3.854e+07
27451390	ITS2	training	122	59.4829	46.9596	104.416	213.985	597.646	1856.2	6320.28	22785.4	85458	328999	1.28874e+06	5.10613e+06	2.03841e+07	8.17825e+07	3.2921e+08	1328170709	3468170070
29629377	ITS2	training	120	58.9651	46.5695	97.9862	211.958	670.987	2475.47	10076.9	43017.9	188381	836309	3.74179e+06	1.68188e+07	7.58132e+07	3.42355e+08	1547796501	3991602797	4339674117
37786727	ITS2	training	141	69.0307	47.8695	71.8027	97.8502	176.376	354.207	778.742	1806.34	4337.67	10645.5	26497.2	66571	168322	427521	1.08944e+06	2.78314e+06	7.12374e+06
27451430	ITS2	training	150	74.3148	48.6594	76.3282	112.158	220.489	481.673	1145.31	2864.06	7409.32	19609.1	52731.7	143457	393706	1.08789e+06	3.02252e+06	8.43533e+06	2.36297e+07
27451460	ITS2	training	146	72.1479	48.4486	75.1788	104.328	190.841	390.627	886.156	2155.62	5514.96	14609.9	39639.4	109304	304705	855691	2.41493e+06	6.83829e+06	1.94078e+07
14905893	ITS2	training	136	67.6492	48.5286	93.8784	182.359	512.439	1687.57	6187.7	23998.5	96027.2	390845	1.6061e+06	6.63617e+06	2.75073e+07	1.14236e+08	4.74954e+08	1976080161	3933940234
20379184	ITS2	training	150	74.3319	48.3693	74.2291	107.071	207.098	444.698	1040.08	2561.63	6535.55	17074.8	45348.3	121836	330059	899599	2.46317e+06	6.76828e+06	1.86501e+07
20379197	ITS2	training	148	72.7982	48.5995	73.9309	106.805	200.139	408.911	897.928	2060.76	4881.44	11824.7	29117	72576.1	182585	462663	1.17912e+06	3.01912e+06	7.7606e+06
15428619	ITS2	training	153	74.6145	48.0595	64.9803	76.1835	111.543	174.621	292.059	510.13	921.677	1708.79	3232.96	6215.32	12102.5	23809	47229.8	94326	189435
20379208	ITS2	training	149	72.5313	48.67	69.6679	94.4091	166.71	325.262	690.46	1547.13	3603.31	8622.75	21037.1	52042.4	130054	327448	829108	2.10845e+06	5.38019e+06
20379217	ITS2	training	146	71.2313	48.6899	73.7198	107.773	207.272	438.954	1002.6	2392.25	5875.37	14703.8	37267.1	95278.8	245088	633233	1.64143e+06	4.2654e+06	1.11055e+07
20379232	ITS2	training	149	73.0312	48.6096	69.9873	94.6596	167.177	326.631	695.052	1561.38	3645.33	8742.63	21373.4	52978.2	132648	334626	848950	2.16324e+06	5.53131e+06
6288874	ITS2	training	146	71.2986	48.5399	78.4408	120.679	250.755	587.834	1525.19	4225.09	12247.6	36590.1	111520	344384	1.07271e+06	3.36041e+06	1.05669e+07	3.33126e+07	1.052e+08
37954529	ITS2	training	147	72.1643	48.5994	71.6447	93.7203	154.259	273.008	516.756	1022.41	2092.75	4395.34	9417.73	20495.8	45153.2	100435	225099	507548	1.14991e+06
32364967	ITS2	training	151	74.1979	48.5593	70.1392	89.3891	144.32	252.379	475.594	943.531	1949.52	4158.73	9100.56	20324.3	46131.5	106058	246302	576524	1.3578e+06
32364969	ITS2	training	140	69.5815	48.5992	84.8131	146.871	350.97	952.79	2855.08	9072.35	29948.9	101299	348121	1.20899e+06	4.22848e+06	1.48608e+07	5.24017e+07	1.85206e+08	6.55652e+08
16797828	ITS2	training	154	75.8645	48.4595	65.5436	80.464	125.36	212.042	386.981	744.51	1494.13	3100.71	6609.92	14394.6	31878.1	71525.1	162105	370235	850553
37954559	ITS2	training	153	75.5481	48.5589	69.0068	90.9007	157.18	299.202	618.749	1345.98	3034.07	7008.5	16473.2	39210.5	94209.4	227974	554749	1.35594e+06	3.3263e+06
3242964	ITS2	training	140	68.6316	44.2293	61.8924	78.426	128.386	231.39	453.863	940.584	2027.85	4496.39	10176.1	23382.7	54351.4	127462	301001	714744	1.70471e+06
3242966	ITS2	training	124	59.8319	45.5789	83.1515	147.092	375.564	1137.75	3883.6	14091.9	52794.3	201008	771679	2.97529e+06	1.14977e+07	4.44856e+07	1.72234e+08	6.67075e+08	2584163267
33331903	ITS2	training	116	54.9653	45.8392	91.2829	166.153	413.844	1181.71	3761.17	12764.3	45071.4	163002	598201	2.21538e+06	8.25148e+06	3.08458e+07	1.15579e+08	4.33736e+08	1629318213
38567592	ITS2	training	116	56.6984	45.5993	90.4012	163.761	401.505	1112.29	3403.73	11060.2	37371.2	129477	456028	1.62386e+06	5.82548e+06	2.10053e+07	7.60083e+07	2.7572e+08	1001923830
2443849	ITS2	training	119	56.7819	45.5394	86.9258	156.237	392.165	1136.36	3666.02	12563.1	44641.3	162074	596187	2.21098e+06	8.24185e+06	3.08247e+07	1.15533e+08	4.33634e+08	1629093686
3075458	ITS2	training	116	54.9653	45.8392	91.2829	166.153	413.844	1181.71	3761.17	12764.3	45071.4	163002	598201	2.21538e+06	8.25148e+06	3.08458e+07	1.15579e+08	4.33736e+08	1629318213
16215329	ITS2	training	124	59.8319	45.5789	83.1515	147.092	375.564	1137.75	3883.6	14091.9	52794.3	201008	771679	2.97529e+06	1.14977e+07	4.44856e+07	1.72234e+08	6.67075e+08	2584163267
15042685	ITS2	training	116	54.9653	45.8392	91.2829	166.153	413.844	1181.71	3761.17	12764.3	45071.4	163002	598201	2.21538e+06	8.25148e+06	3.08458e+07	1.15579e+08	4.33736e+08	1629318213
33087003	ITS2	training	113	53.882	45.6294	93.2817	174.873	439.177	1246.97	3921.96	13150.3	45984.6	165140	603173	2.22685e+06	8.27774e+06	3.09053e+07	1.15712e+08	4.34024e+08	1629914660
33087007	ITS2	training	113	53.882	45.6294	93.2817	174.873	439.177	1246.97	3921.96	13150.3	45984.6	165140	603173	2.22685e+06	8.27774e+06	3.09053e+07	1.15712e+08	4.34024e+08	1629914660
4808433	ITS2	training	120	57.7157	45.6194	86.2325	143.233	306.728	725.511	1882.99	5214.27	15144	45486	139856	436989	1.38048e+06	4.39377e+06	1.40557e+07	4.51198e+07	145180344
13027677	ITS2	training	124	59.8319	45.5789	83.1515	147.092	375.564	1137.75	3883.6	14091.9	52794.3	201008	771679	2.97529e+06	1.14977e+07	4.44856e+07	1.72234e+08	6.67075e+08	2584163267
12240189	ITS2	training	116	55.9318	45.5498	89.8266	163.87	408.304	1168.06	3727	12679.5	44863.3	162498	596997	2.21253e+06	8.24482e+06	3.08304e+07	1.15544e+08	4.33656e+08	1629134522
12240191	ITS2	training	124	59.9153	45.7893	83.9477	136.239	289.223	685.439	1793.53	5016.8	14709.7	44531.9	137760	432385	1.37037e+06	4.37155e+06	1.40069e+07	4.50127e+07	1.44945e+08
3309077	ITS2	training	123	59.332	45.599	83.3302	147.285	375.796	1137.99	3883.87	14092.2	52794.6	201008	771679	2.97529e+06	1.14977e+07	4.44856e+07	1.72234e+08	6.67075e+08	2584163268
20136709	ITS2	training	124	59.8319	45.5789	83.1515	147.092	375.564	1137.75	3883.6	14091.9	52794.3	201008	771679	2.97529e+06	1.14977e+07	4.44856e+07	1.72234e+08	6.67075e+08	2584163267
14994021	ITS2	training	123	59.332	45.599	83.3302	147.285	375.796	1137.99	3883.87	14092.2	52794.6	201008	771679	2.97529e+06	1.14977e+07	4.44856e+07	1.72234e+08	6.67075e+08	2584163268
21739054	ITS2	training	115	54.6821	45.5993	92.4019	170.035	423.572	1203.46	3807.48	12860.3	45267.2	163397	598993	2.21696e+06	8.25462e+06	3.0852e+07	1.15592e+08	4.33761e+08	1629366134
9971849	ITS2	training	116	56.6984	45.5993	90.4012	163.761	401.505	1112.29	3403.73	11060.2	37371.2	129477	456028	1.62386e+06	5.82548e+06	2.10053e+07	7.60083e+07	2.7572e+08	1001923830
33286561	ITS2	training	111	52.6152	45.8193	92.8139	171.383	428.119	1217.78	3851.43	12988.5	45626.9	164374	601584	2.2237e+06	8.27186e+06	3.08956e+07	1.15701e+08	4.34032e+08	1630034947
27549541	ITS2	training	96	46.9493	34.9291	65.0475	106.882	225.36	506.065	1200.4	2934.75	7331.4	18601.2	47764.7	123837	323625	851416	2.25283e+06	5.9905e+06	1.59982e+07
2995823	ITS2	training	94	45.7489	40.7194	95.4499	198.675	542.203	1606.1	5100.93	16855.4	57194.8	197526	690620	2.4362e+06	8.65117e+06	3.0879e+07	1.10667e+08	3.97928e+08	1434759409
37500405	ITS2	training	101	49.4495	41.4491	95.7027	197.084	554.577	1763.72	6185.69	23002.7	88787.9	350698	1.40514e+06	5.68002e+06	2.30871e+07	9.41627e+07	3.84874e+08	1575226860	4133277808
37500422	ITS2	training	98	47.2501	42.2996	108.346	228.982	636.437	1921.83	6246.77	21234.8	74518.4	267481	976291	3.60863e+06	1.34684e+07	5.06486e+07	1.916e+08	7.28222e+08	2778135664
11037437	ITS2	training	95	44.05	42.2596	110.941	263.673	864.358	3181.37	12775.3	53852.9	233958	1.03554e+06	4.63883e+06	2.09463e+07	9.50972e+07	4.33389e+08	1980471257	4216416250	7015879852
30060431	ITS2	training	97	45.7339	42.2796	111.272	265.39	863.379	3131.2	12341.3	51002.7	217254	943441	4.14959e+06	1.84105e+07	8.21799e+07	3.6843e+08	1657009373	4933073322	5363375142
37500439	ITS2	training	104	50.5824	42.44	97.7171	199.843	550.518	1676.55	5545.18	19239.8	68883.2	251709	932647	3.48955e+06	1.31492e+07	4.98122e+07	1.89472e+08	7.23022e+08	2766141208
4877746	ITS2	training	100	48.1494	42.2498	97.2343	186.261	472.596	1328.94	4112.04	13544.3	46599.2	165060	596096	2.18047e+06	8.04372e+06	2.98396e+07	1.11107e+08	414727257	1550601431
1658229	ITS2	training	100	48.1494	42.2498	97.2343	186.261	472.596	1328.94	4112.04	13544.3	46599.2	165060	596096	2.18047e+06	8.04372e+06	2.98396e+07	1.11107e+08	414727257	1550601431
1658236	ITS2	training	99	48.3662	42.2697	98.4749	193.285	496.133	1397.91	4286.46	13881	46725.1	161572	569412	2.034e+06	7.33642e+06	2.6648e+07	9.72899e+07	3.56539e+08	1310264293
18103952	ITS2	training	87	41.3158	45.8999	129.7	377.325	1519.35	6966.35	34862	182595	981268	5.34974e+06	2.941e+07	1.6248e+08	9.00338e+08	2774947936	4345676422	4783900982	6904828786
18103969	ITS2	training	99	48.3662	42.2697	98.4749	193.285	496.133	1397.91	4286.46	13881	46725.1	161572	569412	2.034e+06	7.33642e+06	2.6648e+07	9.72899e+07	3.56539e+08	1310264293
7340059	ITS2	training	84	39.6167	42.33	125.377	332.791	1187.37	4700.92	20220.9	91339.7	425980	2.02793e+06	9.78569e+06	4.76472e+07	2.33407e+08	1148113439	4519871806	6761307921	5629809976
40949828	ITS2	training	97	46.7157	38.85	75.6889	146.841	378.903	1073.35	3245.88	10159.2	32475.7	105194	343762	1.13039e+06	3.73423e+06	1.23801e+07	4.11611e+07	1.37176e+08	4.58071e+08
6457617	ITS2	training	122	59.8654	42.4097	71.2904	110.387	226.171	508.51	1237.9	3166.9	8398.05	22850.5	63361.9	178182	506389	1.45074e+06	4.18181e+06	1.21118e+07	3.52102e+07
6572481	ITS2	training	114	55.9492	40.2297	77.1044	142.907	368.541	1064.85	3351.3	11060.8	37638.1	130619	459332	1.63007e+06	5.82228e+06	2.08934e+07	7.52356e+07	2.71617e+08	9.82512e+08
18699549	ITS2	training	132	64.1987	45.1696	71.5129	102.182	188.155	376.678	811.257	1827.83	4255.31	10144.2	24619.5	60584.5	150730	378320	956370	2.4319e+06	6.21412e+06
22775274	ITS2	training	99	47.6331	41.8598	100.656	195.231	486.773	1302.28	3725.21	11104.3	34107.3	107066	341692	1.10463e+06	3.60802e+06	1.18838e+07	3.94123e+07	1.31459e+08	4.40579e+08
37781459	ITS2	training	97	46.8334	41.9203	106.21	225.828	634.925	1951.75	6489.72	22648.6	81758.5	302096	1.13483e+06	4.31401e+06	1.65432e+07	6.38528e+07	2.47672e+08	9.6431e+08	3765577984
19224228	ITS2	training	97	46.8334	41.9203	106.21	225.828	634.925	1951.75	6489.72	22648.6	81758.5	302096	1.13483e+06	4.31401e+06	1.65432e+07	6.38528e+07	2.47672e+08	9.6431e+08	3765577984
34369928	ITS2	training	139	67.5321	48.2492	77.7393	110.229	204.627	417.324	928.097	2181.42	5335.86	13420.5	34431.4	89605.3	235629	624417	1.66438e+06	4.45636e+06	1.19742e+07
20336649	ITS2	training	147	72.1314	47.3095	69.6698	97.1442	176.502	347.842	730.128	1584.76	3515.54	7910.44	17978.4	41159.7	94754.8	219081	508280	1.18252e+06	2.75744e+06
37930632	ITS2	training	91	43.7823	39.4998	88.0095	171.262	430.848	1175.67	3452.93	10613.4	33697.9	109458	361493	1.20865e+06	4.07912e+06	1.38665e+07	4.74053e+07	1.62792e+08	561048944
37930654	ITS2	training	87	41.8499	36.96	85.3868	164.276	406.234	1076.86	3051.77	9001.33	27320.5	84605.6	265912	845159	2.70978e+06	8.74913e+06	2.84102e+07	9.2692e+07	3.03628e+08
19171660	ITS2	training	146	70.6983	56.6596	117.206	223.423	571.205	1617.62	4999.66	16241.6	54541.1	187040	650445	2.28344e+06	8.06955e+06	2.86552e+07	1.02125e+08	3.64995e+08	1307461969
11230464	ITS2	training	142	68.448	56.6891	124.304	270.492	827.858	2858.64	10741.1	42173.8	170274	699953	2.9138e+06	1.22414e+07	5.17854e+07	2.20241e+08	9.40602e+08	4030450401	4855301774
12621014	ITS2	training	81	38.9994	35.9303	84.8651	168.875	425.891	1155.85	3360.16	10228.7	32247.8	104371	344595	1.155e+06	3.91566e+06	1.33896e+07	4.60839e+07	1.59388e+08	5.53298e+08
14578543	ITS2	training	124	60.4327	47.7198	96.717	183.154	459.929	1263.35	3712.02	11322.5	35389.8	112424	361242	1.17042e+06	3.81593e+06	1.25011e+07	4.11096e+07	1.35599e+08	4.48376e+08
14578552	ITS2	training	139	68.7479	43.0795	57.4491	70.999	110.331	184.652	329.529	611.227	1165.99	2269.66	4486.8	8977.57	18138.1	36936.7	75710.5	156031	323029
5814064	ITS2	training	83	39.8164	39.3896	97.8772	198.196	514.571	1430.11	4274.35	13373.5	43317.3	143856	486682	1.66943e+06	5.78669e+06	2.02188e+07	7.10819e+07	2.51103e+08	8.90413e+08
32329618	ITS2	training	88	42.0992	40.0697	98.04	202.665	545.971	1582.06	4900.7	15728.3	51677.6	172325	580407	1.96855e+06	6.71087e+06	2.29676e+07	7.88522e+07	2.71421e+08	9.36356e+08
32329620	ITS2	training	91	44.4993	40.0595	92.298	169.02	386.319	933.003	2380.48	6277.93	16960	46624.1	129884	365596	1.03766e+06	2.96517e+06	8.52062e+06	2.4599e+07	7.1295e+07
15293548	ITS2	training	90	44.5494	40.0698	101.258	210.628	578.573	1726.19	5530.41	18467.2	63457.2	222473	791650	2.84925e+06	1.03469e+07	3.78432e+07	1.3921e+08	514509949	1908917820
15293553	ITS2	training	103	50.2822	40.4397	84.3536	153.708	369.318	967.598	2730.02	8052.23	24495.2	76130.3	240298	767192	2.47065e+06	8.00977e+06	2.61045e+07	8.54368e+07	2.80586e+08
25070788	ITS2	training	102	50.0323	40.3899	81.8192	135.441	289.031	664.207	1637.65	4212.03	11158.3	30169.2	82779.9	229639	642446	1.80944e+06	5.12431e+06	1.45787e+07	4.16392e+07
4467942	ITS2	training	113	54.4488	40.3191	70.4192	101.501	186.056	368.24	785.155	1757.54	4079.25	9724.88	23663.7	58508.2	146504	370590	945135	2.42647e+06	6.26312e+06
4467943	ITS2	training	109	51.8993	40.7302	72.569	111.745	223.244	491.966	1188.52	3056.67	8225.59	22846.4	64866.7	187001	544827	1.59912e+06	4.71795e+06	1.39707e+07	4.14777e+07
2735013	ITS2	training	96	47.5658	33.1096	51.6861	66.8117	106.115	177.161	311.974	567.699	1059.09	2012.66	3879.94	7564.51	14882.7	29499	58831.5	117940	237473
7341126	ITS2	training	148	71.731	47.4696	63.6519	74.5732	111.853	180.146	310.407	556.044	1023.42	1918.37	3642.55	6980.85	13471	26131.6	50898	99459.1	194864
37359498	ITS2	training	125	61.0816	46.1795	84.0966	139.359	302.662	728.228	1903.91	5232.33	14862.4	43144.1	127120	378500	1.13565e+06	3.42708e+06	1.03884e+07	3.16022e+07	9.64149e+07
7341142	ITS2	training	127	61.9983	45.9396	76.2481	106.878	185.739	338.998	651.67	1290.93	2616.32	5391.76	11256.2	23739.5	50476.8	108040	232501	502585	1.09046e+06
37359505	ITS2	training	115	55.2985	45.35	83.9392	133.371	267.456	577.119	1336.7	3240.82	8126.84	20879.1	54605.6	144717	387402	1.04511e+06	2.83664e+06	7.73671e+06	2.11849e+07
37359519	ITS2	training	126	61.6661	44.969	82.304	128.472	256.447	551.444	1268.24	3042.78	7532.86	19091.1	49278	129071	342117	915766	2.47134e+06	6.71478e+06	1.83484e+07
3282435	ITS2	training	145	70.7145	46.2091	63.2795	77.6281	121.739	209.317	390.83	771.623	1589.84	3384.08	7388.19	16451.8	37200.3	85117.4	196528	456905	1.06781e+06
32329849	ITS2	training	151	73.9151	44.4592	58.7221	71.6981	116.093	207.173	400.439	811.41	1698.21	3633.4	7896.28	17355.8	38468.1	85801.3	192301	432613	976117
3372681	ITS2	training	90	43.466	34.44	75.7077	155.658	444.555	1424.76	4964.85	18101.9	67864.4	258841	998310	3.87899e+06	1.51486e+07	5.93683e+07	2.33249e+08	9.18035e+08	2644143510
18027693	ITS2	training	81	39.1327	33.5599	82.2396	194.702	651.161	2465.1	10142.6	43520.6	191198	851146	3.81827e+06	1.72078e+07	7.77694e+07	3.52092e+08	1595829472	1915478014	5299008500
3282487	ITS2	training	117	55.4484	45.7095	92.0033	173.28	459.644	1408.3	4785.32	17182.8	63693.3	240496	918445	3.53331e+06	1.36604e+07	5.29974e+07	2.06126e+08	8.03178e+08	3133898149
3282495	ITS2	training	111	52.1984	45.9298	97.8088	189.964	504.125	1521.44	5087.8	18076.7	66722.7	252123	966810	3.74231e+06	1.45739e+07	5.69839e+07	2.23404e+08	8.77441e+08	3450514617
20330493	ITS2	training	131	62.8977	48.5288	83.3375	129.414	264.021	592.59	1440.36	3668.72	9645.23	25908.3	70675.3	195035	543076	1.52316e+06	4.29746e+06	1.21854e+07	3.46981e+07
18105145	ITS2	training	114	56.5818	44.5399	83.1624	141.467	310.188	733.189	1863.13	4961.09	13702.1	38913.5	112944	333405	997214	3.01312e+06	9.17572e+06	2.81106e+07	8.6516e+07
38422618	ITS2	training	114	56.5818	44.5399	83.1624	141.467	310.188	733.189	1863.13	4961.09	13702.1	38913.5	112944	333405	997214	3.01312e+06	9.17572e+06	2.81106e+07	8.6516e+07
6689363	ITS2	training	101	49.7152	38.8796	78.2897	162.394	464.406	1489.05	5172.03	18782.6	70198.8	267283	1.03043e+06	4.00631e+06	1.56675e+07	6.15192e+07	2.42244e+08	9.55794e+08	2803493652
19847993	ITS2	training	119	58.4819	42.9593	75.5875	115.543	232.092	505.617	1189.69	2931.65	7465.48	19441.4	51428.5	137551	370790	1.00519e+06	2.73636e+06	7.47203e+06	2.04515e+07
28427899	ITS2	training	127	61.1312	46.1691	74.3118	104.181	185.218	354.771	728.952	1564.7	3468.12	7867.73	18165.2	42515.2	100587	240073	577125	1.39575e+06	3.39273e+06
21759608	ITS2	training	111	54.3328	42.0893	84.6914	150.503	350.287	892.893	2464.55	7146.92	21449.4	65901.4	205830	650432	2.07299e+06	6.64889e+06	2.14292e+07	6.9328e+07	2.24969e+08
21759615	ITS2	training	111	54.3328	42.0893	84.6914	150.503	350.287	892.893	2464.55	7146.92	21449.4	65901.4	205830	650432	2.07299e+06	6.64889e+06	2.14292e+07	6.9328e+07	2.24969e+08
3077864	ITS2	training	122	58.3155	45.5992	82.9133	141.407	318.441	786.354	2082.07	5735.11	16219.8	46720.2	136430	402703	1.19915e+06	3.59703e+06	1.0857e+07	3.29441e+07	1.00419e+08
21759633	ITS2	training	146	72.299	46.0692	67.4413	88.695	151.261	280.248	559.89	1171.29	2534.58	5620.94	12702	29130.2	67602.3	158411	374178	889718	2.1273e+06
3811192	ITS2	training	149	73.0984	46.019	64.9632	85.2928	154.315	321.776	752.161	1884.36	4935.76	13296.3	36468.6	101196	282952	795140	2.24194e+06	6.33538e+06	1.79296e+07
3077884	ITS2	training	126	61.2488	45.9192	78.0956	115.624	223.78	475.745	1100.84	2688.33	6829.15	17853.6	47693.4	129512	356127	988737	2.76547e+06	7.77907e+06	2.19778e+07
3077893	ITS2	training	124	59.7156	45.8192	84.5079	138.871	299.345	717.775	1892.56	5310.63	15568.3	47017.6	144923	453009	1.4299e+06	4.54439e+06	14512874	4.651e+07	1.49431e+08
23507254	ITS2	training	122	57.9488	46.3694	88.0489	160.001	407.37	1206.5	3985.93	13993.3	50910.9	189095	711018	2.69338e+06	1.02491e+07	3.91108e+07	149510988	5.72182e+08	2191312095
5852222	ITS2	training	125	59.6817	46.4393	86.8845	157.447	400.119	1181.02	3871.67	13460.1	48455.9	178099	662952	2.48728e+06	9.37839e+06	3.54739e+07	1.34456e+08	5.10302e+08	1938444563
30526207	ITS2	training	116	55.7987	44.4197	78.9968	119.625	219.521	422.603	855.257	1790.39	3855.74	8503.07	19139.1	43846.6	101992	240364	572817	1.37806e+06	3.34185e+06
30526224	ITS2	training	116	55.7987	44.4197	78.9968	119.625	219.521	422.603	855.257	1790.39	3855.74	8503.07	19139.1	43846.6	101992	240364	572817	1.37806e+06	3.34185e+06
30526239	ITS2	training	144	70.7977	47.7091	69.1953	89.3948	149.829	277.056	561.767	1211.21	2732.25	6366.43	15188	36861.8	90605.5	224811	561743	1.41111e+06	3.55902e+06
30526245	ITS2	training	105	50.3325	44.3598	105.192	249.169	804.144	2867.98	10961.9	43398.5	175537	719414	2.97432e+06	1.23724e+07	5.17004e+07	2.16802e+08	9.11744e+08	3843428365	6570518075
2754755	ITS2	training	137	67.7148	49.8991	92.3136	152.331	341.49	865.044	2434.62	7312.74	22941.8	74032.5	243383	810077	2.71882e+06	9.17706e+06	3.10983e+07	1.05674e+08	3.59787e+08
7208765	ITS2	training	113	55.2823	45.2994	100.018	225.273	716.01	2591.27	10247.3	42519.5	181623	789580	3.47078e+06	1.53652e+07	6.83372e+07	3.04863e+08	1362819163	4663510928	4589439168
18028602	ITS2	training	132	64.316	45.3793	81.921	149.329	375.043	1079.47	3400.49	11267.8	38506.9	134190	473746	1.68763e+06	6.05046e+06	2.17934e+07	7.87694e+07	2.85437e+08	1036353848
2754796	ITS2	training	143	68.5652	45.8293	68.6627	95.6557	174.743	350.391	755.43	1697.71	3921.65	9224.4	21969.9	52789.6	127661	310206	756544	1.85039e+06	4.53616e+06
14600182	ITS2	training	141	67.6814	46.0494	70.782	100.112	185.538	375.326	814.778	1840.58	4270.51	10087	24128.9	58254.4	141630	346212	849967	2.09403e+06	5.17389e+06
10504086	ITS2	training	127	60.715	44.6295	75.675	121.843	259.284	606.001	1520.82	3979.1	10708.4	29379.6	81723.4	229628	650097	1.8511e+06	5.29448e+06	1.51966e+07	4.37419e+07
5815371	ITS2	training	135	65.881	45.5801	73.477	123.909	303.457	884.411	2889.68	9990.71	35587.5	128726	469481	1.71999e+06	6.31736e+06	2.32366e+07	8.5541e+07	3.15057e+08	1160728353
13241234	ITS2	training	117	56.1832	45.5094	94.4917	172.996	404.288	1018	2731.88	7620.68	21844	63811.8	188976	565315	1.70405e+06	5.16699e+06	1.57409e+07	4.81366e+07	1.47671e+08
27449076	ITS2	training	77	36.8995	39.8603	105.852	226.863	607.791	1720.61	5134.32	15797.2	49671	158577	511974	1.66697e+06	5.4632e+06	1.79974e+07	5.95356e+07	197613517	6.57772e+08
4185839	ITS2	training	81	38.7335	39.8604	112.768	262.834	796.241	2607.32	9134.72	33284.5	124519	474118	1.82765e+06	7.10831e+06	2.78307e+07	109520882	4.32727e+08	1715286375	3805665227
10644682	ITS2	training	118	57.7489	40.5197	69.8344	108.398	221.518	495.833	1194.48	2999.22	7738.41	20328.8	54087.9	145274	393075	1.06992e+06	2.92677e+06	8.04029e+06	2.21696e+07
18028921	ITS2	training	118	57.7489	40.5197	69.8344	108.398	221.518	495.833	1194.48	2999.22	7738.41	20328.8	54087.9	145274	393075	1.06992e+06	2.92677e+06	8.04029e+06	2.21696e+07
18028922	ITS2	training	121	58.4822	40.5396	68.1768	104.213	214.969	495.31	1246.4	3297.16	9004.56	25091.9	70861.9	201972	579485	1.67086e+06	4.83618e+06	1.4041e+07	4.08683e+07
5834220	ITS2	training	121	58.4822	40.5396	68.1768	104.213	214.969	495.31	1246.4	3297.16	9004.56	25091.9	70861.9	201972	579485	1.67086e+06	4.83618e+06	1.4041e+07	4.08683e+07
16417707	ITS2	training	121	58.4822	40.5396	68.1768	104.213	214.969	495.31	1246.4	3297.16	9004.56	25091.9	70861.9	201972	579485	1.67086e+06	4.83618e+06	1.4041e+07	4.08683e+07
16417711	ITS2	training	114	55.6993	40.5301	72.9836	116.202	239.154	534.798	1281.91	3199.93	8210.43	21461.5	56842	152002	409419	1.10894e+06	3.01692e+06	8.23677e+06	2.25533e+07
5019387	ITS2	training	107	52.8661	40.0195	86.165	165.928	422.638	1169.42	3448.18	10523.3	32834.9	103942	332359	1.07055e+06	3.4677e+06	1.12829e+07	3.68482e+07	1.20722e+08	3.96608e+08
5019402	ITS2	training	121	58.4822	40.5396	68.1768	104.213	214.969	495.31	1246.4	3297.16	9004.56	25091.9	70861.9	201972	579485	1.67086e+06	4.83618e+06	1.4041e+07	4.08683e+07
22770729	ITS2	training	114	55.6993	40.5301	72.9836	116.202	239.154	534.798	1281.91	3199.93	8210.43	21461.5	56842	152002	409419	1.10894e+06	3.01692e+06	8.23677e+06	2.25533e+07
5672665	ITS2	training	97	47.2334	39.8297	86.8035	173.754	457.509	1311.65	4030.63	12883.3	42285.7	141310	478437	1.63598e+06	5.63799e+06	1.95536e+07	6.81729e+07	2.3873e+08	8.39102e+08
30691742	ITS2	training	142	68.1481	47.7493	72.5476	95.4094	159.175	289.685	572.743	1200.86	2635.97	5992.88	13996.8	33367.3	80787.4	197890	488976	1.21612e+06	3.03925e+06
30691752	ITS2	training	136	64.3646	46.4694	67.287	86.7002	144.378	265.272	532.831	1133.44	2508.91	5702.02	13187.9	30855.9	72748.6	172395	409931	977024	2.33235e+06
8886286	ITS2	training	136	64.3646	46.4694	67.287	86.7002	144.378	265.272	532.831	1133.44	2508.91	5702.02	13187.9	30855.9	72748.6	172395	409931	977024	2.33235e+06
8886309	ITS2	training	109	52.5985	43.5389	80.8755	144.201	349.562	967.039	2976.73	9766.62	33357.7	116721	414425	1.48448e+06	5.34594e+06	1.93148e+07	6.99239e+07	2.53453e+08	9.1939e+08
5230435	ITS2	training	113	55.5322	44.4094	87.3484	150.897	338.534	841.809	2293.93	6640.04	20057	62388.5	198070	637898	2.0753e+06	6.80051e+06	2.24001e+07	7.4059e+07	2.45517e+08
34577034	ITS2	training	111	54.3322	44.4099	87.5742	153.069	342.562	832.226	2168.17	5884.62	16414.6	46616.4	134023	388664	1.13422e+06	3.32554e+06	9.78578e+06	2.88776e+07	8.54103e+07
5230451	ITS2	training	112	55.2823	44.5999	89.8119	154.989	338.863	795.915	1998.21	5226.61	14081.4	38745.3	108293	306329	874723	2.51684e+06	7.28714e+06	2.12097e+07	6.20074e+07
20086971	ITS2	training	133	64.4483	44.9691	66.7565	88.9749	151.036	283.451	585.749	1299.64	3044.64	7417.6	18572.2	47371.6	122331	318490	833634	2.18964e+06	5.76456e+06
5230453	ITS2	training	131	63.6982	44.7791	66.9778	89.5962	152.396	285.89	590.11	1307.32	3058.16	7441.33	18613.7	47443.9	122457	318707	834006	2.19028e+06	5.76565e+06
8886372	ITS2	training	120	57.9486	44.9094	80.0489	125.629	253.675	557.294	1322.01	3290.06	8471.35	22331.4	59863	162443	444850	1.22684e+06	3.40238e+06	9.47866e+06	2.65059e+07
24210482	ITS2	training	129	63.0487	44.9495	78.5402	120.857	251.229	584.194	1487.93	3988.02	11029.4	31083.2	88636.5	254684	735557	2.13204e+06	6.19617e+06	1.80438e+07	5.26297e+07
8886509	ITS2	training	111	54.3322	44.4099	87.5742	153.069	342.562	832.226	2168.17	5884.62	16414.6	46616.4	134023	388664	1.13422e+06	3.32554e+06	9.78578e+06	2.88776e+07	8.54103e+07
1654278	ITS2	training	120	57.9486	44.9094	80.0489	125.629	253.675	557.294	1322.01	3290.06	8471.35	22331.4	59863	162443	444850	1.22684e+06	3.40238e+06	9.47866e+06	2.65059e+07
6120041	ITS2	training	128	62.6979	44.7201	70.4466	98.3343	180.316	367.528	822.781	1956.08	4850.93	12387.1	32297.1	85486.9	228796	617413	1.67645e+06	4.57337e+06	1.25206e+07
5919170	ITS2	training	125	60.8815	44.5098	73.5262	109.572	216.58	482.163	1192.8	3163.51	8800.62	25264.2	74032.6	219859	658627	1.98425e+06	6.00014e+06	1.8188e+07	5.52212e+07
29125795	ITS2	training	125	60.8815	44.5098	73.5262	109.572	216.58	482.163	1192.8	3163.51	8800.62	25264.2	74032.6	219859	658627	1.98425e+06	6.00014e+06	1.8188e+07	5.52212e+07
13236222	ITS2	training	125	60.8815	44.5098	73.5262	109.572	216.58	482.163	1192.8	3163.51	8800.62	25264.2	74032.6	219859	658627	1.98425e+06	6.00014e+06	1.8188e+07	5.52212e+07
10119834	ITS2	training	117	57.1658	44.8996	86.0321	142.937	304.877	706.247	1762.52	4608.58	12463.6	34534.7	97450.4	278874	806946	2.35582e+06	6.92751e+06	2.0492e+07	6.09126e+07
10119836	ITS2	training	133	64.4483	44.9691	66.7565	88.9749	151.036	283.451	585.749	1299.64	3044.64	7417.6	18572.2	47371.6	122331	318490	833634	2.18964e+06	5.76456e+06
30141045	ITS2	training	120	57.9486	44.9094	80.0489	125.629	253.675	557.294	1322.01	3290.06	8471.35	22331.4	59863	162443	444850	1.22684e+06	3.40238e+06	9.47866e+06	2.65059e+07
30269650	ITS2	training	127	62.3316	44.6991	75.0234	107.993	199.17	398.464	861.488	1960.58	4638.43	11296.5	28129.3	71256.4	182936	474598	1.24147e+06	3.26867e+06	8.65045e+06
5726145	ITS2	training	93	45.8165	40.3298	104.279	236.419	703.811	2270.61	7849.17	28237.9	104378	392874	1.49766e+06	5.76179e+06	2.23194e+07	8.6918e+07	3.3991e+08	1333842501	4321808045
15811439	ITS2	training	136	66.0987	49.5196	89.2865	143.62	295.472	652.725	1535.71	3748.61	9387.36	23921.8	61723	160715	421368	1.1107e+06	2.94036e+06	7.81142e+06	2.0813e+07
33317380	ITS2	training	138	67.2653	49.2899	87.6585	144.752	316.647	775.591	2081.89	5920.59	17504.4	53111.5	164030	512901	1.6181e+06	5.13835e+06	1.63977e+07	5.2528e+07	1.68766e+08
5726176	ITS2	training	129	62.0981	49.5392	91.3615	153.693	324.441	733.49	1759.34	4374.3	11160.1	29002.7	76419.4	203496	546387	1.47675e+06	4.01262e+06	1.09506e+07	2.99915e+07
18150353	ITS2	training	116	55.4492	47.9992	104.394	213.648	575.561	1693.46	5339.27	17508.1	58919.6	201708	698798	2.4417e+06	8.58618e+06	3.03417e+07	1.0764e+08	3.83077e+08	1366946043
7800181	ITS2	training	125	60.698	49.569	94.2158	162.453	353.889	822.701	2021.42	5120.35	13239.8	34711.5	91918.5	245243	658195	1.77496e+06	4.80563e+06	1.30548e+07	3.55662e+07
7800182	ITS2	training	139	67.3987	49.3689	80.8216	118.009	222.655	461.665	1043.86	2501.39	6257.61	16151.4	42661	114629	311984	857395	2.3737e+06	6.6086e+06	1.84782e+07
7800186	ITS2	training	119	57.5987	47.9692	104.653	221.199	625.954	1965.42	6674.85	23714.8	86736.5	323191	1.21928e+06	4.63943e+06	1.77623e+07	6.83175e+07	2.63706e+08	1020839183	3961212957
15811472	ITS2	training	118	56.4819	48.2094	101.247	196.811	503.891	1411.53	4264.57	13475.4	43911.8	146111	493390	1.68403e+06	5.79431e+06	20060741	6.97957e+07	2.43805e+08	8.54449e+08
45238369	ITS2	training	136	66.0987	49.5196	89.2865	143.62	295.472	652.725	1535.71	3748.61	9387.36	23921.8	61723	160715	421368	1.1107e+06	2.94036e+06	7.81142e+06	2.0813e+07
5726201	ITS2	training	119	58.0487	45.4698	82.3602	127.902	249.845	520.191	1155.05	2670.42	6363.64	15503.3	38405.9	96373.7	244298	624332	1.60624e+06	4.15544e+06	1.08011e+07
5726202	ITS2	training	115	56.3821	45.2096	86.0518	141.121	292.181	646.711	1528.6	3761.59	9531.05	24648.1	64689.4	171623	459020	1.23531e+06	3.34062e+06	9.06898e+06	2.4698e+07
6093118	ITS2	training	119	58.0487	45.4698	82.3602	127.902	249.845	520.191	1155.05	2670.42	6363.64	15503.3	38405.9	96373.7	244298	624332	1.60624e+06	4.15544e+06	1.08011e+07
13249185	ITS2	training	105	50.8163	45.5098	102.959	207.268	547.882	1578.95	4911.78	16017.7	54059.8	187041	659258	2.35645e+06	8.5131e+06	3.10067e+07	1.13641e+08	4.18496e+08	1546848513
13249205	ITS2	training	137	66.2805	49.1092	79.7194	121.258	242.599	543.755	1345.01	3552.01	9827.05	28073.6	81995.8	243161	728671	2.19929e+06	6.67074e+06	2.03018e+07	6.19313e+07
14091699	ITS2	training	116	56.4817	48.1593	105.668	221.129	607.362	1844.32	6056.69	20883.6	74453.7	271635	1.00745e+06	3.78162e+06	1.43227e+07	5.46181e+07	2.09378e+08	8.05945e+08	3112244692
13249211	ITS2	training	120	57.5826	48.0894	101.87	191.34	466.661	1239.57	3558.82	10747.2	33689.7	108487	356289	1.18717e+06	3.99844e+06	1.35759e+07	4.63773e+07	159178928	5.48348e+08
13249213	ITS2	training	130	63.1314	48.0491	82.4299	131.09	269.214	608.315	1495.07	3887.99	10544.5	29488.8	84357.2	245383	722649	2.14769e+06	6.42611e+06	1.93239e+07	5.83243e+07
13249219	ITS2	training	136	66.0987	49.5196	89.2865	143.62	295.472	652.725	1535.71	3748.61	9387.36	23921.8	61723	160715	421368	1.1107e+06	2.94036e+06	7.81142e+06	2.0813e+07
14091705	ITS2	training	136	66.0987	49.5196	89.2865	143.62	295.472	652.725	1535.71	3748.61	9387.36	23921.8	61723	160715	421368	1.1107e+06	2.94036e+06	7.81142e+06	2.0813e+07
22901896	ITS2	training	135	65.5987	48.2596	84.8495	133.062	268.146	583.44	1358.74	3296.93	8235.86	20993.8	54300.6	141960	374119	992005	2.64291e+06	7.06765e+06	1.89566e+07
22901897	ITS2	training	139	67.6145	49.5496	81.1963	120.267	223.514	445.335	943.615	2076.39	4694.99	10823.2	25308.2	59814.6	142531	341815	823913	1.99415e+06	4.84285e+06
42821138	ITS2	training	294	143.896	103.838	183.735	323.532	821.001	2469.85	8464.81	31419.7	122675	494187	2.02991e+06	8.43976e+06	3.53585e+07	1.48852e+08	6.28575e+08	2659622884	3500668309
42821140	ITS2	training	72	35.4168	31.79	87.1016	217.225	719.751	2592.39	9979.94	39880.2	163317	679727	2.86102e+06	1.214e+07	5.18223e+07	222221033	9.56253e+08	4126164012	7801768663
42821163	ITS2	training	142	68.2139	45.4189	59.3701	67.488	97.3836	153.564	265.31	488.851	946.288	1898.98	3912.52	8216.95	17500.1	37656.5	81649.9	178057	389985
40644222	ITS2	training	140	67.4639	45.6291	60.4895	69.7358	100.909	158.54	271.621	495.465	949.818	1890.59	3871.45	8097.32	17204.7	36985.6	80203.5	175051	383918
31087783	ITS2	training	143	68.7139	45.6089	59.4782	67.5357	97.4081	153.577	265.316	488.854	946.289	1898.98	3912.52	8216.95	17500.1	37656.5	81649.9	178057	389985
18446843	ITS2	training	95	46.4657	38.8796	85.5888	187.393	570.937	1980.01	7548.16	30307.2	125452	528285	2.24649e+06	9.60627e+06	4.12088e+07	1.77101e+08	7.61931e+08	3280044644	2980193556
20146533	ITS2	training	117	57.9824	41.1594	73.292	115.7	238.537	529.753	1256.11	3094.01	7834.45	20241.4	53116.7	141118	378681	1.02453e+06	2.79073e+06	7.64472e+06	2.10405e+07
4028060	ITS2	training	88	43.2997	35.1995	86.8085	200.526	620.216	2079.35	7450.62	27739.4	106123	413817	1.63622e+06	6.5361e+06	2.63088e+07	1.06503e+08	4.33002e+08	1766189705	5582111110
4028088	ITS2	training	88	43.2997	35.1995	86.8085	200.526	620.216	2079.35	7450.62	27739.4	106123	413817	1.63622e+06	6.5361e+06	2.63088e+07	1.06503e+08	4.33002e+08	1766189705	5582111110
12963182	ITS2	training	88	43.2997	35.1995	86.8085	200.526	620.216	2079.35	7450.62	27739.4	106123	413817	1.63622e+06	6.5361e+06	2.63088e+07	1.06503e+08	4.33002e+08	1766189705	5582111110
12963191	ITS2	training	92	44.9995	35.0996	78.2074	178.916	565.317	1998.71	7622.19	30267.3	123229	509613	2.12918e+06	8.95674e+06	3.78531e+07	1.60486e+08	6.8192e+08	2902005018	5075864101
9437451	ITS2	training	92	44.9163	35.1297	77.7935	177.864	563.455	1995.7	7617.56	30260.4	123218	509599	2.12916e+06	8.95671e+06	3.78531e+07	160486231	681919859	2902004900	5075863936
37933821	ITS2	training	146	70.8978	46.8895	63.135	80.6437	135.812	260.356	558.651	1294.49	3162.18	7994.72	20660.5	54134	143073	380197	1.01379e+06	2.70918e+06	7.24993e+06
37933830	ITS2	training	145	70.5985	46.8599	63.9186	75.828	112.453	177.898	300.228	528.747	963.419	1803.24	3450.03	6721.15	13292	26618	53865.4	109963	226134
44893899	ITS2	training	144	70.1981	46.86	63.5967	75.1903	111.262	175.8	296.661	522.739	953.282	1785.99	3420.37	6669.63	13201.7	26458.7	53583.1	109461	225241
25991540	ITS2	training	144	70.0984	46.8399	64.2039	76.254	112.949	178.427	300.787	529.353	964.113	1804.09	3451.15	6722.73	13294.3	26621.5	53870.8	109972	226147
12231932	ITS2	training	146	72.4983	46.87	67.2015	91.6709	166.57	341.053	774.277	1884.52	4818.6	12737.8	34425.6	94397.4	261299	727758	2.03507e+06	5.70583e+06	1.60257e+07
11830848	ITS2	training	134	65.3985	46.7992	82.1078	132.119	286.984	695.009	1831.69	5060.88	14396.4	41679	121994	359571	1.06468e+06	3.16216e+06	9.41173e+06	2.80546e+07	8.37152e+07
28865887	ITS2	training	150	74.4152	46.7497	64.8204	77.4899	118.111	194.606	346.583	651.698	1280.78	2607.4	5460.12	11691.8	25474.6	56250.4	125471	282015	637497
37504506	ITS2	training	149	73.6482	46.8398	61.5023	69.8898	98.8766	147.183	230.613	371.578	611.277	1020.84	1725.1	2943.25	5061.91	8765.28	15268	26732.7	47020.2
37504517	ITS2	training	146	72.0815	46.8097	65.0139	78.2489	118.694	192.411	333.512	604.354	1135.45	2196.15	4350.87	8792.27	18060.8	37602.3	79153.4	168118	359678
31442268	ITS2	training	148	73.3148	46.8597	62.0948	70.9679	100.724	150.308	235.994	380.901	627.426	1048.68	1772.78	3024.35	5198.98	8995.59	15653	27373.3	48081.8
31442275	ITS2	training	137	67.3147	51.4094	99.9431	200.947	585.4	1979.2	7441.58	29616.3	121756	509645	2.1551e+06	9.16639e+06	3.91201e+07	1.6729e+08	7.16238e+08	3068724891	3955886504
31442277	ITS2	training	141	68.9484	51.5696	92.0429	156.193	353.809	877.138	2343.3	6525.56	18678.9	54428.7	160545	477627	1.42981e+06	4.30005e+06	1.29775e+07	3.92717e+07	1.19092e+08
21627852	ITS2	training	135	65.4817	51.7494	106.066	218.163	621.367	2003.93	7141.13	27027.9	106352	428660	1.75364e+06	7.2403e+06	3.0064e+07	1.2528e+08	5.23219e+08	2188273643	3642011635
13346131	ITS2	training	134	64.9155	50.1596	101.568	212.682	636.475	2178.85	8198.91	32501.1	133002	554902	2.34329e+06	9.9716e+06	4.26424e+07	1.82938e+08	7.86451e+08	3385599028	4580525243
45720767	ITS2	training	153	75.3139	46.4791	59.2972	63.9419	85.0988	119.707	178.528	275.875	437.724	707.871	1161.32	1926.57	3224.63	5436.75	9222.71	15727.3	26942.3
5353649	ITS2	training	152	74.3809	46.4294	59.6142	65.0722	87.5124	124.125	186.04	288.124	457.186	738.261	1208.21	1998.28	3333.6	5601.55	9471.03	16100.5	27501.7
28539555	ITS2	training	138	67.0304	46.4497	66.5702	85.7437	141.472	254.838	500.017	1040.44	2266.24	5108.56	11817.8	27871.6	66683.2	161242	392957	963238	2.37134e+06
28190538	ITS2	training	143	70.4819	46.1996	67.4562	83.898	129.228	211.415	368.383	669.42	1258.69	2431.97	4805.78	9675.89	19788.6	41004.5	85904.4	181627	386959
28539616	ITS2	training	144	71.9316	46.3696	70.0918	92.9265	157.405	290.511	581.7	1229.68	2708.42	6147.8	14273.1	33703	80610.3	194701	473834	1.15995e+06	2.85273e+06
15420290	ITS2	training	144	71.9316	46.3696	70.0918	92.9265	157.405	290.511	581.7	1229.68	2708.42	6147.8	14273.1	33703	80610.3	194701	473834	1.15995e+06	2.85273e+06
15722359	ITS2	training	141	68.798	46.8196	71.0555	95.3168	163.468	303.398	607.63	1278.37	2791.58	6265.33	14357	33427.8	78805.1	187617	450204	1.0872e+06	2.63918e+06
15722385	ITS2	training	150	73.3314	46.3993	62.6912	72.9039	105.513	163.758	272.928	478.209	872.494	1644.05	3179.87	6281.69	12622.4	25712.3	52951.6	109998	230081
15722390	ITS2	training	152	74.1647	46.2395	59.5785	65.0138	87.2638	123.436	184.417	284.624	450.006	723.98	1180.41	1944.97	3232.48	5411.28	9115.06	15437.2	26269.4
27450155	ITS2	training	145	71.181	46.4299	64.1394	79.1287	125.011	218.102	421.075	875.27	1926.03	4414.46	10408.8	25016.7	60894.7	149473	368917	913813	2.26889e+06
15722401	ITS2	training	150	73.3314	46.3993	62.6912	72.9039	105.513	163.758	272.928	478.209	872.494	1644.05	3179.87	6281.69	12622.4	25712.3	52951.6	109998	230081
15722415	ITS2	training	147	71.2654	46.4999	64.8168	80.9553	129.922	229.422	445.438	925.51	2027.02	4614.1	10799	25773.1	62352.2	152269	374259	923993	2.28823e+06
15722416	ITS2	training	146	72.4317	46.2091	64.4314	79.1742	122.95	206.548	373.602	709.367	1396.8	2825.06	5830.47	12220.7	25924.2	55517.2	119795	260082	567499
15722444	ITS2	training	140	68.9144	46.2093	66.7518	86.9716	143.399	254.955	485.294	962.983	1968.15	4105.01	8685.68	18567	39985.3	86582.1	188245	410543	897486
15825426	ITS2	training	152	74.2647	46.6196	64.7012	77.4941	116.713	189.711	331.764	609.307	1161.24	2274.82	4550.08	9247.33	19027.4	39532.1	82767.7	174363	369169
37921778	ITS2	training	117	57.4821	48.0795	100.407	171.1	376.124	905.228	2387.24	6709.19	19776.8	60320.7	188503	599235	1.92798e+06	6.25592e+06	2.04216e+07	6.69494e+07	2.2016e+08
37921780	ITS2	training	103	50.0492	48.3594	118.573	243.048	643.799	1853.93	5795.86	19132.3	65755.5	232617	840295	3.08177e+06	1.14278e+07	4.27216e+07	1.60672e+08	6.06988e+08	2300853332
27752319	ITS2	training	103	50.0492	48.3594	118.573	243.048	643.799	1853.93	5795.86	19132.3	65755.5	232617	840295	3.08177e+06	1.14278e+07	4.27216e+07	1.60672e+08	6.06988e+08	2300853332
27752325	ITS2	training	152	75.6145	47.609	66.6101	87.1963	151.204	290.793	609.521	1343.85	3065.03	7146.54	16913.5	40441	97398.4	235802	573072	1.39678e+06	3.41197e+06
13377997	ITS2	training	142	70.2812	46.8896	69.6017	90.8169	150.066	264.949	499.079	979.296	1983.73	4117.85	8716.62	18745.2	40836.1	89911.9	199713	446853	1.00591e+06
38322971	ITS2	training	151	74.8641	48.0092	66.6043	85.1462	140.857	254.067	494.48	1007.73	2122.55	4574.91	10028.6	22262.5	49902.4	112718	256180	585207	1.34255e+06
38348619	ITS2	training	142	69.6489	48.5795	85.3691	140.823	305.51	722.822	1839.85	4900.03	13477	37903.2	108282	312760	910405	2.66476e+06	7.83088e+06	2.30798e+07	6.81709e+07
17063380	ITS2	training	130	63.948	46.9197	87.5587	149.692	344.03	874.849	2417.6	7023.47	21121.6	65049.4	203766	646219	2.06825e+06	6.66547e+06	2.15958e+07	7.02601e+07	2.29338e+08
17063381	ITS2	training	105	50.3164	47.7695	110.157	231.22	621.324	1787.02	5461.31	17305.8	56341	187167	631752	2.15987e+06	7.46219e+06	26006567	9.12956e+07	3.22445e+08	1144665527
12002171	ITS2	training	121	58.9162	51.6298	122.845	251.494	675.441	1974.84	6252.56	20840.5	72195	257282	936532	3.46361e+06	1.29629e+07	4.89501e+07	1.86084e+08	7.10961e+08	2726571483
30270148	ITS2	training	121	57.7835	49.61	117.248	243.035	661.565	1963.08	6267.01	20912.8	72003.8	253486	907267	3.2885e+06	1.20376e+07	4.44099e+07	164871401	6.15203e+08	2305106190
30270155	ITS2	training	120	59.3673	48.0494	122.045	278.671	854.282	2885.69	10567	40712.7	162566	665433	2.77176e+06	1.16886e+07	4.97245e+07	2.12863e+08	9.15347e+08	3949027897	6161504341
21628467	ITS2	training	127	60.7653	48.5592	92.2461	157.655	347.048	836.484	2193.82	6107.31	17801.8	53689.9	166017	522609	1.66604e+06	5.35838e+06	1.73401e+07	5.63533e+07	1.83683e+08
21628485	ITS2	training	119	58.1156	50.1691	121.518	264.859	774.994	2490.56	8667.16	31637.9	119421	461410	1.81304e+06	7.2127e+06	2.89596e+07	1.17087e+08	4.75917e+08	1942340404	5587610693
2230836	ITS2	training	100	48.6838	49.9599	172.743	539.238	2204.68	9730.7	45604.5	221291	1.09922e+06	5.54758e+06	2.83148e+07	1.45709e+08	7.54458e+08	3925116305	6706199867	12834825662	15354779038
21628526	ITS2	training	102	49.6494	50.1797	143.95	356.769	1155.26	4065.92	15528.6	62555.2	262036	1.12822e+06	4.95323e+06	2.20483e+07	9.91111e+07	4.48651e+08	2041155242	6037830553	4862280973
14575643	ITS2	training	122	60.2003	50.1697	123.644	273.941	816.573	2684.25	9534.34	35438.4	135744	530458	2.10185e+06	8.41118e+06	3.39075e+07	1.37455e+08	5.5966e+08	2286709980	4181950028
18653047	ITS2	training	127	62.2985	50.2399	99.6011	169.478	367.626	857.448	2150.6	5667.88	15538.3	43921.9	127173	375197	1.12322e+06	3.40083e+06	1.03874e+07	3.19422e+07	9.87391e+07
24397055	ITS2	training	119	58.4162	50.3398	120.91	249.233	672.551	1971.17	6247.79	20834.3	72186.6	257271	936517	3.46359e+06	1.29629e+07	4.89501e+07	1.86084e+08	7.1096e+08	2726571383
28866827	ITS2	training	103	50.8497	49.8899	144.18	342.59	1032.18	3295.75	11200.9	39670.6	145124	544207	2.08056e+06	8.0757e+06	3.17235e+07	1.25811e+08	5.02769e+08	2021527473	6147891040
2230991	ITS2	training	105	51.6662	50.1297	141.735	333.239	1003.38	3218.06	11022	39403.5	145646	552204	2.13552e+06	8.38761e+06	3.33476e+07	1.33863e+08	5.4144e+08	2203167179	6484109905
24397099	ITS2	training	122	59.5333	50.0202	121.583	276.171	840.481	2797.91	9968.89	36873.8	139682	537199	2.08673e+06	8.1606e+06	3.20623e+07	1.26382e+08	4.9933e+08	1976172975	7830754422
27413441	ITS2	training	122	59.5333	50.0202	121.583	276.171	840.481	2797.91	9968.89	36873.8	139682	537199	2.08673e+06	8.1606e+06	3.20623e+07	1.26382e+08	4.9933e+08	1976172975	7830754422
530835	ITS2	training	121	59.2506	49.9802	126.086	288.519	880.58	2937.64	10506.8	39079.1	149042	577541	2.26139e+06	8.91622e+06	3.53209e+07	1.40377e+08	559185408	2231118564	8912518582
22022965	ITS2	training	119	58.4162	50.3398	120.91	249.233	672.551	1971.17	6247.79	20834.3	72186.6	257271	936517	3.46359e+06	1.29629e+07	4.89501e+07	1.86084e+08	7.1096e+08	2726571383
18074756	ITS2	training	126	61.249	44.7796	74.8454	104.947	185.487	352.153	717.857	1533.71	3394.04	7704.12	17814.3	41751.1	98823.7	235632	564928	1.3601e+06	3.28521e+06
24397215	ITS2	training	126	61.249	44.7796	74.8454	104.947	185.487	352.153	717.857	1533.71	3394.04	7704.12	17814.3	41751.1	98823.7	235632	564928	1.3601e+06	3.28521e+06
12239962	ITS2	training	120	58.2318	44.8094	79.2654	117.861	219.476	433.028	900.711	1931.59	4234.7	9435.42	21293.7	48564.4	111765	259263	605703	1.42419e+06	3.36836e+06
12239999	ITS2	training	125	60.6657	44.5398	74.8448	105.373	186.886	355.512	725.186	1548.75	3423.84	7761.62	17923.1	41954.2	99198.3	236316	566169	1.36234e+06	3.28922e+06
22138823	ITS2	training	118	57.515	44.8296	84.2251	143.046	332.818	890.527	2670.69	8587.91	28836.1	99329.6	347312	1.22502e+06	4.34279e+06	1.54412e+07	5.49985e+07	1.96094e+08	6.99585e+08
2642013	ITS2	training	118	57.515	44.8296	84.2251	143.046	332.818	890.527	2670.69	8587.91	28836.1	99329.6	347312	1.22502e+06	4.34279e+06	1.54412e+07	5.49985e+07	1.96094e+08	6.99585e+08
2660792	ITS2	training	113	54.2826	44.0194	86.973	151.38	343.035	848.285	2257.6	6284.12	18049.4	52989.5	158044	476893	1.45166e+06	4.44865e+06	1.37049e+07	4.2398e+07	1.31612e+08
20303002	ITS2	training	113	54.2826	44.0194	86.973	151.38	343.035	848.285	2257.6	6284.12	18049.4	52989.5	158044	476893	1.45166e+06	4.44865e+06	1.37049e+07	4.2398e+07	1.31612e+08
31281751	ITS2	training	113	54.2826	44.0194	86.973	151.38	343.035	848.285	2257.6	6284.12	18049.4	52989.5	158044	476893	1.45166e+06	4.44865e+06	1.37049e+07	4.2398e+07	1.31612e+08
24739578	ITS2	training	121	58.565	43.2197	76.955	137.548	338.527	921.118	2698.02	8212.65	25651.5	81547.5	262668	854631	2.80283e+06	9.25052e+06	3.0687e+07	1.02222e+08	3.41664e+08
5771485	ITS2	training	115	55.9994	51.1399	137.324	357.013	1276	5098.8	22124	100637	471909	2.25687e+06	1.09368e+07	5.34817e+07	2.63194e+08	1301099830	1923861462	5317961488	9435792583
45439501	ITS2	training	115	55.9994	51.1399	137.324	357.013	1276	5098.8	22124	100637	471909	2.25687e+06	1.09368e+07	5.34817e+07	2.63194e+08	1301099830	1923861462	5317961488	9435792583
39104310	ITS2	training	114	56.1324	51.1198	137.544	350.036	1226.75	4835.64	20866.3	94976.6	447315	2.15244e+06	1.05002e+07	5.16764e+07	2.55791e+08	1270947018	1801675488	4824984152	7454100078
39104345	ITS2	training	115	55.9994	51.1399	137.324	357.013	1276	5098.8	22124	100637	471909	2.25687e+06	1.09368e+07	5.34817e+07	2.63194e+08	1301099830	1923861462	5317961488	9435792583
8247736	ITS2	training	108	51.7648	40.1599	72.5152	126.327	308.429	869.565	2717.43	8994.33	30787.8	107455	379379	1.34876e+06	4.81581e+06	1.7242e+07	6.18402e+07	2.22055e+08	7.97972e+08
13509203	ITS2	training	107	51.3317	39.5595	65.7215	95.5171	178.612	362.306	787.308	1779.99	4132.59	9767.95	23386.8	56538	137726	337585	831766	2.05845e+06	5.11376e+06
16579774	ITS2	training	107	50.4828	40.7905	75.2043	120.389	252.234	589.951	1527.97	4237.36	12318.9	36938.9	113006	350210	1.09441e+06	3.43867e+06	1.0843e+07	3.4272e+07	1.08497e+08
6686761	ITS2	training	195	94.5481	65.429	100.546	155.176	341.951	903.659	2720.39	8818.78	29825.7	103311	362795	1.28428e+06	4.56817e+06	1.62964e+07	5.82399e+07	2.08372e+08	7.46051e+08
27451458	ITS2	training	110	53.633	48.9494	127.385	288.482	857.082	2768.45	9665.16	35480.5	135155	528720	2.10885e+06	8.53147e+06	3.48755e+07	1.43664e+08	5.95172e+08	2476130880	4963458453
37935747	ITS2	training	115	56.3334	48.9595	123.411	271.91	769.2	2337.47	7567.16	25511.9	88711.4	315913	1.14657e+06	4.22543e+06	1.57653e+07	5.94098e+07	2.25681e+08	8.62818e+08	3315642243
14905888	ITS2	training	106	52.417	48.5501	142.536	367.961	1274.92	4868.91	20228.6	88598.6	402505	1.87421e+06	8.87433e+06	4.24998e+07	2.05117e+08	9.95221e+08	4846430878	6806460744	6529178506
20379199	ITS2	training	110	53.3656	50.4997	139.676	356.786	1203.41	4403.49	17237.6	70187.1	293687	1.25244e+06	5.41568e+06	2.3664e+07	1.04239e+08	4.62108e+08	2059105757	5942081903	8419629505
15428615	ITS2	training	105	51.7324	45.9702	111.227	241.679	713.354	2347.09	8404.52	31523.6	121756	479066	1.90862e+06	7.67094e+06	3.1029e+07	1.26127e+08	5.14645e+08	2106375472	4710619832
3093908	ITS2	training	136	66.6489	46.34	75.6326	112.079	214.949	456.986	1055.43	2563.68	6437.88	16523.6	43046.6	113331	300690	802507	2.15175e+06	5.79107e+06	1.56339e+07
3093913	ITS2	training	116	55.765	46.4595	89.3588	157.479	359.862	903.598	2459.2	7042.9	20924	63813.7	198410	625856	1.99584e+06	6.41797e+06	2.0771e+07	6.75573e+07	2.20577e+08
20379235	ITS2	training	125	60.2492	46.4797	81.6778	124.087	235.443	478.22	1036.98	2344.72	5471.98	13069.5	31767.2	78248.8	194729	488481	1.23308e+06	3.12827e+06	7.96814e+06
37195579	ITS2	training	121	59.2319	46.6998	83.3716	124.846	230.078	449.157	931.581	2014.29	4507.92	10377	24458.2	58796.9	143695	356004	891940	2.2552e+06	5.74449e+06
18449037	ITS2	training	129	63.2989	46.4694	79.9841	121.74	235.894	499.518	1141.28	2736.57	6785.93	17219.9	44409.3	115854	304767	806654	2.14488e+06	5.72326e+06	1.53132e+07
32364965	ITS2	training	129	63.2989	46.4694	79.9841	121.74	235.894	499.518	1141.28	2736.57	6785.93	17219.9	44409.3	115854	304767	806654	2.14488e+06	5.72326e+06	1.53132e+07
22023786	ITS2	training	123	59.3155	46.4696	83.1637	126.237	240.339	490.521	1067.08	2417.43	5643.76	13472.3	32710.6	80471.4	200016	501207	1.26409e+06	3.20474e+06	8.15876e+06
32442336	ITS2	training	124	59.8655	46.5096	82.4811	128.701	249.685	516.239	1130.67	2565.88	5980.8	14222	34351.8	84009.5	207517	516794	1.29566e+06	3.26643e+06	8.27292e+06
32442338	ITS2	training	123	59.4821	46.4796	82.6666	128.738	249.85	516.243	1130.42	2564.92	5978.37	14216.5	34340.5	83986.6	207472	516708	1.2955e+06	3.26611e+06	8.27233e+06
15216911	ITS2	training	125	60.5653	46.4597	81.7221	123.117	233.092	474.611	1032.63	2344	5489.01	13149.4	32042.5	79098.7	197212	495509	1.25256e+06	3.18149e+06	8.112e+06
3242960	ITS2	training	125	59.899	46.2493	88.9353	160.079	379.795	990.009	2776.27	8119.86	24434.6	74985.4	233453	734839	2.33321e+06	7.46039e+06	2.39926e+07	7.75316e+07	2.51554e+08
17027167	ITS2	training	121	57.8991	46.4695	92.0235	165.482	390.321	1009.71	2814.74	8198.26	24604.1	75376.5	234413	737321	2.33988e+06	7.47878e+06	2.40441e+07	7.76772e+07	2.51967e+08
7769661	ITS2	training	127	62.0987	46.4997	84.0809	132.641	264.884	568.328	1300.38	3095.74	7581.86	18944.9	48037.4	123147	318343	828315	2.16636e+06	5.68934e+06	1.49915e+07
33331909	ITS2	training	120	56.6485	46.3397	82.3053	127.383	245.817	501.751	1077.83	2381.11	5366.03	12261.8	28314.9	65926.5	154540	364334	863189	2.05403e+06	4.90681e+06
8979876	ITS2	training	122	58.0819	46.2597	82.5671	132.443	267.923	580.253	1335.8	3194.28	7865.03	19805.2	50779.3	132116	347900	925273	2.48122e+06	6.69937e+06	1.8192e+07
17154862	ITS2	training	117	55.4486	46.5295	85.8436	138.605	280.801	606.513	1390.86	3311.72	8121.16	20379.4	52113.3	135350	356104	947020	2.54105e+06	6.86879e+06	1.86814e+07
17154872	ITS2	training	124	59.865	46.2697	80.725	122.975	238.456	500.995	1131.4	2673.03	6522.02	16276.1	41280.5	105936	274222	714436	1.87042e+06	4.91507e+06	1.29529e+07
4163985	ITS2	training	67	33.2497	32.4701	91.8316	224.73	727.304	2542.27	9492.33	36767.7	146048	590179	2.41468e+06	9.97088e+06	4.14617e+07	1.73345e+08	7.27816e+08	3066121893	6149918118
26986012	ITS2	training	137	66.6348	54.81	138.945	313.496	971.957	3387.27	12959.9	52460.7	220304	947292	4.13725e+06	1.82594e+07	8.11694e+07	3.62664e+08	1626313123	2477760113	9154298446
20385393	ITS2	training	124	60.0669	54.1499	146.854	359.422	1165.82	4093.42	15313.9	59373.4	235817	952086	3.88924e+06	1.60249e+07	6.64595e+07	2.77021e+08	1159324735	4867407606	8943707258
33086991	ITS2	training	118	56.5984	41.3492	65.9015	94.5426	173.12	341.779	723.862	1603.74	3679.47	8671.52	20877.1	51126.3	126927	318578	806625	2.05659e+06	5.27254e+06
4808132	ITS2	training	145	71.4651	47.2097	70.1889	97.7347	179.352	362.2	787.478	1784.97	4156.75	9850.64	23621.9	57114.8	138920	339391	831957	2.04481e+06	5.0366e+06
4808136	ITS2	training	85	42.0663	32.6799	73.8973	145.813	376.495	1048.57	3126.49	9721.77	31166.1	102129	340153	1.14681e+06	3.90233e+06	1.33726e+07	4.60747e+07	1.59411e+08	5.5332e+08
4808137	ITS2	training	120	58.0654	48.4996	103.911	211.89	582.95	1786.57	5974.1	21061.6	77000.7	288509	1.09947e+06	4.23959e+06	1.64838e+07	6.44667e+07	253183155	9.97351e+08	2980077617
16215401	ITS2	training	112	54.2654	47.9495	120.803	330.24	1303.64	5837.87	28339.9	143394	743358	3.90859e+06	2.07275e+07	1.10492e+08	5.90899e+08	3166395913	5608791779	6348212602	6473245905
16215432	ITS2	training	121	57.7821	47.8494	114.068	281.212	1001.45	4057.72	17863.2	82068.2	386827	1.85212e+06	8.95746e+06	4.36073e+07	213224696	1045675088	5138362464	5626210136	7399393240
3377701	ITS2	training	123	58.9984	48.12	97.9296	183.748	467.182	1326.79	4091.79	13196.9	43734.5	147297	501027	1.71468e+06	5.89076e+06	2.02868e+07	6.99736e+07	2.41598e+08	834721416
25140679	ITS2	training	129	62.6155	48.2097	91.4454	155.567	352.103	888.826	2456.9	7191.63	21900.8	68529.7	218552	706478	2.30604e+06	7.58091e+06	2.50525e+07	8.31152e+07	2.7656e+08
25140680	ITS2	training	131	64.6818	46.3897	80.3961	124.598	259.569	606.653	1561.36	4258.01	12058.2	34972.7	103024	306667	919468	2.77126e+06	8.38548e+06	2.54518e+07	7.74443e+07
40204786	ITS2	training	105	51.5498	46.4701	137.172	393.514	1550.89	6776.45	31693.8	153462	758447	3.79595e+06	1.91593e+07	9.72898e+07	4.9631e+08	2541143012	4899811004	6461544629	8087892166
8132842	ITS2	training	129	62.6653	48.7894	88.9474	149.964	325.298	769.59	1957.86	5208.61	14299.7	40130.1	114419	330058	960492	2.81402e+06	8.28829e+06	2.45161e+07	7.27698e+07
26986391	ITS2	training	118	55.7828	46.3395	87.8677	143.086	292.215	643.479	1522.85	3787.29	9788.2	26050.4	70918.7	196475	551756	1.56589e+06	4.48067e+06	1.29037e+07	3.73486e+07
26986392	ITS2	training	126	61.215	48.3191	89.6333	153.318	346.101	879.226	2460.22	7302.08	22513.2	71093	228005	738823	2.41125e+06	7.91028e+06	2.60516e+07	8.60594e+07	2.84989e+08
13123747	ITS2	training	115	55.9155	47.4198	101.927	193.162	476.74	1285.34	3712.25	11145.3	34309.9	107376	339948	1.08546e+06	3.48879e+06	1.12729e+07	3.65854e+07	1.19183e+08	3.89531e+08
13027678	ITS2	training	125	60.6147	48.16	81.3842	120.01	220.306	432.752	906.776	1981.53	4470.65	10332.6	24336.4	58194.3	140893	344642	850373	2113673	5.28664e+06
12240190	ITS2	training	128	62.4987	47.3996	89.5563	157.268	369.824	971.442	2784.65	8415.69	26365.7	84674.4	276810	916797	3.06608e+06	1.03292e+07	3.49898e+07	1.19022e+08	4.06145e+08
12240217	ITS2	training	123	60.9821	47.9003	104.421	227.836	695.431	2408.08	9110.83	36175.3	148094	618175	2.61415e+06	1.11529e+07	4.78728e+07	206360727	8.92164e+08	3865057867	3141890835
45505270	ITS2	training	95	46.5656	31.9997	51.5273	76.866	152.662	336.99	812.164	2064.92	5444.47	14707.3	40391	112196	314133	884459	2.50017e+06	7.08764e+06	2.01342e+07
9971846	ITS2	training	71	34.566	29.6703	62.8966	117.073	279.812	731.544	2076.12	6217.57	19341.9	61733.1	200462	658483	2.17968e+06	7.25224e+06	2.42132e+07	8.10306e+07	2.71606e+08
9971857	ITS2	training	92	44.8654	38.8596	82.3079	163.115	420.029	1171.07	3481.83	10737.9	33961.9	109325	356563	1.17473e+06	3.9014e+06	1.30415e+07	4.38292e+07	1.47958e+08	5.01346e+08
9971858	ITS2	training	126	61.2989	47.2695	82.1769	129.013	260.955	585.314	1437.24	3758.71	10301.1	29204.3	84830	250665	749615	2.26041e+06	6.85526e+06	2.08726e+07	6.37249e+07
9971868	ITS2	training	120	58.3327	46.8694	100.674	214.465	633.626	2116.81	7757.69	30003.2	120060	490726	2.03291e+06	8.49448e+06	3.56935e+07	1.50537e+08	6.36453e+08	2695314056	3481640831
27549516	ITS2	training	124	59.5821	46.269	81.2365	128.004	253.698	537.566	1206.16	2799.1	6651.92	16072.9	39310.7	97019.5	241108	602433	1.51175e+06	3.80698e+06	9.61517e+06
27549526	ITS2	training	103	48.3824	46.5604	97.5428	185.579	456.873	1247.31	3741.45	11970.6	40120.5	138801	490530	1.75802e+06	6.35856e+06	2.31353e+07	8.45023e+07	3.09423e+08	1134874127
27549543	ITS2	training	118	57.2985	44.3394	80.3636	133.367	280.097	630.086	1500.44	3697.82	9348.48	24095.2	63073	167215	448049	1.21138e+06	3.3004e+06	9.05103e+06	2.49615e+07
2329939	ITS2	training	152	74.0977	53.9094	78.9838	99.135	158.349	276.419	529.03	1079.69	2314.11	5137.79	11699.7	27129.1	63733.3	151160	361070	867134	2.09121e+06
8101933	ITS2	training	150	72.3984	54.3291	90.0374	128.918	240.238	489.205	1077.42	2483.77	5902.38	14304.4	35128.2	87057.8	217166	544324	1.36932e+06	3.45447e+06	8.73458e+06
37500404	ITS2	training	149	72.5647	54.2894	87.6321	123.22	223.322	439.793	934.807	2079.4	4773.77	11194.2	26640.5	64065.9	155235	378234	925414	2.27135e+06	5.58847e+06
11037414	ITS2	training	107	52.4664	49.0701	125.675	269.55	754.492	2303.47	7645.52	26785.1	97613.6	365728	1.3976e+06	5.41686e+06	2.12103e+07	8.36741e+07	3.31919e+08	1322113418	4300864578
11037416	ITS2	training	114	56.5818	44.5399	83.1624	141.467	310.188	733.189	1863.13	4961.09	13702.1	38913.5	112944	333405	997214	3.01312e+06	9.17572e+06	2.81106e+07	8.6516e+07
11037438	ITS2	training	114	56.5818	44.5399	83.1624	141.467	310.188	733.189	1863.13	4961.09	13702.1	38913.5	112944	333405	997214	3.01312e+06	9.17572e+06	2.81106e+07	8.6516e+07
1658214	ITS2	training	123	62.1817	45.0494	84.4388	136.52	286.212	649.33	1585.72	4054.35	10717.9	29012.6	79899.1	222830	627289	1.77833e+06	5.06852e+06	1.45062e+07	4.16532e+07
30060441	ITS2	training	72	34.9826	33.9397	104.379	324.279	1418.34	6833.52	35402.9	189928	1.03998e+06	5.75904e+06	3.20987e+07	1.79574e+08	1006798306	3299596713	3839878581	4596716392	7007016425
30060443	ITS2	training	83	41.4831	33.7797	78.4809	151.173	378.777	1026.39	2979.56	9005.79	27978.9	88568.4	284169	920961	3.00808e+06	9.88638e+06	3.26577e+07	108332678	3.60631e+08
4877750	ITS2	training	74	35.5492	32.9199	88.0445	232.75	841.114	3368.06	14500.7	64899.2	297411	1.38272e+06	6.48749e+06	3.06189e+07	1.45079e+08	6.89235e+08	3280298469	2651164018	5168849238
2970357	ITS2	training	96	48.3821	33.8097	65.126	124.619	336.74	1031.39	3442.12	12007	43002.5	156481	575194	2.12824e+06	7.90893e+06	2.94771e+07	1.1008e+08	4.11643e+08	1540746475
30060473	ITS2	training	82	40.6994	33.9499	83.48	193.289	600.663	2072.89	7747.45	30353.3	122580	504639	2.10335e+06	8.83732e+06	3.73251e+07	1.58189e+08	671958915	2858714812	3289982595
18103970	ITS2	training	91	43.7005	46.9599	151.869	480.961	2179.55	11235.9	62967.2	367918	2.2003e+06	1.33297e+07	8.1355e+07	4.98692e+08	3064786279	5332074074	7440060470	7165373840	9393370658
18699545	ITS2	training	113	55.2161	43.2597	86.6615	156.433	368.245	951.215	2651.21	7746.75	23402.5	72400.5	227979	727557	2.346e+06	7.6259e+06	2.49462e+07	8.20142e+07	2.70703e+08
28625736	ITS2	training	113	55.2161	43.2597	86.6615	156.433	368.245	951.215	2651.21	7746.75	23402.5	72400.5	227979	727557	2.346e+06	7.6259e+06	2.49462e+07	8.20142e+07	2.70703e+08
4205144	ITS2	training	113	55.2161	43.2597	86.6615	156.433	368.245	951.215	2651.21	7746.75	23402.5	72400.5	227979	727557	2.346e+06	7.6259e+06	2.49462e+07	8.20142e+07	2.70703e+08
33299972	ITS2	training	116	56.8154	42.6694	79.9772	131.887	284.629	669.375	1694.68	4488.67	12280.3	34392.5	98030.3	283223	826964	2.4349e+06	7.21751e+06	2.151e+07	6.43876e+07
37781440	ITS2	training	116	56.8154	42.6694	79.9772	131.887	284.629	669.375	1694.68	4488.67	12280.3	34392.5	98030.3	283223	826964	2.4349e+06	7.21751e+06	2.151e+07	6.43876e+07
4127907	ITS2	training	116	56.8154	42.6694	79.9772	131.887	284.629	669.375	1694.68	4488.67	12280.3	34392.5	98030.3	283223	826964	2.4349e+06	7.21751e+06	2.151e+07	6.43876e+07
37781462	ITS2	training	116	56.8154	42.6694	79.9772	131.887	284.629	669.375	1694.68	4488.67	12280.3	34392.5	98030.3	283223	826964	2.4349e+06	7.21751e+06	2.151e+07	6.43876e+07
27497420	ITS2	training	112	54.8999	43.9195	94.7961	184.196	467.86	1302.16	3923.95	12448	40966.1	138346	475914	1.65913e+06	5.84079e+06	2.07111e+07	7.38395e+07	2.64336e+08	9.49259e+08
4467418	ITS2	training	131	63.7644	47.1397	75.6181	110.673	212.501	455.212	1072.06	2681.08	6983.26	18683.1	50895.5	140378	390603	1.09385e+06	3.07803e+06	8.69386e+06	2.46285e+07
4731189	ITS2	training	131	63.7644	47.1397	75.6181	110.673	212.501	455.212	1072.06	2681.08	6983.26	18683.1	50895.5	140378	390603	1.09385e+06	3.07803e+06	8.69386e+06	2.46285e+07
19918905	ITS2	training	127	59.9814	47.6698	81.4026	120.738	224.403	442.139	925.966	2015.05	4522.91	10402.8	24414.7	58274	141080	345668	855524	2.13543e+06	5.36808e+06
11230467	ITS2	training	124	58.999	47.7995	97.124	186.395	488.161	1455.25	4814.33	16975.7	62348.5	234805	898001	3.46696e+06	1.34632e+07	5.24712e+07	2.04962e+08	8.01758e+08	3139101134
11230468	ITS2	training	123	58.7489	47.7797	96.7605	183.761	481.273	1438.28	4776.36	16894.1	62178.1	234456	897293	3.46553e+06	1.34604e+07	5.24654e+07	2.0495e+08	8.01733e+08	3139046715
27652567	ITS2	training	123	59.5651	43.4997	71.7284	113.693	248.974	625.009	1744.78	5194.11	16105.5	51206.8	165347	539018	1.76752e+06	5.81718e+06	1.91888e+07	6.33869e+07	2.09575e+08
14578527	ITS2	training	135	65.6479	45.1099	72.4056	122.467	302.264	884.398	2892.84	10001	35612.5	128781	469592	1.72021e+06	6.31778e+06	2.32374e+07	8.55425e+07	3.1506e+08	1160733436
14578554	ITS2	training	97	47.5656	37.5902	68.3082	109.962	226.874	503.682	1193.81	2940.41	7443.64	19210.8	50291.9	133077	355039	953264	2.57229e+06	6.96856e+06	1.89383e+07
11230615	ITS2	training	91	44.5325	35.2104	65.6679	101.181	190.571	376.247	780.406	1669.59	3659.53	8173.48	18535.2	42562.6	98764.3	231209	545349	1.29462e+06	3.09043e+06
11230616	ITS2	training	123	59.999	46.3293	93.4765	166.392	386.441	967.201	2587.39	7199.67	20612.1	60234.2	178781	537107	1.62931e+06	4.98166e+06	1.53314e+07	4.74428e+07	1.47494e+08
32329612	ITS2	training	117	56.7479	46.4395	97.3192	195.608	558.604	1822.09	6581	25124.7	99243.1	400004	1.63224e+06	6.71114e+06	2.77245e+07	1.14875e+08	4.76877e+08	1982057870	3150120762
23394897	ITS2	training	123	60.7318	50.3398	104.935	200.288	504.897	1405.05	4275.62	13776.1	46275.7	160052	565194	2.02542e+06	7.33413e+06	2.67532e+07	9.80982e+07	3.61031e+08	1332176588
23394898	ITS2	training	115	56.3654	48.8194	102.562	192.835	464.779	1210.04	3365.66	9727.35	28854.3	87090.6	266085	820138	2.54449e+06	7.9342e+06	2.4839e+07	7.80115e+07	2.4566e+08
11230655	ITS2	training	116	55.5483	50.4399	105.684	198.448	473.635	1217.99	3355.29	9636.94	28533	86312.1	265258	824902	2.58853e+06	8.17973e+06	2.59901e+07	8.29429e+07	2.65635e+08
31324451	ITS2	training	119	57.9147	51.7895	112.466	216.543	541.771	1485.37	4434.98	13978	45808.2	154243	529484	1.84305e+06	6.48102e+06	2.29639e+07	81835548	2.92927e+08	1052142172
25070769	ITS2	training	119	57.9147	51.7895	112.466	216.543	541.771	1485.37	4434.98	13978	45808.2	154243	529484	1.84305e+06	6.48102e+06	2.29639e+07	81835548	2.92927e+08	1052142172
11230657	ITS2	training	113	56.3316	49.2093	109.362	222.394	599.18	1791.94	5860.94	20255	72707.4	267727	1.00338e+06	3.80717e+06	1.45736e+07	5.61431e+07	2.17296e+08	8.43925e+08	2020505414
25070786	ITS2	training	111	55.1167	45.5797	109.223	228.186	620.35	1814.6	5699.99	18742.3	63834	223221	796503	2.88631e+06	1.05834e+07	3.91582e+07	145884368	546352390	2054348024
28144158	ITS2	training	118	57.5829	44.9793	91.1024	165.407	401.437	1077.69	3146.9	9658.13	30640.2	99347	326960	1.08743e+06	3.6446e+06	1.22862e+07	4.16047e+07	1.41393e+08	4.81926e+08
3282424	ITS2	training	118	57.783	45.0095	96.058	188.884	501.981	1477.67	4696.53	15556.9	52833.2	182125	633665	2.21785e+06	7.79324e+06	2.74589e+07	9.69364e+07	3.42697e+08	1212842894
3372710	ITS2	training	131	63.6833	45.4992	82.6775	132.44	278.279	641.425	1600.7	4195	11365.3	31476.4	88480.7	251275	718742	2.06662e+06	5.96535e+06	1.72709e+07	5.01218e+07
18105131	ITS2	training	131	63.6833	45.4992	82.6775	132.44	278.279	641.425	1600.7	4195	11365.3	31476.4	88480.7	251275	718742	2.06662e+06	5.96535e+06	1.72709e+07	5.01218e+07
18105134	ITS2	training	116	56.4166	45.4295	100.894	204.971	554.401	1636.23	5173.58	17002.3	57295.3	196250	679678	2.37218e+06	8.32516e+06	2.93358e+07	1.03686e+08	3.6732e+08	1303620447
18105159	ITS2	training	123	59.9828	45.6593	91.1342	165.295	402.23	1081.29	3159.98	9705.67	30817.7	100016	329459	1.0966e+06	3.67752e+06	1.24021e+07	4.20059e+07	1.4276e+08	4.86522e+08
28427849	ITS2	training	135	66.2155	45.7694	74.022	105.491	198.527	419.483	984.692	2480.29	6560.05	17919.8	50000.6	141472	403998	1.16089e+06	3.35007e+06	9.69633e+06	2.81239e+07
28427857	ITS2	training	130	63.7658	45.6492	82.852	131.304	274.973	630.322	1569.22	4113.52	11190.8	31252.2	88959.2	256827	749426	2.20486e+06	6.52847e+06	1.94281e+07	5.80487e+07
28427860	ITS2	training	121	59.3656	45.7295	87.1973	146.488	322.198	772.265	2006.01	5486.75	15582.9	45460.4	135240	408156	1.24512e+06	3.82935e+06	1.18508e+07	3.68533e+07	1.15042e+08
28427866	ITS2	training	121	59.3656	45.7295	87.1973	146.488	322.198	772.265	2006.01	5486.75	15582.9	45460.4	135240	408156	1.24512e+06	3.82935e+06	1.18508e+07	3.68533e+07	1.15042e+08
28427869	ITS2	training	121	59.3656	45.7295	87.1973	146.488	322.198	772.265	2006.01	5486.75	15582.9	45460.4	135240	408156	1.24512e+06	3.82935e+06	1.18508e+07	3.68533e+07	1.15042e+08
28427877	ITS2	training	121	59.3656	45.7295	87.1973	146.488	322.198	772.265	2006.01	5486.75	15582.9	45460.4	135240	408156	1.24512e+06	3.82935e+06	1.18508e+07	3.68533e+07	1.15042e+08
28427886	ITS2	training	123	59.7153	45.7794	78.9447	120.376	236.585	503.684	1156.66	2785.82	6942.78	17714.8	45948.6	120557	318870	848225	2.26555e+06	6.06885e+06	1.62913e+07
28427887	ITS2	training	121	59.3656	45.7295	87.1973	146.488	322.198	772.265	2006.01	5486.75	15582.9	45460.4	135240	408156	1.24512e+06	3.82935e+06	1.18508e+07	3.68533e+07	1.15042e+08
14715271	ITS2	training	120	58.8657	45.7497	90.8002	157.173	354.59	862.992	2252.33	6131.63	17200.8	49275.1	143326	421653	1.25135e+06	3.7394e+06	1.12373e+07	3.39272e+07	1.02837e+08
14715275	ITS2	training	120	58.8657	45.7497	90.8002	157.173	354.59	862.992	2252.33	6131.63	17200.8	49275.1	143326	421653	1.25135e+06	3.7394e+06	1.12373e+07	3.39272e+07	1.02837e+08
21759618	ITS2	training	120	58.8657	45.7497	90.8002	157.173	354.59	862.992	2252.33	6131.63	17200.8	49275.1	143326	421653	1.25135e+06	3.7394e+06	1.12373e+07	3.39272e+07	1.02837e+08
12802055	ITS2	training	121	59.3656	45.7295	87.1973	146.488	322.198	772.265	2006.01	5486.75	15582.9	45460.4	135240	408156	1.24512e+06	3.82935e+06	1.18508e+07	3.68533e+07	1.15042e+08
3811195	ITS2	training	125	61.216	45.7396	86.3935	152.564	351.567	890.611	2440.99	7039.44	21059.7	64688.5	202593	643702	2.06749e+06	6.69509e+06	2.18158e+07	7.14248e+07	234696478
3077895	ITS2	training	121	59.3656	45.7295	87.1973	146.488	322.198	772.265	2006.01	5486.75	15582.9	45460.4	135240	408156	1.24512e+06	3.82935e+06	1.18508e+07	3.68533e+07	1.15042e+08
3811238	ITS2	training	98	46.6007	43.57	123.978	310.415	1015.19	3577.5	13438.9	52451.8	210276	858890	3.55602e+06	1.48711e+07	6.26655e+07	2.65627e+08	1131202149	4835453690	6722773683
19879649	ITS2	training	92	44.4006	43.5499	146.89	470.774	1999.72	9150.43	44183.2	219393	1.10841e+06	5.65972e+06	2.90962e+07	1.50246e+08	7.78139e+08	4038296186	8699024171	10876227818	15182657289
4007493	ITS2	training	91	43.9165	43.4099	145.725	525.191	2702.82	15594.2	96409.3	615990	4.00669e+06	2.63169e+07	1.73821e+08	1151797658	2422412730	5499870667	8184191195	9102123552	10583287682
4007526	ITS2	training	82	40.0996	43.67	146.292	443.005	1817.78	8239.16	40370	207013	1.09358e+06	5.88921e+06	3.21199e+07	1.76668e+08	9.77246e+08	5426427129	4129425442	10140204752	10130211137
29837339	ITS2	training	82	40.0996	43.67	146.292	443.005	1817.78	8239.16	40370	207013	1.09358e+06	5.88921e+06	3.21199e+07	1.76668e+08	9.77246e+08	5426427129	4129425442	10140204752	10130211137
28916526	ITS2	training	90	42.9497	43.6797	130.761	364.645	1361.17	5566.48	24515.9	112757	533882	2.5771e+06	1.26059e+07	6.2237e+07	3.09316e+08	1544711967	5363451724	6405331318	8773030942
18656937	ITS2	training	90	42.9497	43.6797	130.761	364.645	1361.17	5566.48	24515.9	112757	533882	2.5771e+06	1.26059e+07	6.2237e+07	3.09316e+08	1544711967	5363451724	6405331318	8773030942
6689909	ITS2	training	90	42.9497	43.6797	130.761	364.645	1361.17	5566.48	24515.9	112757	533882	2.5771e+06	1.26059e+07	6.2237e+07	3.09316e+08	1544711967	5363451724	6405331318	8773030942
19032591	ITS2	training	109	52.715	43.53	86.2092	136.242	270.633	567.711	1262.5	2904.72	6850.15	16435.3	39931	97922.3	241830	600474	1.49737e+06	3.74664e+06	9.40065e+06
30526203	ITS2	training	97	46.3664	43.55	119.251	284.824	899.436	3075.44	11281	43168.5	170284	686446	2.81204e+06	1.16599e+07	4.87966e+07	2.05676e+08	8.71743e+08	3710880517	6446709321
30526215	ITS2	training	131	62.6979	47.9198	83.4143	140.608	324.904	846.903	2420.35	7281.12	22616.2	71641.5	229830	743590	2.42023e+06	7.91228e+06	2.59558e+07	8.53819e+07	2.81507e+08
15636713	ITS2	training	138	66.2152	47.7792	84.0599	160.28	455.74	1517.16	5557.78	21325.7	83960.7	335422	1.35184e+06	5.47798e+06	2.22747e+07	9.07734e+07	3.70443e+08	1513157211	3529134728
30526227	ITS2	training	94	46.8658	35.5895	68.3147	120.728	287.099	759.013	2191.4	6677.65	21105.7	68339.9	224889	748106	2.50678e+06	8.44121e+06	2.85194e+07	9.65753e+07	3.27544e+08
30526232	ITS2	training	150	73.1651	48.34	70.3094	90.079	150.061	273.648	546.684	1163.74	2603.03	6040.03	14399.2	35006.5	86314.4	214984	539351	1.36017e+06	3.44302e+06
30526253	ITS2	training	151	73.9983	48.2099	67.8912	85.96	142.593	260.871	524.73	1126.02	2537.82	5926.39	14199	34648.8	85663	213769	537017	1.35552e+06	3.43339e+06
13568665	ITS2	training	138	65.9475	45.8692	66.0438	82.7805	134.838	244.096	490.882	1063.62	2435.42	5794.58	14151.8	35170.3	88423.1	224017	570428	1.45743e+06	3.73216e+06
9622042	ITS2	training	121	58.0646	45.3997	77.3576	118.459	231.321	490.635	1117.3	2656.76	6512.3	16304	41447.4	106561	276313	721181	1.89191e+06	4.98319e+06	1.31678e+07
18028571	ITS2	training	125	60.8143	45.4595	73.1657	110.056	211.706	443.122	993.654	2321.39	5580.62	13684.6	34042.5	85586.6	216891	552967	1.41636e+06	3.64089e+06	9.38551e+06
2754754	ITS2	training	142	69.4648	48.6096	83.2633	140.987	336.401	905.607	2670.95	8295.18	26664.2	87684.4	292912	989291	3.36747e+06	1.15272e+07	3.96206e+07	1.3659e+08	471935126
12006406	ITS2	training	140	68.5313	48.3998	82.5859	140.707	336.641	907.18	2675.92	8308.29	26696.7	87762.7	293097	989726	3.36849e+06	1.15296e+07	3.96261e+07	1.36603e+08	4.71964e+08
2754766	ITS2	training	126	60.4821	41.4196	63.7272	106.28	248.771	668.479	1956.58	5987.31	18794.3	59896.7	192754	624459	2.03296e+06	6.64328e+06	2.17738e+07	7.15384e+07	2.35513e+08
2754771	ITS2	training	136	65.7312	47.699	71.5111	96.5599	162.75	293.916	563.37	1118.98	2278.23	4718.26	9892.11	20927.7	44579.6	95471.5	205337	443173	959263
18028591	ITS2	training	150	73.4486	47.9892	68.8757	89.4627	150.703	279.801	566.007	1209.94	2689.62	6142.63	14297.5	33730.1	80352.1	192789	465054	1.12648e+06	2.7375e+06
18028595	ITS2	training	152	72.9978	47.9097	62.7313	74.941	115.485	195.727	360.477	699.666	1408.93	2909.64	6115.69	13015.2	27945.7	60389.4	131110	285634	623875
15419035	ITS2	training	135	65.6313	47.459	77.3505	114.61	217.604	448.957	993.9	2298.2	5480.05	13351.1	33034.7	82666	208601	529703	1.3515e+06	3.46087e+06	8.88749e+06
2754786	ITS2	training	158	77.4644	48.3496	59.3104	66.3436	94.7177	147.579	249.264	443.112	817.526	1548.29	2988.71	5851.22	11578.4	23100.9	46388.3	93629.8	189763
14600168	ITS2	training	132	63.898	47.9097	84.2802	142.562	334.997	912.931	2799.67	9191.31	31431.1	110000	390100	1.394e+06	5.00342e+06	1.80054e+07	6.48954e+07	2.34117e+08	8.45085e+08
2754792	ITS2	training	140	68.1151	47.8688	82.1666	134.521	309.206	833.282	2526.33	8195.85	27650.4	95366.7	333080	1.17178e+06	4.13992e+06	1.46634e+07	5.20171e+07	184699370	6.56204e+08
18535604	ITS2	training	145	69.7648	47.9091	71.3662	91.7653	150.802	267.345	510.444	1022.44	2125.7	4547.81	9955.06	22198.1	50249.1	115153	266542	621989	1.46101e+06
2754802	ITS2	training	145	69.7648	47.9091	71.3662	91.7653	150.802	267.345	510.444	1022.44	2125.7	4547.81	9955.06	22198.1	50249.1	115153	266542	621989	1.46101e+06
21631823	ITS2	training	144	69.9148	47.9694	72.3073	100.792	191.532	414.1	1002.91	2608.59	7115.64	20004.7	57333.5	166345	486451	1.42986e+06	4.21704e+06	1.2465e+07	3.68999e+07
21631824	ITS2	training	142	68.6484	47.8595	73.2187	98.2349	171.055	327.815	687.49	1533.15	3582.59	8666.01	21507.7	54398.1	139506	361405	943162	2.47454e+06	6.5175e+06
24415853	ITS2	training	141	68.3985	48.3894	74.2759	103.952	196.023	419.945	1009.76	2614.98	7117.56	19992.5	57285.9	166217	486149	1.4292e+06	4.21565e+06	1.24622e+07	3.68942e+07
15431038	ITS2	training	134	65.1315	47.9597	80.6324	121.754	241.24	522.124	1221.29	3002.46	7663.71	20124	54017.8	147498	408143	1.14111e+06	3.216e+06	9.1198e+06	2.59849e+07
27436330	ITS2	training	147	71.9657	47.6395	72.7118	98.7844	176.573	349.238	757.023	1744.53	4204.72	10465.2	26657.6	69048.5	181030	478831	1.27476e+06	3.41e+06	9.15439e+06
16417675	ITS2	training	131	64.2827	47.9096	88.4114	156.599	381.188	1050.61	3184.77	10211.2	33943.7	115466	398784	1.39143e+06	4.88945e+06	1.7268e+07	6.12091e+07	2.17555e+08	774839498
5834218	ITS2	training	145	70.5489	47.7791	74.5699	108.017	214.64	488.134	1235.64	3339.04	9415.21	27284.9	80501.9	240361	723449	2.18942e+06	6.6511e+06	2.02583e+07	6.18184e+07
16417724	ITS2	training	144	70.4482	46.9698	68.3853	90.3204	156.736	302.761	644.946	1468.77	3515.28	8717.33	22168.5	57372.4	150287	396946	1.05435e+06	2.81126e+06	7.5152e+06
5019400	ITS2	training	124	58.999	47.7995	97.124	186.395	488.161	1455.25	4814.33	16975.7	62348.5	234805	898001	3.46696e+06	1.34632e+07	5.24712e+07	2.04962e+08	8.01758e+08	3139101134
19070578	ITS2	training	90	44.0154	30.8699	48.9278	69.0747	122.915	233.453	471.049	984.683	2111.26	4606.82	10179.9	22702.9	50978.9	115066	260754	592746	1.35077e+06
30691748	ITS2	training	153	74.7813	44.4891	56.2046	65.1638	98.0807	161.26	285.76	530.78	1020.6	2013.49	4051.86	8281.88	17140	35831.2	75520.4	160242	341887
8886314	ITS2	training	133	64.165	47.9194	87.054	155.553	388.59	1095.59	3380.69	10988.2	36964	127219	444785	1.57225e+06	5.6011e+06	2.00648e+07	7.21652e+07	2.60296e+08	9.40824e+08
5230424	ITS2	training	133	64.165	47.9194	87.054	155.553	388.59	1095.59	3380.69	10988.2	36964	127219	444785	1.57225e+06	5.6011e+06	2.00648e+07	7.21652e+07	2.60296e+08	9.40824e+08
5230432	ITS2	training	133	64.165	47.9194	87.054	155.553	388.59	1095.59	3380.69	10988.2	36964	127219	444785	1.57225e+06	5.6011e+06	2.00648e+07	7.21652e+07	2.60296e+08	9.40824e+08
14573455	ITS2	training	133	64.165	47.9194	87.054	155.553	388.59	1095.59	3380.69	10988.2	36964	127219	444785	1.57225e+06	5.6011e+06	2.00648e+07	7.21652e+07	2.60296e+08	9.40824e+08
5230439	ITS2	training	133	64.165	47.9194	87.054	155.553	388.59	1095.59	3380.69	10988.2	36964	127219	444785	1.57225e+06	5.6011e+06	2.00648e+07	7.21652e+07	2.60296e+08	9.40824e+08
5230456	ITS2	training	133	64.165	47.9194	87.054	155.553	388.59	1095.59	3380.69	10988.2	36964	127219	444785	1.57225e+06	5.6011e+06	2.00648e+07	7.21652e+07	2.60296e+08	9.40824e+08
37528770	ITS2	training	134	64.6318	47.9395	86.8666	155.329	388.276	1095.19	3380.15	10987.4	36962.9	127217	444783	1.57225e+06	5.60109e+06	2.00648e+07	7.21652e+07	2.60296e+08	9.40824e+08
31376283	ITS2	training	133	64.165	47.9194	87.054	155.553	388.59	1095.59	3380.69	10988.2	36964	127219	444785	1.57225e+06	5.6011e+06	2.00648e+07	7.21652e+07	2.60296e+08	9.40824e+08
34333974	ITS2	training	100	48.5831	46.1795	122.307	291.843	937.534	3346.83	13023.5	53358.1	226259	981386	4.32234e+06	1.92378e+07	8.62498e+07	3.88679e+08	1757948461	4413672378	5219526043
24210489	ITS2	training	118	57.4322	44.5106	86.7473	153.988	360.633	923.978	2556.36	7404.49	22136.7	67623.3	209761	657939	2.08094e+06	6.62372e+06	2.11891e+07	6.80549e+07	219288804
4867850	ITS2	training	105	51.3491	40.1494	79.939	149.691	378.15	1047.44	3117.63	9646.82	30632.7	98987.8	323981	1.07072e+06	3.56583e+06	1.19493e+07	4.02474e+07	1.36137e+08	4.62117e+08
37932972	ITS2	training	95	46.1663	38.5902	84.2454	159.065	394.774	1073.63	3165.93	9816.34	31523.1	103711	347125	1.17636e+06	4.02306e+06	1.38521e+07	4.79396e+07	1.66554e+08	5.80372e+08
1654277	ITS2	training	118	57.7498	45.7593	97.3419	203.027	584.821	1924.5	6942.31	26364.2	103295	412584	1.66853e+06	6.80344e+06	2.78971e+07	1.14838e+08	4.74041e+08	1960682626	3524405822
38564557	ITS2	training	128	62.1814	43.2995	66.7101	90.3891	158.208	303.61	635.867	1411.74	3273.66	7834.39	19187.3	47795.1	120553	306890	786638	2.02677e+06	5.2423e+06
29125807	ITS2	training	122	59.2815	46.2899	82.6725	139.415	314.772	798.232	2220.41	6526.06	19893.3	62120.2	197232	633635	2.05317e+06	6.69544e+06	2.19391e+07	7.21524e+07	2.37961e+08
5726139	ITS2	training	122	59.2815	46.2899	82.6725	139.415	314.772	798.232	2220.41	6526.06	19893.3	62120.2	197232	633635	2.05317e+06	6.69544e+06	2.19391e+07	7.21524e+07	2.37961e+08
20339371	ITS2	training	122	59.2815	46.2899	82.6725	139.415	314.772	798.232	2220.41	6526.06	19893.3	62120.2	197232	633635	2.05317e+06	6.69544e+06	2.19391e+07	7.21524e+07	2.37961e+08
15811435	ITS2	training	122	59.2815	46.2899	82.6725	139.415	314.772	798.232	2220.41	6526.06	19893.3	62120.2	197232	633635	2.05317e+06	6.69544e+06	2.19391e+07	7.21524e+07	2.37961e+08
45238349	ITS2	training	122	59.2815	46.2899	82.6725	139.415	314.772	798.232	2220.41	6526.06	19893.3	62120.2	197232	633635	2.05317e+06	6.69544e+06	2.19391e+07	7.21524e+07	2.37961e+08
1418238	ITS2	training	118	57.7315	46.31	84.1784	144.035	323.586	816.757	2282.47	6818.6	21326.7	68746.8	226012	752550	2.52638e+06	8.52623e+06	2.88733e+07	9.79931e+07	333056615
45238368	ITS2	training	122	59.2815	46.2899	82.6725	139.415	314.772	798.232	2220.41	6526.06	19893.3	62120.2	197232	633635	2.05317e+06	6.69544e+06	2.19391e+07	7.21524e+07	2.37961e+08
5726206	ITS2	training	122	59.2815	46.2899	82.6725	139.415	314.772	798.232	2220.41	6526.06	19893.3	62120.2	197232	633635	2.05317e+06	6.69544e+06	2.19391e+07	7.21524e+07	2.37961e+08
6093119	ITS2	training	122	59.2815	46.1	82.0412	138.084	312.043	792.971	2210.5	6507.72	19859.6	62058.4	197118	633424	2.05278e+06	6.69469e+06	2.19377e+07	7.21495e+07	2.37955e+08
13249184	ITS2	training	122	59.2815	46.2899	82.6725	139.415	314.772	798.232	2220.41	6526.06	19893.3	62120.2	197232	633635	2.05317e+06	6.69544e+06	2.19391e+07	7.21524e+07	2.37961e+08
13236451	ITS2	training	122	59.1649	46.08	81.8022	136.415	303.125	758.033	2091.44	6131.76	18724.7	58728.7	187534	606207	1.97624e+06	6.48101e+06	2.13444e+07	7.05088e+07	2.33431e+08
3420858	ITS2	training	121	58.5815	46.0499	83.8497	147.371	352.397	962.115	2906.88	9322.37	31046.3	105869	366579	1.28212e+06	4.51456e+06	1.59694e+07	5.66673e+07	2.01523e+08	717761712
42821164	ITS2	training	126	61.0654	46.2699	85.4	153.102	384.531	1113.07	3562.36	12049.1	42144	150481	544492	1.98754e+06	7.29825e+06	2.69085e+07	9.94913e+07	3.68583e+08	1367363648
34328671	ITS2	training	107	52.2815	46.4497	114.003	273.964	928.227	3559.16	14898.1	65380.4	295481	1.35991e+06	6.33255e+06	2.97141e+07	1.40133e+08	6.63099e+08	3144849686	3425164128	2829930835
45250312	ITS2	training	92	44.6159	32.97	63.3445	126.265	352.231	1109.25	3783.29	13456.9	49073.4	181667	678932	2.55304e+06	9.64006e+06	3.65022e+07	1.38485e+08	5.26108e+08	2000619804
15187117	ITS2	training	105	51.8652	34.1798	48.8165	61.5445	97.2961	163.021	288.227	524.843	975.643	1839.2	3502.32	6719.5	12966.3	25134.4	48901.4	95433.4	186725
12642284	ITS2	training	184	90.7806	53.249	67.1735	76.0289	114.509	195.246	372.48	765.829	1658.49	3717.96	8529.38	19873.2	46798.1	111023	264790	633987	1.52237e+06
17062062	ITS2	training	184	90.7806	53.249	67.1735	76.0289	114.509	195.246	372.48	765.829	1658.49	3717.96	8529.38	19873.2	46798.1	111023	264790	633987	1.52237e+06
12642295	ITS2	training	146	70.6809	46.0089	59.7345	69.2096	104.169	175.588	329.421	665.533	1418.36	3136.34	7113.12	16413.4	38323	90203.2	213496	507243	1.20835e+06
451908	ITS2	training	149	72.2643	45.9287	58.49	66.6497	99.4821	167.686	316.312	644.04	1383.28	3079.23	7020.23	16262.4	38077.5	89803.9	212846	506186	1.20663e+06
451919	ITS2	training	151	73.3474	45.9187	56.1381	60.282	82.5254	124.237	205.255	361.231	665.958	1268.98	2476.63	4919.36	9901.13	20129.5	41244.5	85026.3	176134
8572334	ITS2	training	151	73.3474	45.9187	56.1381	60.282	82.5254	124.237	205.255	361.231	665.958	1268.98	2476.63	4919.36	9901.13	20129.5	41244.5	85026.3	176134
20146532	ITS2	training	151	73.3474	45.9187	56.1381	60.282	82.5254	124.237	205.255	361.231	665.958	1268.98	2476.63	4919.36	9901.13	20129.5	41244.5	85026.3	176134
6093397	ITS2	training	95	47.332	35.1496	69.7837	121.419	274.473	665.131	1711.02	4548.7	12374.4	34203	95640.3	269741	765704	2.18428e+06	6.25446e+06	1.79609e+07	5.16935e+07
4028042	ITS2	training	104	51.7653	37.2396	68.6682	112.001	247.03	611.579	1667.44	4821.79	14494.9	44674.2	139951	443164	1.41344e+06	4.53011e+06	1.4568e+07	4.69584e+07	1.51616e+08
45502431	ITS2	training	152	75.1166	47.2595	70.9175	96.0951	170.147	326.506	671.405	1439.56	3181.33	7185.76	16498.9	38358.1	90042.9	212967	506697	1.21123e+06	2.90626e+06
9437361	ITS2	training	149	73.3829	46.9695	70.265	95.574	173.291	344.052	736.395	1646.97	3797.84	8945.37	21394.4	51743.1	126181	309609	763205	1.88792e+06	4.68251e+06
12963180	ITS2	training	148	73.1	46.9796	72.6745	101.385	185.276	365.985	772.245	1692.91	3813.51	8759.78	20421.7	48160.6	114624	274844	663038	1.60762e+06	3.91442e+06
12963181	ITS2	training	148	73.5333	46.9795	72.8558	103.024	192.108	390.661	853.719	1947.65	4580.6	11007.9	26877.7	66414.2	165607	415859	1.05001e+06	2.66273e+06	6.77584e+06
3176045	ITS2	training	152	75.3998	46.9793	68.9446	89.3949	150.693	276.083	545.129	1128.94	2423.8	5347.99	12056.7	27651.6	64300.7	151204	358784	857584	2.06197e+06
37933797	ITS2	training	137	66.9159	46.8899	77.7488	116.988	228.364	486.293	1113.76	2667.98	6599.65	16708.8	43051.6	112447	296887	790706	2.1209e+06	5.72221e+06	1.55136e+07
28865628	ITS2	training	137	66.9159	46.8899	77.7488	116.988	228.364	486.293	1113.76	2667.98	6599.65	16708.8	43051.6	112447	296887	790706	2.1209e+06	5.72221e+06	1.55136e+07
30720183	ITS2	training	141	69.2329	46.9095	77.5345	121.387	251.958	575.523	1413.75	3619.15	9518.08	25479.9	69050	188759	519296	1.43543e+06	3.9821e+06	1.10776e+07	3.08827e+07
40458399	ITS2	training	148	73.9988	46.9791	71.8624	102.005	194.933	413.31	955.058	2327.78	5892.72	15323.1	40630.2	109289	297121	814264	2.24508e+06	6.21899e+06	1.72891e+07
12231922	ITS2	training	133	65.1665	47.02	83.7969	139.835	306.339	729.614	1856.41	4908.7	13333.5	36917	103687	294438	843365	2.43237e+06	7.05442e+06	2.05528e+07	6.01056e+07
6653671	ITS2	training	135	65.8662	46.8499	80.0934	123.119	244.541	524.928	1203.65	2873.44	7063.89	17747.2	45350.1	117473	307722	813640	2.16831e+06	5.81711e+06	1.56948e+07
6653687	ITS2	training	142	70.083	46.4598	73.0228	104.481	200.425	435.593	1053.45	2733.04	7440.64	20912	60011.9	174567	512266	1.51182e+06	4.47821e+06	1.3297e+07	3.95443e+07
6653693	ITS2	training	143	70.8318	47.0794	72.3147	98.0893	168.489	312.971	623.624	1300.98	2808.88	6222.25	14058.3	32254.9	74906.2	175640	415030	986838	2.3584e+06
28865886	ITS2	training	124	60.5824	46.3096	88.7178	167.095	441.06	1322.46	4362.1	15186	54689.4	201163	750109	2.82236e+06	1.06841e+07	4.06134e+07	1.54831e+08	5.91471e+08	2262764627
5353624	ITS2	training	131	64.7488	46.1595	83.6958	153.107	389.095	1116.52	3479.46	11339.2	37975.7	129362	445625	1.54704e+06	5.40112e+06	1.8938e+07	6.66284e+07	2.35065e+08	8.31222e+08
5353642	ITS2	training	128	62.5323	46.5001	82.9138	129.745	264.506	595.456	1457.42	3756.12	10016.6	27307.2	75527.6	210904	592723	1.67308e+06	4.73687e+06	1.34394e+07	3.81874e+07
5020171	ITS2	training	142	67.7974	44.939	57.3218	64.5144	92.1488	144.578	249.25	459.554	891.889	1796.81	3719.22	7849.86	16802.2	36330.7	79138.2	173320	381105
5020177	ITS2	training	135	65.3974	42.2392	51.0481	53.4015	68.7716	94.0582	136.866	207.147	322.964	514.584	833.528	1367.5	2266.43	3787.46	6373.01	10786.5	18349
15420277	ITS2	training	145	69.2141	45.7087	57.9082	64.5045	91.5429	143.159	246.733	455.546	885.849	1788.01	3706.69	7832.31	16777.8	36297.2	79092.6	173258	381021
29422112	ITS2	training	140	66.7975	44.9488	58.0149	65.6082	93.7155	146.695	252.112	463.445	897.214	1804.15	3729.41	7864.08	16822.1	36358.6	79177.6	173375	381183
15722373	ITS2	training	141	67.3808	45.0489	58.3124	66.613	96.4189	152.644	264.095	486.323	939.483	1880.53	3865.27	8102.98	17238.6	37079.8	80419.9	175506	384826
15722376	ITS2	training	142	67.7976	45.009	57.6461	65.1409	93.4575	147.078	253.878	467.97	907.078	1824.14	3768.31	7937.95	16960	36613.2	79643.2	174221	382710
11137991	ITS2	training	133	63.1308	45.0088	62.4856	81.7876	139.686	267.503	564.861	1270.88	2989.55	7251.19	17969.8	45214.2	115008	294842	760202	1.96827e+06	5.11184e+06
27450140	ITS2	training	142	67.8806	44.7088	56.4329	62.907	89.4749	140.417	242.95	450.191	878.133	1776.77	3690.22	7808.12	16742.3	36245.2	79016.5	173147	380860
15722389	ITS2	training	145	69.2141	45.6388	58.2429	65.4266	93.9178	148.403	257.848	478.429	932.265	1881.29	3893.07	8203.33	17514.7	37758.4	81988.4	178997	392407
27450161	ITS2	training	112	54.1171	45.4695	109.568	235.756	704.17	2394.98	8980.65	35602.5	146059	611898	2.59759e+06	1.11212e+07	4.78804e+07	2.06906e+08	8.96343e+08	3889671807	8277277190
27450162	ITS2	training	87	42.5491	30.8197	51.9918	81.8735	166.62	364.076	845.82	2035.7	5028.56	12661.6	32361	83698.4	218573	575300	1.52407e+06	4.05919e+06	1.08591e+07
27450163	ITS2	training	83	39.9659	30.8297	57.0885	103.743	252.064	680.73	1996.19	6146.98	19547.2	63457.6	208812	693254	2.31529e+06	7.7633e+06	2.61013e+07	8.79186e+07	2.9652e+08
15722414	ITS2	training	83	39.9657	30.8296	56.5338	102.213	248.674	674.138	1985.72	6137.39	19567	63618.6	209493	695645	2.32294e+06	7.78649e+06	2.61691e+07	8.81117e+07	2.9706e+08
15722435	ITS2	training	83	39.9659	30.8297	57.0885	103.743	252.064	680.73	1996.19	6146.98	19547.2	63457.6	208812	693254	2.31529e+06	7.7633e+06	2.61013e+07	8.79186e+07	2.9652e+08
15825422	ITS2	training	113	54.715	46.0799	109.313	278.962	1068.31	4782.47	23392.3	118934	616160	3.22113e+06	1.69165e+07	8.90522e+07	4.69384e+08	2475762437	3005139915	2612076154	3669338482
44844333	ITS2	training	109	52.5318	46.0999	114.804	302.013	1153.87	5086.03	24470.4	122775	629885	3.27024e+06	1.70922e+07	8.96797e+07	4.7162e+08	2483716727	3033354839	2711910440	4021755316
5823508	ITS2	training	109	52.5318	46.0999	114.804	302.013	1153.87	5086.03	24470.4	122775	629885	3.27024e+06	1.70922e+07	8.96797e+07	4.7162e+08	2483716727	3033354839	2711910440	4021755316
37921765	ITS2	training	114	54.4815	46.1297	102.585	239.939	837.05	3441.96	15583.7	73677	355731	1.73495e+06	8.50422e+06	4.17918e+07	2.05647e+08	1012651181	2103262754	2617900205	2843135358
37921773	ITS2	training	109	52.5318	46.0999	114.804	302.013	1153.87	5086.03	24470.4	122775	629885	3.27024e+06	1.70922e+07	8.96797e+07	4.7162e+08	2483716727	3033354839	2711910440	4021755316
37921777	ITS2	training	114	55.1985	46.0799	109.7	281.84	1079.4	4821.29	23522.5	119367	617602	3.22594e+06	1.69326e+07	8.91061e+07	4.69564e+08	2476363324	3007139798	2618713481	3691302683
29569501	ITS2	training	109	52.5318	46.0999	114.804	302.013	1153.87	5086.03	24470.4	122775	629885	3.27024e+06	1.70922e+07	8.96797e+07	4.7162e+08	2483716727	3033354839	2711910440	4021755316
27752323	ITS2	training	109	52.5318	46.0999	114.804	302.013	1153.87	5086.03	24470.4	122775	629885	3.27024e+06	1.70922e+07	8.96797e+07	4.7162e+08	2483716727	3033354839	2711910440	4021755316
27752328	ITS2	training	126	62.0823	47.2092	93.3949	174.435	427.589	1138.44	3240.13	9600.19	29282.1	91212.8	288653	924572	2.98927e+06	9.73579e+06	3.1893e+07	1.04963e+08	3.46744e+08
37921844	ITS2	training	117	55.5993	46.3	97.7771	193.36	504.293	1439.33	4398	13995.6	45810.9	152968	518334	1.77597e+06	6.13736e+06	2.13527e+07	7.46903e+07	2.62406e+08	9.25213e+08
13094630	ITS2	training	127	61.0652	44.7698	76.2864	126.13	285.338	735.397	2097.17	6358.63	20061.6	64910.7	213447	709225	2.37255e+06	7.97206e+06	2.68655e+07	9.07116e+07	3.06688e+08
13094647	ITS2	training	151	73.7815	44.4792	57.0964	65.2955	95.3623	149.113	248.037	427.382	755.145	1357.96	2474.15	4552.98	8444.32	15760.2	29566.1	55703.8	105328
40888713	ITS2	training	124	59.7157	46.8896	96.8161	186.92	484.466	1380.64	4256.06	13754.6	45964.2	157266	547421	1.92989e+06	6.86891e+06	2.46253e+07	8.87718e+07	3.21377e+08	1167310590
13378000	ITS2	training	139	68.2158	46.9096	80.4772	125.193	259.644	601.457	1534.38	4166.87	11829	34619.5	103477	313815	961313	2.96539e+06	9.19193e+06	2.85896e+07	8.91356e+07
38323000	ITS2	training	128	62.0831	46.8596	95.2585	176.618	437.762	1191.88	3499.57	10763.1	34211.8	111355	368877	1.2382e+06	4.19822e+06	1.43444e+07	4.93037e+07	1.7025e+08	5.90017e+08
32562885	ITS2	training	136	66.9994	46.88	83.4487	135.889	301.696	756.259	2089.29	6127.01	18702	58632.4	187197	605218	1.97384e+06	6.47688e+06	2.13446e+07	7.05561e+07	2.33734e+08
9295357	ITS2	training	146	71.5157	47.6892	74.0516	103.132	186.746	370.968	796.88	1798.75	4209.19	10113.4	24791.3	61720.9	155539	395751	1.0147e+06	2.61777e+06	6.7871e+06
38323060	ITS2	training	146	71.5157	47.6892	74.0516	103.132	186.746	370.968	796.88	1798.75	4209.19	10113.4	24791.3	61720.9	155539	395751	1.0147e+06	2.61777e+06	6.7871e+06
30270138	ITS2	training	80	39.2999	34.1496	86.8293	180.939	485.635	1385.7	4201.62	13212.8	42694.3	140753	471292	1.59754e+06	5.46883e+06	1.88717e+07	6.55483e+07	2.28896e+08	8.02829e+08
30270140	ITS2	training	144	70.6645	46.3495	69.8719	93.4323	166.441	331.766	729.294	1706.59	4172.31	10515	27077.3	70815.6	187301	499490	1.34011e+06	3.61155e+06	9.76509e+06
5052070	ITS2	training	104	50.8666	33.5699	52.1362	67.6587	110.372	191.829	353.736	675.529	1322.2	2632.22	5304.3	10784.1	22069.7	45391.1	93713.1	194050	402748
2230815	ITS2	training	155	76.3315	57.9095	122.306	290.307	1015.23	4046.88	17556.6	79566.6	370563	1.75552e+06	8.41022e+06	4.05909e+07	1.96884e+08	9.58192e+08	2849738490	3906811952	5669192877
21628494	ITS2	training	153	74.7315	58.4796	110.043	190.912	442.892	1144.16	3237.38	9695.9	30209.4	96722.4	315738	1.04529e+06	3.49687e+06	1.17909e+07	3.99982e+07	1.36323e+08	466324786
21628502	ITS2	training	158	77.948	57.8193	115.769	238.078	721.166	2561.5	10079.6	41817.9	178826	778336	3.42442e+06	1.51686e+07	6.74814e+07	3.01055e+08	1345579267	3458494550	3250711083
27450646	ITS2	training	105	49.4998	49.5596	140.671	371.584	1332.01	5290.49	22861.9	103974	489615	2.35926e+06	1.15446e+07	5.70742e+07	2.8411e+08	1420828186	3480531190	5137446598	6474208509
27450668	ITS2	training	98	47.8658	43.8198	100.98	197.55	495.768	1349.77	3974.93	12351.2	39990.9	133501	455866	1.58262e+06	5.56065e+06	1.97075e+07	7.02805e+07	251754022	904708357
14575647	ITS2	training	118	56.7491	48.2396	95.1478	158.898	335.459	759.76	1832.4	4584.21	11759.1	30675.4	80976.2	215597	577683	1.55539e+06	4.2036e+06	1.13946e+07	3.09616e+07
2230939	ITS2	training	130	63.1487	50.4498	103.512	189.209	457.759	1235.12	3655.62	11472.8	37471.2	125687	429295	1.48482e+06	5.18153e+06	1.81987e+07	6.4224e+07	2.27468e+08	8.07883e+08
28866799	ITS2	training	130	63.1487	50.4498	103.512	189.209	457.759	1235.12	3655.62	11472.8	37471.2	125687	429295	1.48482e+06	5.18153e+06	1.81987e+07	6.4224e+07	2.27468e+08	8.07883e+08
28866801	ITS2	training	130	63.1487	50.4498	103.512	189.209	457.759	1235.12	3655.62	11472.8	37471.2	125687	429295	1.48482e+06	5.18153e+06	1.81987e+07	6.4224e+07	2.27468e+08	8.07883e+08
24397043	ITS2	training	138	68.1495	51.6093	104.702	192.711	473.314	1281.56	3752.37	11489.7	36221	116330	378234	1.23999e+06	4.08835e+06	1.35334e+07	4.49267e+07	1.49454e+08	4.97945e+08
562144	ITS2	training	137	66.0993	50.2101	93.4825	146.553	296.201	649.295	1541.42	3869.45	10148.3	27521.5	76568	217180	625046	1.81861e+06	5.33468e+06	1.57443e+07	4.6679e+07
28866811	ITS2	training	130	63.4153	44.9204	81.6794	138.819	320.365	820.671	2281.39	6629.54	19803.9	60148.7	184578	570087	1.76803e+06	5.49782e+06	1.71255e+07	5.3406e+07	1.66673e+08
6648803	ITS2	training	87	42.5996	46.7299	152.46	474.049	2058.89	10159.3	54888.8	310783	1.80696e+06	1.06599e+07	6.34066e+07	3.78935e+08	2270871725	2232800372	5752801516	6923673120	8270736571
6648811	ITS2	training	118	57.116	45.4392	94.9961	168.282	386.836	960.981	2560.87	7123.14	20439.1	59995.7	179200	542628	1.66126e+06	5.13167e+06	1.59688e+07	4.99946e+07	1.57313e+08
6648837	ITS2	training	117	56.616	45.4093	94.5505	167.614	386.065	960.21	2560.42	7123.78	20442.8	60007.9	179235	542724	1.66152e+06	5.13238e+06	1.59707e+07	5.00001e+07	1.57328e+08
14718886	ITS2	training	110	53.4996	45.4993	114.397	276.072	915.811	3354.17	13276.7	54922.7	234068	1.01759e+06	4.48554e+06	1.99665e+07	8.95028e+07	403261425	1823740151	4481904217	5813623079
12239969	ITS2	training	137	67.6316	48.5391	83.0581	123.479	231.402	473.531	1050.96	2465.97	6028.13	15175.2	39022.7	101914	269239	717469	1.92468e+06	5.19008e+06	1.40538e+07
24430485	ITS2	training	111	54.616	39.85	73.1385	123.535	282.393	714.169	1956.89	5609.1	16558.5	49834.8	152001	468085	1.4518e+06	4.52765e+06	1.41817e+07	4.45765e+07	1.4052e+08
12239981	ITS2	training	111	54.616	39.42	72.4714	122.793	281.609	713.373	1956.1	5608.32	16557.7	49834.1	152001	468085	1.4518e+06	4.52765e+06	1.41817e+07	4.45765e+07	1.4052e+08
12239984	ITS2	training	138	67.2316	48.7897	78.6648	118.183	226.449	475.536	1077.67	2564.63	6320.44	15972.7	41126.3	107404	283597	755366	2.02598e+06	5.46462e+06	1.48078e+07
24430495	ITS2	training	140	68.1148	48.7901	76.3368	109.462	200.186	403.157	885.28	2063.69	5029.67	12662.4	32644.4	85636.6	227547	610373	1.64884e+06	4.47772e+06	1.22085e+07
33356652	ITS2	training	133	64.4982	48.7799	81.6364	124.165	237.776	495.287	1111.56	2622.07	6417.5	16136.7	41403.8	107876	284405	756760	2.02841e+06	5.46896e+06	1.48157e+07
15592955	ITS2	training	131	63.7652	48.7799	93.5912	158.159	353.464	870.862	2322.46	6482.99	18644.6	54680.1	162552	488003	1.47599e+06	4.49038e+06	1.37261e+07	4.21238e+07	1.29707e+08
13925803	ITS2	training	121	58.9161	48.4498	105.035	200.835	502.085	1370.28	4025.13	12367.3	39242	127471	421524	1.41341e+06	4.79159e+06	1.63866e+07	5.6433e+07	1.9544e+08	6.79905e+08
2660991	ITS2	training	130	63.2482	48.5894	82.8769	129.471	252.487	532.135	1198.76	2821.39	6862.49	17113.8	43523.8	112435	294142	777452	2.07221e+06	5.56136e+06	1.50102e+07
39104324	ITS2	training	134	65.2649	48.7996	79.7489	120.331	230.214	481.507	1086.93	2578.8	6342.06	16005.7	41176.5	107481	283715	755547	2.02625e+06	5.46505e+06	1.48085e+07
39104338	ITS2	training	134	65.2649	48.7996	79.7489	120.331	230.214	481.507	1086.93	2578.8	6342.06	16005.7	41176.5	107481	283715	755547	2.02625e+06	5.46505e+06	1.48085e+07
39104361	ITS2	training	134	65.2649	48.7996	79.7489	120.331	230.214	481.507	1086.93	2578.8	6342.06	16005.7	41176.5	107481	283715	755547	2.02625e+06	5.46505e+06	1.48085e+07
13509202	ITS2	training	134	64.3649	48.7998	83.013	132.359	273.506	619.428	1513.62	3874.12	10241.3	27682.7	76023	211180	591584	1.66767e+06	4.72365e+06	1.34291e+07	3.82894e+07
38156229	ITS2	training	140	68.1148	48.7901	76.3368	109.462	200.186	403.157	885.28	2063.69	5029.67	12662.4	32644.4	85636.6	227547	610373	1.64884e+06	4.47772e+06	1.22085e+07
27451357	ITS2	training	91	42.8489	39.8694	102.507	278.854	1083.87	4798.83	22984.2	114478	582517	2.99916e+06	1.55444e+07	8.08728e+07	4.21687e+08	2201613791	3066035994	5349552223	3681079068
27451402	ITS2	training	120	58.4155	47.8896	103.483	220.443	645.185	2147.57	7837.5	30130.1	119607	484347	1.9867e+06	8.21899e+06	3.42014e+07	1.42908e+08	5.9889e+08	2515201612	5454180658
27451403	ITS2	training	166	80.8815	58.5295	102.371	164.915	369.364	949.72	2725.62	8358.01	26761.7	88117.6	295564	1.00377e+06	3.43781e+06	1.18425e+07	4.09581e+07	142051305	4.93624e+08
27451418	ITS2	training	86	40.9827	39.9498	101.027	210.137	560.87	1605.21	4908.97	15637.7	51321.2	172115	586769	2.026e+06	7.06627e+06	2.48462e+07	8.79407e+07	3.12942e+08	1118581472
13605438	ITS2	training	92	43.5501	39.9699	94.901	181.761	449.983	1202.27	3443.03	10265.9	31441.1	97991.6	309064	983006	3.14603e+06	1.01172e+07	3.26623e+07	1.05792e+08	3.4363e+08
16902324	ITS2	training	141	68.8314	46.6093	66.6535	82.0896	127.726	215.19	394.801	770.694	1581.95	3374.72	7412.23	16636	37934.1	87502	203538	476345	1.11978e+06
27451436	ITS2	training	141	69.2479	46.8492	67.8456	84.04	131.369	221.627	406.327	791.298	1618.82	3440.6	7529.7	16844.9	38304.4	88156.3	204690	478368	1.12332e+06
18448984	ITS2	training	141	68.8314	46.6093	66.6535	82.0896	127.726	215.19	394.801	770.694	1581.95	3374.72	7412.23	16636	37934.1	87502	203538	476345	1.11978e+06
20379200	ITS2	training	141	69.2479	46.8492	67.8456	84.04	131.369	221.627	406.327	791.298	1618.82	3440.6	7529.7	16844.9	38304.4	88156.3	204690	478368	1.12332e+06
20379230	ITS2	training	141	69.2479	46.8492	67.8456	84.04	131.369	221.627	406.327	791.298	1618.82	3440.6	7529.7	16844.9	38304.4	88156.3	204690	478368	1.12332e+06
37195564	ITS2	training	141	69.2479	46.8492	67.8456	84.04	131.369	221.627	406.327	791.298	1618.82	3440.6	7529.7	16844.9	38304.4	88156.3	204690	478368	1.12332e+06
3093919	ITS2	training	141	68.8314	46.6093	66.6535	82.0896	127.726	215.19	394.801	770.694	1581.95	3374.72	7412.23	16636	37934.1	87502	203538	476345	1.11978e+06
21666854	ITS2	training	141	68.8314	46.6093	66.6535	82.0896	127.726	215.19	394.801	770.694	1581.95	3374.72	7412.23	16636	37934.1	87502	203538	476345	1.11978e+06
6288879	ITS2	training	141	69.2479	46.8492	67.8456	84.04	131.369	221.627	406.327	791.298	1618.82	3440.6	7529.7	16844.9	38304.4	88156.3	204690	478368	1.12332e+06
37954538	ITS2	training	141	69.2479	46.8492	67.8456	84.04	131.369	221.627	406.327	791.298	1618.82	3440.6	7529.7	16844.9	38304.4	88156.3	204690	478368	1.12332e+06
6288899	ITS2	training	136	66.098	49.6094	84.0679	132.748	271.623	602.656	1424.76	3485.03	8715.03	22104.9	56616	146017	378531	985153	2.5718e+06	6.73022e+06	1.76471e+07
32364966	ITS2	training	138	66.5814	49.5899	82.769	129.805	265.419	589.646	1396.97	3425.03	8585.02	21823.5	56009	144713	375744	979220	2.55922e+06	6.70365e+06	1.75912e+07
18449078	ITS2	training	138	66.5814	49.5899	82.769	129.805	265.419	589.646	1396.97	3425.03	8585.02	21823.5	56009	144713	375744	979220	2.55922e+06	6.70365e+06	1.75912e+07
32442340	ITS2	training	138	66.5814	49.5899	82.769	129.805	265.419	589.646	1396.97	3425.03	8585.02	21823.5	56009	144713	375744	979220	2.55922e+06	6.70365e+06	1.75912e+07
18449098	ITS2	training	138	66.5814	49.5899	82.769	129.805	265.419	589.646	1396.97	3425.03	8585.02	21823.5	56009	144713	375744	979220	2.55922e+06	6.70365e+06	1.75912e+07
34420355	ITS2	training	138	66.5814	49.5899	82.769	129.805	265.419	589.646	1396.97	3425.03	8585.02	21823.5	56009	144713	375744	979220	2.55922e+06	6.70365e+06	1.75912e+07
8979874	ITS2	training	138	66.5814	49.5899	82.769	129.805	265.419	589.646	1396.97	3425.03	8585.02	21823.5	56009	144713	375744	979220	2.55922e+06	6.70365e+06	1.75912e+07
33331958	ITS2	training	138	66.5814	49.5899	82.769	129.805	265.419	589.646	1396.97	3425.03	8585.02	21823.5	56009	144713	375744	979220	2.55922e+06	6.70365e+06	1.75912e+07
26986008	ITS2	training	138	66.5814	49.5899	82.769	129.805	265.419	589.646	1396.97	3425.03	8585.02	21823.5	56009	144713	375744	979220	2.55922e+06	6.70365e+06	1.75912e+07
40363440	ITS2	training	138	66.5814	49.5899	82.769	129.805	265.419	589.646	1396.97	3425.03	8585.02	21823.5	56009	144713	375744	979220	2.55922e+06	6.70365e+06	1.75912e+07
3075451	ITS2	training	138	66.5814	49.5899	82.769	129.805	265.419	589.646	1396.97	3425.03	8585.02	21823.5	56009	144713	375744	979220	2.55922e+06	6.70365e+06	1.75912e+07
33086987	ITS2	training	138	66.5814	49.5899	82.769	129.805	265.419	589.646	1396.97	3425.03	8585.02	21823.5	56009	144713	375744	979220	2.55922e+06	6.70365e+06	1.75912e+07
26986143	ITS2	training	138	66.5814	49.5899	82.769	129.805	265.419	589.646	1396.97	3425.03	8585.02	21823.5	56009	144713	375744	979220	2.55922e+06	6.70365e+06	1.75912e+07
16215441	ITS2	training	115	55.5989	40.7399	70.6801	118.127	270.745	689.463	1907.8	5521.98	16454.9	49962.2	153671	477041	1.49111e+06	4.68557e+06	1.47854e+07	4.68127e+07	148624948
27228302	ITS2	training	114	55.3655	40.0797	68.1331	109.816	242.157	591.006	1567.11	4342.54	12379.6	35926.5	105520	312530	931335	2.78827e+06	8.37813e+06	2.52488e+07	7.62782e+07
33087002	ITS2	training	128	63.7821	46.7592	96.2843	174.845	423.015	1125.03	3251.83	9913.18	31409.9	102309	340005	1.14661e+06	3.90852e+06	1.34287e+07	4.6407e+07	1.61065e+08	5.60802e+08
30844202	ITS2	training	125	62.1987	46.5995	101.815	222.725	690.235	2417.32	9242.38	37120.4	153800	649824	2.78047e+06	1.19954e+07	5.20319e+07	2.26516e+08	9.88514e+08	4320967193	5919429520
33087017	ITS2	training	114	56.449	46.5193	108.244	239.06	719.108	2426.54	8984.27	35187.1	142958	594462	2.50901e+06	10691356	4.58413e+07	1.97352e+08	8.519e+08	3683903076	5908499343
33087020	ITS2	training	190	91.4803	62.8693	95.1619	137.895	272.254	619.507	1577.42	4317.28	12401.1	36775.8	111392	342189	1.06115e+06	3.31174e+06	1.03803e+07	3.26324e+07	1.02795e+08
33087022	ITS2	training	144	70.0143	48.0592	65.8243	79.9729	123.983	209.918	385.607	744.722	1488.99	3046.51	6332.96	13312.1	28208.2	60130.8	128763	276711	596334
25140660	ITS2	training	125	62.1155	47.3193	84.1505	129.785	257.561	552.665	1271.61	3050.44	7536.46	19011.6	48710	126305	330638	872249	2.31578e+06	6.18114e+06	1.65727e+07
25140686	ITS2	training	113	55.5827	46.7793	113.316	250.417	736.045	2348.32	7981.78	28073	100972	368612	1.35997e+06	5.05705e+06	1.8919e+07	7.11223e+07	2.6844e+08	1016595216	3860997126
40204783	ITS2	training	116	57.6659	46.7493	111.301	244.171	717.598	2296.08	7831.45	27631.2	99637.2	364468	1.34677e+06	5.01405e+06	1.87766e+07	7.0645e+07	2.66827e+08	1011112317	3842310208
40204784	ITS2	training	113	55.5827	46.7793	113.316	250.417	736.045	2348.32	7981.78	28073	100972	368612	1.35997e+06	5.05705e+06	1.8919e+07	7.11223e+07	2.6844e+08	1016595216	3860997126
45433642	ITS2	training	146	71.5983	46.3992	65.4672	85.6855	144.29	264.912	522.184	1074.99	2281.91	4949.95	10909.7	24332.8	54765.7	124126	282866	647380	1.48665e+06
19569568	ITS2	training	141	69.2815	45.9493	70.3902	94.9027	163.14	303.301	603.169	1248.81	2658.1	5765.62	12675.8	28145.9	62971.3	141727	320507	727666	1.65751e+06
3309079	ITS2	training	128	62.648	46.0192	78.3221	118.395	226.091	463.061	1010.24	2290.16	5337.85	12691.4	30630.6	74784.8	184263	457369	1.14216e+06	2.86669e+06	7.22572e+06
20136715	ITS2	training	120	58.598	46.2498	84.6378	137.734	283.229	619.024	1431.2	3418.19	8357.57	20777.4	52300.1	132904	340251	876275	2.26767e+06	5.89187e+06	1.53597e+07
20136721	ITS2	training	139	68.148	46.8696	71.6068	96.2301	162.567	293.93	565.877	1132.6	2332.55	4905.2	10482.1	22685.8	49608	109422	243141	543725	1.22271e+06
7243605	ITS2	training	135	66.4815	46.0401	72.3481	99.3642	170.469	313.797	615.92	1258.35	2645.34	5673.39	12344.6	27148.8	60193.4	134309	301218	678403	1.53336e+06
14994022	ITS2	training	131	64.1479	46.0492	76.0531	112.747	211.97	428.037	920.754	2057.09	4721.92	11047.7	26213.7	62859.3	151962	369710	904044	2.21974e+06	5.46865e+06
9971845	ITS2	training	121	59.7831	51.7195	124.542	261.428	697.198	1974.76	5899.33	18170.1	57180.2	182668	590021	1.92164e+06	6.29889e+06	2.07526e+07	6.86579e+07	2.2794e+08	759000103
34369111	ITS2	training	96	47.7651	36.3198	68.9308	121.537	286.469	747.064	2128.52	6403.54	20003.6	64065.7	208643	687142	2.28017e+06	7.60526e+06	2.54558e+07	8.54109e+07	2.87063e+08
22859070	ITS2	training	118	57.6146	40.1294	60.1483	75.6059	120.717	210.267	399.575	805.797	1697.29	3685.46	8173.87	18397	41834.2	95826.5	220669	510163	1.18303e+06
25988373	ITS2	training	102	49.4828	40.3297	86.7821	160.342	391.501	1041.95	2996.04	9038.87	28233.6	90398	294699	973525	3.24775e+06	1.09147e+07	3.68859e+07	1.25185e+08	4.26256e+08
25988375	ITS2	training	86	42.0336	40.0395	100.809	197.034	483.549	1262.43	3506.44	10128.5	30112.3	91414.9	281875	879458	2.76891e+06	8.77948e+06	2.79929e+07	8.96521e+07	2.8816e+08
25988379	ITS2	training	101	49.2996	39.4202	79.9739	138.595	310.317	759.087	2017.73	5658.96	16507.9	49521.1	151599	470975	1.47903e+06	4.68152e+06	1.49049e+07	4.76591e+07	1.52883e+08
27549507	ITS2	training	81	37.9339	39.3899	115.83	291.388	961.952	3450.63	13274.3	53311.6	220739	933948	4.01411e+06	1.74529e+07	7.65348e+07	3.37773e+08	1497863625	5612504353	6179032100
25988382	ITS2	training	81	39.6005	39.94	119.095	306.214	1058.75	4098.92	17401.7	78034.6	362170	1.71628e+06	8.23724e+06	3.98422e+07	193632123	9.43829e+08	4609019620	6885161104	7925136962
25988384	ITS2	training	107	51.3317	39.5595	65.7215	95.5171	178.612	362.306	787.308	1779.99	4132.59	9767.95	23386.8	56538	137726	337585	831766	2.05845e+06	5.11376e+06
25988387	ITS2	training	102	48.7159	45.2594	111.035	255.478	801.29	2808.81	10740.7	43155.5	179101	759002	3.26207e+06	1.41551e+07	6.18352e+07	2.71393e+08	1195121471	3243389070	4694131358
27549518	ITS2	training	117	56.6988	45.56	91.9661	174.019	445.815	1297.46	4180.14	14328.3	51108.4	186893	694224	2.60437e+06	9.83196e+06	3.72673e+07	1.41626e+08	5.39125e+08	2054526394
27549537	ITS2	training	146	70.5648	52.6196	84.1446	116.513	207.344	402.076	845.572	1876.04	4331.21	10293.6	24997.5	61700	154193	389058	989087	2.52958e+06	6.50046e+06
4099977	ITS2	training	101	47.9345	41.1692	99.1145	196.696	496.387	1347.85	3914.48	11865.3	37107.6	118723	386424	1.27453e+06	4.24795e+06	1.42774e+07	4.83149e+07	1.64413e+08	562073611
12658293	ITS2	training	98	46.7831	41.1797	96.2859	188.939	472.396	1271.51	3664.72	11039.1	34369.9	109672	356599	1.17651e+06	3.9261e+06	1.322e+07	4.48327e+07	1.52902e+08	523823641
2329942	ITS2	training	146	71.6484	48.4491	77.3394	119.448	242.557	541.081	1298.9	3259.03	8439.29	22357.8	60263.3	164616	454412	1.2649e+06	3.54469e+06	9.98761e+06	2.82666e+07
37500414	ITS2	training	197	96.4145	74.2388	138.605	246.54	595.425	1605.22	4741.01	14812.6	48180.1	161279	551477	1.91611e+06	6.739e+06	2.39231e+07	8.55367e+07	3.0753e+08	1110390106
1658205	ITS2	training	90	44.6498	39.6697	100.007	214.78	603.076	1845.37	6109.36	21271.5	76811.9	284580	1.0738e+06	4.10485e+06	1.58387e+07	6.15242e+07	2.40144e+08	9.40637e+08	3693906325
4877728	ITS2	training	136	66.6999	46.8398	87.781	145.674	318.221	762.82	1975.5	5357.76	14992.2	42848	124311	364647	1.07865e+06	3.21188e+06	9.61508e+06	2.89107e+07	8.72505e+07
37500440	ITS2	training	112	55.0653	43.2294	81.0521	140.591	333.943	913.071	2793.72	9127.74	31028.5	107937	380609	1.35299e+06	4.83311e+06	1.73165e+07	6.2159e+07	2.23387e+08	8.03411e+08
1658224	ITS2	training	110	53.7656	42.9394	89.0682	164.92	407.512	1107.68	3243.96	9901.71	31022.5	98789.3	317914	1.03021e+06	3.35407e+06	1.09551e+07	3.58625e+07	1.17586e+08	3.85981e+08
38343941	ITS2	training	144	71.6977	47.029	67.7086	87.2523	146.613	271.615	551.064	1187.31	2674.52	6220.98	14813.9	35889.5	88063.8	218142	544195	1.36484e+06	3.43684e+06
1658250	ITS2	training	142	70.6977	47.059	68.169	87.8287	147.261	272.272	551.724	1187.97	2675.18	6221.67	14814.7	35890.3	88064.7	218143	544197	1.36484e+06	3.43685e+06
1658259	ITS2	training	134	65.3312	46.6997	73.7455	108.48	205.371	426.408	963.729	2306.02	5759.32	14835.2	39080.9	104640	283515	774885	2.13161e+06	5.8924e+06	1.63487e+07
1658267	ITS2	training	154	76.4305	47.5787	61.2683	71.2501	104.082	164.355	278.649	494.798	909.945	1718.34	3313.23	6496.06	12911.3	25952.5	52657.9	107686	221675
18103967	ITS2	training	150	73.9475	47.5989	64.8071	77.5424	116.98	191.355	337.971	628.869	1218.67	2436.83	4994.98	10442.5	22177.2	47694.9	103608	226874	499961
2970382	ITS2	training	124	61.4822	46.9597	86.3138	133.797	259.214	537.765	1195.31	2781.96	6702.99	16561.6	41682.3	106344	274095	711957	1.86044e+06	4.88473e+06	1.28746e+07
2970389	ITS2	training	148	71.931	47.4994	67.1021	92.1273	172.008	369.12	885.554	2276.77	6122.76	16937.4	47701.3	135888	389981	1.12465e+06	3.25385e+06	9.4348e+06	2.73982e+07
1850565	ITS2	training	144	69.7315	46.8291	64.787	80.4041	128.235	224.027	426.543	860.733	1814.98	3952.4	8814.79	20009.6	46024	106912	250224	589007	1.39264e+06
11127907	ITS2	training	145	71.5148	47.8992	68.4338	87.8538	146.328	265.276	518.057	1056.39	2218.34	4750.24	10311.1	22600.2	49892.9	110748	246882	552233	1.2387e+06
22775277	ITS2	training	142	70.1316	47.9293	70.375	95.6199	168.065	320.328	652.353	1379.45	2992.45	6604.83	14759.1	33282.1	75572.7	172534	395625	910458	2.10166e+06
28625738	ITS2	training	141	68.0982	47.6991	68.0612	87.8807	143.21	251.268	471.032	919.486	1848.33	3794.17	7911.17	16692.7	35549.5	76267.7	164606	357021	777583
4102154	ITS2	training	139	67.382	48.3198	74.5997	106.668	198.193	406.803	907.772	2136.79	5223.66	13114	33560.8	87108.8	228508	604337	1.60851e+06	4.30299e+06	1.15583e+07
4102157	ITS2	training	138	67.532	48.3088	87.8178	153.598	375.414	1039.1	3168.94	10222.7	34196.7	117069	406896	1.42864e+06	5.05087e+06	1.79438e+07	6.39676e+07	2.2861e+08	8.1853e+08
4205146	ITS2	training	135	64.9652	47.5299	77.5683	117.487	228.75	483.068	1088.88	2549.28	6121.85	14951	36940.6	92020.7	230577	580243	1.46484e+06	3.70695e+06	9.39816e+06
23428384	ITS2	training	149	72.7814	48.2489	72.1524	102.864	207.474	490.776	1311.26	3758.89	11236.5	34413.7	106901	334851	1.0541e+06	3.32823e+06	1.05278e+07	3.33391e+07	105650619
33320391	ITS2	training	149	72.7814	48.2489	72.1524	102.864	207.474	490.776	1311.26	3758.89	11236.5	34413.7	106901	334851	1.0541e+06	3.32823e+06	1.05278e+07	3.33391e+07	105650619
12658910	ITS2	training	105	50.9995	39.4101	85.3803	178.343	496.391	1495.26	4795.23	15916	54094.6	186895	653601	2.30707e+06	8.20351e+06	2.93438e+07	1.05477e+08	3.80685e+08	1378674241
12658914	ITS2	training	119	57.9991	46.9898	101.686	203.548	565.195	1791.5	6298.99	23518.8	91118.2	360935	1.44928e+06	5.86875e+06	2.38925e+07	9.76049e+07	3.99627e+08	1638622680	4557977011
37781450	ITS2	training	131	64.0496	47.1994	85.1063	130.486	251.046	515.963	1129.25	2574.94	6060.17	14613.4	35922.9	89680.9	226713	579049	1.49157e+06	3.86936e+06	1.00972e+07
37781451	ITS2	training	127	60.6655	47.1897	87.7321	156.817	381.153	1043.09	3140.54	10014.1	33183.6	112770	389774	1.36271e+06	4.80169e+06	17011067	6.04927e+07	2.15687e+08	7.70471e+08
37781453	ITS2	training	142	69.0824	47.0794	76.2951	106.625	190.357	367.999	766.624	1680.27	3832.07	9012.12	21709.6	53285.6	132707	334262	849361	2.17301e+06	5.58909e+06
37781456	ITS2	training	125	61.4488	46.4892	86.4734	136.375	276.068	608.418	1459.11	3713.32	9892.12	27259.8	77019	221607	646135	1.90214e+06	5.63898e+06	1.68027e+07	5.02553e+07
37725487	ITS2	training	136	66.1817	47.2695	77.2603	110.68	200.449	391.435	817.589	1783.23	4017.3	9271.19	21794.3	51965.5	125278	304632	745811	1.83584e+06	4.53876e+06
12658946	ITS2	training	129	62.0661	47.1394	90.6003	152.924	345.168	863.725	2361.61	6811.89	20377.8	62485.7	194985	616253	1.96637e+06	6.32036e+06	2.04307e+07	6.63378e+07	2.16157e+08
12658947	ITS2	training	144	70.2657	47.0993	73.821	99.4737	173.323	329.922	682.904	1496.92	3428.53	8115.6	19693.3	48686.9	122059	309220	789537	2.02788e+06	5.23185e+06
10179982	ITS2	training	133	64.8824	47.0895	91.6702	174.887	468.785	1438.13	4876.79	17514	65180.2	247899	955618	3.71493e+06	1.45186e+07	5.69342e+07	2.23751e+08	8.8058e+08	3468721830
16904029	ITS2	training	132	64.2495	47.3995	87.9337	146.199	331.017	845.23	2381.88	7110.1	22031.9	69926	225545	735696	2.41916e+06	8.00227e+06	2.65892e+07	8.86509e+07	2.96352e+08
27434512	ITS2	training	137	66.3658	46.0901	74.8506	113.238	223.392	476.206	1085.17	2576.27	6303.75	15770.3	40125.8	103446	269480	707926	1.87256e+06	4.98148e+06	1.33153e+07
1832323	ITS2	training	174	85.8306	60.9995	96.2235	141.23	274.367	599.247	1444.79	3711.17	9958.86	27533.9	77731.6	222742	645266	1.88452e+06	5.5378e+06	1.63506e+07	4.8455e+07
42716341	ITS2	training	185	91.3646	64.169	106.202	160.392	321.809	720.856	1777.44	4673.37	12879.1	36714	107256	318942	960692	2.92088e+06	8.94135e+06	2.75082e+07	8.49418e+07
27497540	ITS2	training	184	90.948	63.4595	103.96	153.002	292.555	611.834	1385.59	3306.75	8212.64	21027.6	55142.9	147380	399913	1.09836e+06	3.04585e+06	8.51142e+06	2.39298e+07
27497542	ITS2	training	171	83.2644	62.8895	111.301	174.691	355.937	790.36	1899.19	4801.79	12610	34052.4	93918	263251	747207	2.14184e+06	6.18769e+06	1.79883e+07	5.25594e+07
27497543	ITS2	training	183	89.7143	62.9492	102.095	149.942	290.619	625.057	1470.67	3664.04	9503.39	25343.9	68925.7	190089	529579	1.48645e+06	4.19575e+06	1.18945e+07	3.38342e+07
19171674	ITS2	training	175	85.5143	62.9794	107.103	166.585	339.653	759.022	1838.11	4681.93	12373.1	33581.6	92979.1	261374	743450	2.13432e+06	6.17261e+06	1.7958e+07	5.24989e+07
11230458	ITS2	training	187	91.0647	62.8491	96.6082	135.628	248.735	503.172	1110.28	2600.06	6374.57	16184.2	42203.4	112313	303514	829716	2.28783e+06	6.34919e+06	1.77053e+07
13374229	ITS2	training	91	43.8826	30.9698	49.7995	72.4538	136.521	281.064	623.096	1446.1	3466.51	8501.74	21201.9	53536.6	136470	350424	904966	2.34762e+06	6.11198e+06
13374233	ITS2	training	95	45.5158	38.9	74.1605	126.428	279.665	674.948	1757	4782.43	13410.1	38333.5	111005	324315	953558	2.81681e+06	8.35064e+06	2.48259e+07	7.39752e+07
14578537	ITS2	training	154	75.0641	47.0993	58.2243	63.6351	87.3016	128.081	200.528	326.435	546.725	934.193	1620.06	2840.97	5025.05	8948.8	16023.6	28819.9	52026.8
25046056	ITS2	training	147	71.6977	48.1195	68.6046	88.6441	152.807	296.454	642.644	1498.89	3681.73	9361.05	24353.8	64323.8	171591	460752	1.24259e+06	3.36079e+06	9.10742e+06
14578547	ITS2	training	150	73.3811	47.8795	65.641	80.4055	128.327	225.239	433.379	886.728	1901.14	4217.97	9598.49	22254.4	52313.5	124230	297240	715172	1.7279e+06
5814078	ITS2	training	136	67.2651	47.3393	84.9258	140.858	313.849	774.694	2074.49	5815.98	16791.9	49392.9	147113	442020	1.33674e+06	4.06295e+06	1.23996e+07	3.79708e+07	1.16617e+08
18643291	ITS2	training	130	63.8984	47.1397	87.8893	148.458	334.206	825.322	2200.74	6132.28	17592.9	51438.6	152340	455202	1.3689e+06	4.13621e+06	1.25434e+07	3.81489e+07	116297898
17016390	ITS2	training	141	68.5143	47.2393	70.1503	91.7583	154.463	284.212	570.537	1216.57	2719.07	6296.93	14979.9	36359.4	89575.8	223109	560160	1.41458e+06	3.58731e+06
15293549	ITS2	training	145	70.781	47.4392	68.755	86.4058	139.225	244.834	469.477	955.558	2036.37	4491.69	10169.1	23480.7	55030	130428	311763	749998	1.81298e+06
25070782	ITS2	training	143	69.6651	48.0596	71.286	92.8356	156.518	291.329	600.142	1329.59	3114.33	7589.36	19010.4	48512.7	125349	326565	855450	2.24903e+06	5.92712e+06
15293568	ITS2	training	153	75.5474	48.0002	64.7734	75.659	113.252	183.244	321.26	594.678	1149.17	2295.18	4703.68	9835.02	20888.9	44912.4	97490.2	213203	468986
25070791	ITS2	training	147	71.231	48.1895	75.3741	109.642	214.74	471.267	1135.26	2886.67	7593.97	20389	55423.5	151791	417628	1.15229e+06	3.1849e+06	8.81274e+06	2.44023e+07
6066295	ITS2	training	146	71.2147	47.3492	72.8473	101.495	185.317	372.714	812.478	1860.31	4408.66	10704.6	26464	66332.7	168080	429631	1.10603e+06	2.8641e+06	7.45282e+06
7341114	ITS2	training	147	72.1974	47.1694	62.9115	73.435	107.895	169.393	283.418	492.783	881.411	1609.11	2983.64	5599.72	10612	20270.7	38977.7	75369.9	146443
3282479	ITS2	training	122	58.7652	46.8098	88.3883	156.715	363.471	922.106	2510.27	7122.36	20783.6	61827.3	186488	568297	1.7454e+06	5.3935e+06	1.6748e+07	5.22129e+07	1.63311e+08
21310056	ITS2	training	122	58.9157	46.7695	87.7481	158.301	366.333	923.311	2483.39	6952.76	20027.3	58892.5	175911	531863	1.62364e+06	4.99523e+06	1.5466e+07	4.81369e+07	150479148
21310059	ITS2	training	122	58.9157	46.7695	87.7481	158.301	366.333	923.311	2483.39	6952.76	20027.3	58892.5	175911	531863	1.62364e+06	4.99523e+06	1.5466e+07	4.81369e+07	150479148
3282492	ITS2	training	122	58.6654	46.8597	91.9034	168.127	409.1	1100.13	3205.5	9803.09	30991.2	100238	329548	1.09648e+06	3.68106e+06	1.24428e+07	4.22839e+07	1.44294e+08	4.94051e+08
20330486	ITS2	training	122	58.7652	46.8098	88.3883	156.715	363.471	922.106	2510.27	7122.36	20783.6	61827.3	186488	568297	1.7454e+06	5.3935e+06	1.6748e+07	5.22129e+07	1.63311e+08
3282498	ITS2	training	122	58.7652	46.8098	88.3883	156.715	363.471	922.106	2510.27	7122.36	20783.6	61827.3	186488	568297	1.7454e+06	5.3935e+06	1.6748e+07	5.22129e+07	1.63311e+08
20330488	ITS2	training	121	58.265	46.8197	86.1806	149.289	338.223	840.106	2245.95	6277.46	18102.5	53379.2	160043	486007	1.49069e+06	4.6088e+06	1.43406e+07	4.4854e+07	1.40891e+08
18105124	ITS2	training	128	62.0649	46.7996	82.1861	140.42	319.722	810.414	2225.07	6395.85	18931.3	57098.7	174397	537333	1.66599e+06	5.18959e+06	1.62239e+07	5.08648e+07	1.59842e+08
33384151	ITS2	training	115	55.4484	46.8398	95.7766	183.987	459.152	1237.08	3535.05	10425.5	31385.1	95764.1	294960	914693	2.85098e+06	8.92097e+06	2.80006e+07	8.81043e+07	2.77783e+08
18105141	ITS2	training	127	61.2982	46.85	81.9836	140.648	319.738	810.301	2224.39	6394.15	18927.4	57090.2	174379	537293	1.66591e+06	5.1894e+06	1.62235e+07	5.08639e+07	1.5984e+08
38422619	ITS2	training	127	61.2982	46.85	81.9836	140.648	319.738	810.301	2224.39	6394.15	18927.4	57090.2	174379	537293	1.66591e+06	5.1894e+06	1.62235e+07	5.08639e+07	1.5984e+08
28427846	ITS2	training	127	61.2982	46.85	81.9836	140.648	319.738	810.301	2224.39	6394.15	18927.4	57090.2	174379	537293	1.66591e+06	5.1894e+06	1.62235e+07	5.08639e+07	1.5984e+08
28427851	ITS2	training	127	61.2982	46.85	81.9836	140.648	319.738	810.301	2224.39	6394.15	18927.4	57090.2	174379	537293	1.66591e+06	5.1894e+06	1.62235e+07	5.08639e+07	1.5984e+08
14348565	ITS2	training	127	61.2982	46.85	81.9836	140.648	319.738	810.301	2224.39	6394.15	18927.4	57090.2	174379	537293	1.66591e+06	5.1894e+06	1.62235e+07	5.08639e+07	1.5984e+08
28427861	ITS2	training	127	61.2982	46.85	81.9836	140.648	319.738	810.301	2224.39	6394.15	18927.4	57090.2	174379	537293	1.66591e+06	5.1894e+06	1.62235e+07	5.08639e+07	1.5984e+08
27448187	ITS2	training	122	58.7652	46.8098	88.3883	156.715	363.471	922.106	2510.27	7122.36	20783.6	61827.3	186488	568297	1.7454e+06	5.3935e+06	1.6748e+07	5.22129e+07	1.63311e+08
28427895	ITS2	training	122	58.7652	46.8098	88.3883	156.715	363.471	922.106	2510.27	7122.36	20783.6	61827.3	186488	568297	1.7454e+06	5.3935e+06	1.6748e+07	5.22129e+07	1.63311e+08
14715273	ITS2	training	122	58.5818	46.8297	88.4976	162.708	400.134	1092.46	3217.78	9882.95	31153.7	99807.3	323137	1.05361e+06	3.4523e+06	1.13521e+07	3.74269e+07	1.23643e+08	4.09123e+08
14715276	ITS2	training	122	58.7652	46.8098	88.3883	156.715	363.471	922.106	2510.27	7122.36	20783.6	61827.3	186488	568297	1.7454e+06	5.3935e+06	1.6748e+07	5.22129e+07	1.63311e+08
33334260	ITS2	training	122	59.2657	46.7999	86.4701	153.142	346.394	852.763	2246.82	6180.94	17542.8	50934.2	150424	450056	1.36018e+06	4.1436e+06	1.27035e+07	3.91478e+07	1.21151e+08
4732010	ITS2	training	122	59.2657	46.7999	86.4701	153.142	346.394	852.763	2246.82	6180.94	17542.8	50934.2	150424	450056	1.36018e+06	4.1436e+06	1.27035e+07	3.91478e+07	1.21151e+08
3077862	ITS2	training	122	59.2657	46.7999	86.4701	153.142	346.394	852.763	2246.82	6180.94	17542.8	50934.2	150424	450056	1.36018e+06	4.1436e+06	1.27035e+07	3.91478e+07	1.21151e+08
21759632	ITS2	training	122	59.2657	46.7999	86.4701	153.142	346.394	852.763	2246.82	6180.94	17542.8	50934.2	150424	450056	1.36018e+06	4.1436e+06	1.27035e+07	3.91478e+07	1.21151e+08
3811240	ITS2	training	119	57.6656	46.7799	90.0079	165.305	381.305	947.218	2500.81	6865.92	19401.5	56005	164314	488215	1.4652e+06	4.43298e+06	1.35013e+07	4.1348e+07	1.27218e+08
3811243	ITS2	training	119	57.6656	46.7799	90.0079	165.305	381.305	947.218	2500.81	6865.92	19401.5	56005	164314	488215	1.4652e+06	4.43298e+06	1.35013e+07	4.1348e+07	1.27218e+08
3643664	ITS2	training	122	59.4487	46.7496	88.1542	160.556	378.375	971.595	2664.93	7604.45	22303.6	66682.4	202150	619131	1.91089e+06	5.93265e+06	1.85038e+07	5.79239e+07	1.81859e+08
28916471	ITS2	training	126	60.8491	47.7693	92.8208	175.834	422.941	1097.88	3016.1	8568.03	24902.4	73527.2	219566	661137	2.00327e+06	6.09947e+06	1.86427e+07	5.71577e+07	1.75695e+08
17402502	ITS2	training	126	60.8491	47.7693	92.8208	175.834	422.941	1097.88	3016.1	8568.03	24902.4	73527.2	219566	661137	2.00327e+06	6.09947e+06	1.86427e+07	5.71577e+07	1.75695e+08
40642635	ITS2	training	122	58.7652	46.8098	88.3883	156.715	363.471	922.106	2510.27	7122.36	20783.6	61827.3	186488	568297	1.7454e+06	5.3935e+06	1.6748e+07	5.22129e+07	1.63311e+08
6601443	ITS2	training	124	60.1824	46.7697	86.5467	156.601	365.631	932.801	2539.45	7186.56	20879.8	61775.2	185161	560300	1.70763e+06	5.23279e+06	1.61032e+07	4.9722e+07	153940102
18028492	ITS2	training	124	60.1824	46.7697	86.5467	156.601	365.631	932.801	2539.45	7186.56	20879.8	61775.2	185161	560300	1.70763e+06	5.23279e+06	1.61032e+07	4.9722e+07	153940102
30526231	ITS2	training	124	60.1824	46.7697	86.5467	156.601	365.631	932.801	2539.45	7186.56	20879.8	61775.2	185161	560300	1.70763e+06	5.23279e+06	1.61032e+07	4.9722e+07	153940102
12697886	ITS2	training	120	57.7987	46.9701	90.0111	160.616	362.089	879.647	2264.32	6029.61	16432.3	45514.5	127594	361039	1.02926e+06	2.95241e+06	8.5131e+06	2.46567e+07	7.16911e+07
30526244	ITS2	training	124	60.1824	46.7697	86.5467	156.601	365.631	932.801	2539.45	7186.56	20879.8	61775.2	185161	560300	1.70763e+06	5.23279e+06	1.61032e+07	4.9722e+07	153940102
18028503	ITS2	training	124	60.1824	46.7697	86.5467	156.601	365.631	932.801	2539.45	7186.56	20879.8	61775.2	185161	560300	1.70763e+06	5.23279e+06	1.61032e+07	4.9722e+07	153940102
18028569	ITS2	training	122	59.349	46.7897	89.2572	165.936	393.043	1006.69	2732.83	7683.15	22140.4	64949.9	193110	580125	1.75692e+06	5.35506e+06	1.64061e+07	5.04711e+07	155791603
3283336	ITS2	training	121	58.4156	46.7499	89.5116	161.122	367.261	899.932	2329.48	6222.03	16977.6	47025.7	131729	372276	1.05966e+06	3.03442e+06	8.73397e+06	2.52511e+07	7.32897e+07
18028575	ITS2	training	121	58.4156	46.7499	89.5116	161.122	367.261	899.932	2329.48	6222.03	16977.6	47025.7	131729	372276	1.05966e+06	3.03442e+06	8.73397e+06	2.52511e+07	7.32897e+07
2754757	ITS2	training	121	58.4156	46.7499	89.5116	161.122	367.261	899.932	2329.48	6222.03	16977.6	47025.7	131729	372276	1.05966e+06	3.03442e+06	8.73397e+06	2.52511e+07	7.32897e+07
18028585	ITS2	training	121	58.4156	46.7499	89.5116	161.122	367.261	899.932	2329.48	6222.03	16977.6	47025.7	131729	372276	1.05966e+06	3.03442e+06	8.73397e+06	2.52511e+07	7.32897e+07
2754784	ITS2	training	121	58.4156	46.7499	89.5116	161.122	367.261	899.932	2329.48	6222.03	16977.6	47025.7	131729	372276	1.05966e+06	3.03442e+06	8.73397e+06	2.52511e+07	7.32897e+07
24415850	ITS2	training	121	58.4156	46.7499	89.5116	161.122	367.261	899.932	2329.48	6222.03	16977.6	47025.7	131729	372276	1.05966e+06	3.03442e+06	8.73397e+06	2.52511e+07	7.32897e+07
13241223	ITS2	training	121	58.4156	46.7499	89.5116	161.122	367.261	899.932	2329.48	6222.03	16977.6	47025.7	131729	372276	1.05966e+06	3.03442e+06	8.73397e+06	2.52511e+07	7.32897e+07
30314727	ITS2	training	122	59.2657	46.7999	86.4701	153.142	346.394	852.763	2246.82	6180.94	17542.8	50934.2	150424	450056	1.36018e+06	4.1436e+06	1.27035e+07	3.91478e+07	1.21151e+08
16417648	ITS2	training	124	60.1824	46.7697	86.5467	156.601	365.631	932.801	2539.45	7186.56	20879.8	61775.2	185161	560300	1.70763e+06	5.23279e+06	1.61032e+07	4.9722e+07	153940102
16417695	ITS2	training	120	57.7987	46.9701	90.0111	160.616	362.089	879.647	2264.32	6029.61	16432.3	45514.5	127594	361039	1.02926e+06	2.95241e+06	8.5131e+06	2.46567e+07	7.16911e+07
16417717	ITS2	training	120	57.7987	46.9701	90.0111	160.616	362.089	879.647	2264.32	6029.61	16432.3	45514.5	127594	361039	1.02926e+06	2.95241e+06	8.5131e+06	2.46567e+07	7.16911e+07
28556394	ITS2	training	120	57.7987	46.9701	90.0111	160.616	362.089	879.647	2264.32	6029.61	16432.3	45514.5	127594	361039	1.02926e+06	2.95241e+06	8.5131e+06	2.46567e+07	7.16911e+07
5672621	ITS2	training	127	60.9323	46.7797	86.108	155.218	360.55	917.851	2496.81	7069.43	20564.6	60938.5	182957	554522	1.69251e+06	5.19327e+06	1.59999e+07	4.94519e+07	1.53234e+08
33945339	ITS2	training	124	60.1824	46.7697	86.5467	156.601	365.631	932.801	2539.45	7186.56	20879.8	61775.2	185161	560300	1.70763e+06	5.23279e+06	1.61032e+07	4.9722e+07	153940102
37624768	ITS2	training	127	60.9323	46.7797	86.108	155.218	360.55	917.851	2496.81	7069.43	20564.6	60938.5	182957	554522	1.69251e+06	5.19327e+06	1.59999e+07	4.94519e+07	1.53234e+08
13241648	ITS2	training	124	60.1824	46.7697	86.5467	156.601	365.631	932.801	2539.45	7186.56	20879.8	61775.2	185161	560300	1.70763e+06	5.23279e+06	1.61032e+07	4.9722e+07	153940102
11597234	ITS2	training	130	63.1654	46.7896	83.2015	148.93	347.186	889.41	2434.9	6930.72	20244.3	60176.9	181097	549881	1.68073e+06	5.16299e+06	1.59215e+07	4.92478e+07	152701108
5230429	ITS2	training	130	63.1654	46.7896	83.2015	148.93	347.186	889.41	2434.9	6930.72	20244.3	60176.9	181097	549881	1.68073e+06	5.16299e+06	1.59215e+07	4.92478e+07	152701108
8886343	ITS2	training	124	60.1824	46.7697	86.5467	156.601	365.631	932.801	2539.45	7186.56	20879.8	61775.2	185161	560300	1.70763e+06	5.23279e+06	1.61032e+07	4.9722e+07	153940102
5230431	ITS2	training	121	58.4156	46.7499	89.5116	161.122	367.261	899.932	2329.48	6222.03	16977.6	47025.7	131729	372276	1.05966e+06	3.03442e+06	8.73397e+06	2.52511e+07	7.32897e+07
5230443	ITS2	training	118	57.8157	46.73	93.4192	176.977	426.22	1103.16	3018.01	8529.5	24653	72382.7	214973	643995	1.94212e+06	5.88791e+06	1.79268e+07	5.47752e+07	1.67866e+08
5918892	ITS2	training	118	57.8157	46.73	93.4192	176.977	426.22	1103.16	3018.01	8529.5	24653	72382.7	214973	643995	1.94212e+06	5.88791e+06	1.79268e+07	5.47752e+07	1.67866e+08
5918895	ITS2	training	125	60.7319	47.4893	85.3444	133.486	264.178	556.855	1246.81	2894.27	6901.93	16786.1	41445	103532	261025	662945	1.69367e+06	4.34756e+06	1.12032e+07
8886390	ITS2	training	150	72.1991	47.5097	72.6621	106.628	222.365	532.497	1424.33	4061.03	12059.8	36716.7	113542	354589	1.11438e+06	3.51665e+06	1.11278e+07	3.52765e+07	1.1197e+08
8886393	ITS2	training	140	67.9815	49.6193	79.8114	115.259	211.823	416.632	869.937	1880.35	4166.53	9398.11	21486.1	49637.4	115624	271122	639171	1.51351e+06	3.59695e+06
45558621	ITS2	training	146	71.7821	47.7595	74.4225	110.158	223.39	510.564	1295.12	3504.06	9911.82	28865.1	85697.4	257685	781422	2.38311e+06	7.29562e+06	2.23929e+07	6.8855e+07
24210485	ITS2	training	146	71.5649	48.4999	77.3184	117.002	251.828	625.149	1737	5139.83	15815.4	49826.3	159322	514300	1.67055e+06	5.44886e+06	1.78227e+07	5.84085e+07	1.91671e+08
30315221	ITS2	training	159	77.7154	48.9495	63.0874	73.2297	107.293	169.303	285.786	504.101	920.203	1725.37	3305.97	6448.05	12762.1	25567.5	51739.8	105581	216949
13774433	ITS2	training	156	76.7652	48.9797	66.2566	81.2735	131.181	231.562	442.341	886.464	1839.67	3915.6	8495.65	18709.5	41691.6	93789.1	212620	485073	1.11245e+06
27803611	ITS2	training	139	66.9816	49.1393	73.8186	102.38	183.367	360.158	763.306	1691.93	3863.6	8996.02	21225.9	50550.1	121204	292094	706714	1.71525e+06	4.17373e+06
5834828	ITS2	training	151	72.7481	48.54	63.1603	72.1529	102.014	153.84	247.53	415.765	722.168	1286.84	2339.14	4318.62	8071.48	15232.2	28967.4	55425.9	106571
8886727	ITS2	training	122	59.1002	46.5899	99.303	185.615	467.742	1327.8	4155.98	13827.1	47938.4	170763	619320	2.27316e+06	8.41048e+06	3.12862e+07	1.16808e+08	4.37194e+08	1639150691
29125799	ITS2	training	122	59.1002	46.5899	99.303	185.615	467.742	1327.8	4155.98	13827.1	47938.4	170763	619320	2.27316e+06	8.41048e+06	3.12862e+07	1.16808e+08	4.37194e+08	1639150691
29125800	ITS2	training	128	62.5657	47.4799	88.4241	141.705	293.886	670.115	1664.02	4370.52	11957.4	33691.8	97008.2	283831	840455	2.5112e+06	7.55446e+06	2.28441e+07	6.93525e+07
30089148	ITS2	training	105	51.9824	47.4599	123.64	282.372	836.89	2667.49	9043.55	31774.3	114441	419307	1.55544e+06	5.82277e+06	2.19468e+07	8.31522e+07	3.16314e+08	1207045673	4617462001
5726111	ITS2	training	125	61.0492	45.9599	85.7866	159.609	391.812	1071.72	3178.71	9925.77	32132.6	106706	360883	1.23667e+06	4.27817e+06	1.49019e+07	5.21649e+07	1.83265e+08	6.45535e+08
5726137	ITS2	training	104	51.0825	34.5894	54.2482	76.6334	139.473	271.949	562.76	1204.34	2639.26	5881.41	13271.5	30238	69427.3	160412	372585	869274	2.03595e+06
5726141	ITS2	training	98	47.8991	34.5097	64.4446	125.86	333.219	970.446	3020.98	9745.3	32170	107805	365052	1.24546e+06	4.27309e+06	1.47244e+07	5.09131e+07	1.76538e+08	6.1356e+08
18150347	ITS2	training	103	50.3157	34.5695	55.3401	81.0519	152.668	307.74	655.171	1436.31	3211.2	7274.35	16633.9	38300.8	88662.5	206120	480867	1.12519e+06	2.6397e+06
15811468	ITS2	training	97	47.865	33.9497	58.0923	84.6439	162.453	340.783	779.229	1877.57	4698.15	12064.4	31556.9	83642.5	223847	603360	1.63503e+06	4.44881e+06	1.21427e+07
5726200	ITS2	training	101	49.5162	35.9299	67.9999	120.834	296.072	816.935	2470.76	7883.8	26035.2	87857.5	300610	1.03774e+06	3.60315e+06	1.25578e+07	4.38758e+07	1.53552e+08	5.37977e+08
13249172	ITS2	training	92	44.8488	36.3598	83.763	213.722	806.007	3459.72	16013.3	76603.1	372656	1.8283e+06	9.01029e+06	4.45133e+07	2.20207e+08	1090200623	2111542055	4784942659	4305601357
13249189	ITS2	training	92	44.665	34.0597	59.1302	88.2962	169.209	350.417	781.497	1826.41	4419.25	10967.5	27745.1	71225.8	184942	484514	1.27827e+06	3.39114e+06	9.03586e+06
13249210	ITS2	training	95	46.2319	34.1894	58.892	86.7847	164.746	336.3	734.439	1666.16	3880.17	9196.53	22073.3	53477.4	130502	320312	789939	1.9559e+06	4.85935e+06
14091707	ITS2	training	101	49.5492	34.2995	60.6947	112.191	293.677	878.444	2869.62	9810.5	34434.9	122728	441478	1.59723e+06	5.79973e+06	2.11092e+07	7.69491e+07	2.80789e+08	1025300108
17062061	ITS2	training	131	63.4655	43.3595	68.2759	99.6735	189.968	395.191	885.148	2073.01	5013	12402.9	31217.3	79614.2	205158	533081	1.39451e+06	3.66817e+06	9.69297e+06
9739206	ITS2	training	135	66.365	47.0597	75.057	103.898	185.227	357.847	744.946	1625.84	3676.73	8540.35	20260.4	48883.3	119570	295752	738200	1.8562e+06	4.69539e+06
451917	ITS2	training	105	51.2659	46.7295	118.716	273.478	824.463	2691.72	9438.47	34606.6	131082	508129	2.00316e+06	7.99485e+06	3.2202e+07	1.30601e+08	5.3247e+08	2179775439	6256561011
8572335	ITS2	training	137	67.9319	47.0396	81.2039	128.165	279.051	696.771	1939.75	5762.98	17840.4	56659.2	182898	596661	1.96007e+06	6.46908e+06	2.14187e+07	7.10708e+07	2.36181e+08
18446861	ITS2	training	137	66.9147	47.639	76.7931	110.339	207.434	431.722	985.066	2386.61	6035.63	15727.6	41863.7	113148	309234	852123	2.36262e+06	6.58135e+06	1.83989e+07
31087923	ITS2	training	150	73.6314	47.8593	67.9982	91.5689	167.732	347.34	791.145	1903.65	4744.86	12099.1	31336	82064.8	216700	575864	1.53803e+06	4.12449e+06	1.10973e+07
6706151	ITS2	training	104	50.6827	48.3796	118.594	242.889	643.729	1854.41	5798.43	19141.5	65784.1	232702	840540	3.08246e+06	1.14298e+07	4.27271e+07	1.60687e+08	6.07031e+08	2300972114
4028096	ITS2	training	99	48.2994	48.4295	122.581	254.7	676.651	1945.87	6059.5	19901.5	68025.4	239353	860318	3.14124e+06	1.16041e+07	4.32427e+07	1.62207e+08	6.115e+08	2314069320
12963187	ITS2	training	117	57.4821	48.0795	100.407	171.1	376.124	905.228	2387.24	6709.19	19776.8	60320.7	188503	599235	1.92798e+06	6.25592e+06	2.04216e+07	6.69494e+07	2.2016e+08
3176043	ITS2	training	117	57.4821	48.0795	100.407	171.1	376.124	905.228	2387.24	6709.19	19776.8	60320.7	188503	599235	1.92798e+06	6.25592e+06	2.04216e+07	6.69494e+07	2.2016e+08
29465794	ITS2	training	103	50.0492	48.3594	118.573	243.048	643.799	1853.93	5795.86	19132.3	65755.5	232617	840295	3.08177e+06	1.14278e+07	4.27216e+07	1.60672e+08	6.06988e+08	2300853332
28467485	ITS2	training	103	50.0492	48.3594	118.573	243.048	643.799	1853.93	5795.86	19132.3	65755.5	232617	840295	3.08177e+06	1.14278e+07	4.27216e+07	1.60672e+08	6.06988e+08	2300853332
37933841	ITS2	training	108	51.6995	48.3799	116.102	233.329	601.021	1672.74	5004.05	15666.3	50677.2	167765	564789	1.92508e+06	6.62281e+06	2.29457e+07	7.99335e+07	2.7965e+08	9.81712e+08
28629376	ITS2	training	103	50.0492	48.3594	118.573	243.048	643.799	1853.93	5795.86	19132.3	65755.5	232617	840295	3.08177e+06	1.14278e+07	4.27216e+07	1.60672e+08	6.06988e+08	2300853332
12231927	ITS2	training	103	50.0492	48.3594	118.573	243.048	643.799	1853.93	5795.86	19132.3	65755.5	232617	840295	3.08177e+06	1.14278e+07	4.27216e+07	1.60672e+08	6.06988e+08	2300853332
16565429	ITS2	training	103	50.0492	48.3594	118.573	243.048	643.799	1853.93	5795.86	19132.3	65755.5	232617	840295	3.08177e+06	1.14278e+07	4.27216e+07	1.60672e+08	6.06988e+08	2300853332
33414200	ITS2	training	103	50.0492	48.3594	118.573	243.048	643.799	1853.93	5795.86	19132.3	65755.5	232617	840295	3.08177e+06	1.14278e+07	4.27216e+07	1.60672e+08	6.06988e+08	2300853332
28865898	ITS2	training	103	50.0492	48.3594	118.573	243.048	643.799	1853.93	5795.86	19132.3	65755.5	232617	840295	3.08177e+06	1.14278e+07	4.27216e+07	1.60672e+08	6.06988e+08	2300853332
37504519	ITS2	training	103	50.0492	48.3594	118.573	243.048	643.799	1853.93	5795.86	19132.3	65755.5	232617	840295	3.08177e+06	1.14278e+07	4.27216e+07	1.60672e+08	6.06988e+08	2300853332
37504520	ITS2	training	103	50.0492	48.3594	118.573	243.048	643.799	1853.93	5795.86	19132.3	65755.5	232617	840295	3.08177e+06	1.14278e+07	4.27216e+07	1.60672e+08	6.06988e+08	2300853332
31442266	ITS2	training	112	54.6486	48.0297	105.605	197.885	481.245	1278.71	3694.26	11270.6	35791.2	116986	390567	1.32449e+06	4.54416e+06	1.57264e+07	5.47807e+07	1.91755e+08	6.73689e+08
28974832	ITS2	training	103	50.0492	48.3594	118.573	243.048	643.799	1853.93	5795.86	19132.3	65755.5	232617	840295	3.08177e+06	1.14278e+07	4.27216e+07	1.60672e+08	6.06988e+08	2300853332
23263602	ITS2	training	103	50.0492	48.3594	118.573	243.048	643.799	1853.93	5795.86	19132.3	65755.5	232617	840295	3.08177e+06	1.14278e+07	4.27216e+07	1.60672e+08	6.06988e+08	2300853332
23263603	ITS2	training	103	50.0492	48.3594	118.573	243.048	643.799	1853.93	5795.86	19132.3	65755.5	232617	840295	3.08177e+06	1.14278e+07	4.27216e+07	1.60672e+08	6.06988e+08	2300853332
21627869	ITS2	training	103	50.0492	48.3594	118.573	243.048	643.799	1853.93	5795.86	19132.3	65755.5	232617	840295	3.08177e+06	1.14278e+07	4.27216e+07	1.60672e+08	6.06988e+08	2300853332
31280647	ITS2	training	103	50.0492	48.3594	118.573	243.048	643.799	1853.93	5795.86	19132.3	65755.5	232617	840295	3.08177e+06	1.14278e+07	4.27216e+07	1.60672e+08	6.06988e+08	2300853332
13346119	ITS2	training	139	68.031	48.0594	72.207	97.1422	165.806	303.353	592.131	1203.34	2522.85	5418.69	11869.7	26427.2	59643.5	136152	313794	729040	1.70523e+06
41584525	ITS2	training	145	70.7318	48.0091	76.7867	119.13	250.843	599.22	1571.96	4359.93	12535.9	36903.3	110401	334056	1.01922e+06	3.12899e+06	9.65124e+06	2.98771e+07	9.27515e+07
5353650	ITS2	training	116	55.7982	47.6893	105.516	229.696	696.413	2371.95	8799.77	34199.6	136877	558197	2.30542e+06	9.60624e+06	4.02828e+07	1.69712e+08	7.17499e+08	3041401662	4480174815
21954579	ITS2	training	142	69.7644	47.9892	70.8559	89.892	144.159	247.742	456.414	880.323	1760.4	3620.35	7613.49	16299.9	35402.9	77793.9	172561	385707	867516
15722357	ITS2	training	143	68.7139	45.6089	59.4782	67.5357	97.4081	153.577	265.316	488.854	946.289	1898.98	3912.52	8216.95	17500.1	37656.5	81649.9	178057	389985
15420312	ITS2	training	144	69.214	45.6289	59.1981	67.1168	96.9357	153.095	264.848	488.41	945.874	1898.6	3912.16	8216.62	17499.8	37656.2	81649.6	178056	389984
27450123	ITS2	training	122	59.4647	44.6291	76.4507	122.859	265.354	635.588	1661.77	4589.97	13192	38999.5	117654	360109	1.11362e+06	3.46909e+06	1.0863e+07	3.41422e+07	1.07591e+08
6006824	ITS2	training	137	67.6821	45.3493	77.1334	134.984	339.832	996.524	3239.48	11137.9	39558	143137	523607	1.92785e+06	7.12589e+06	2.64028e+07	9.79738e+07	3.639e+08	1352432562
15722387	ITS2	training	136	66.7318	46.2088	86.4755	179.561	549.978	1943.1	7509.52	30362.4	126024	530976	2.25708e+06	9.64528e+06	4.13495e+07	1.77612e+08	7.63824e+08	3287283491	3280895068
6006831	ITS2	training	125	60.8821	48.5794	98.7452	174.821	402.839	999.39	2651.24	7301.02	20633.9	59337.7	172762	507523	1.50094e+06	4.46152e+06	1.33143e+07	3.98575e+07	1.19617e+08
15722395	ITS2	training	135	65.1824	48.9095	90.8077	153.56	343.764	845.806	2252.76	6286.97	18111.9	53295.1	159131	480019	1.45857e+06	4.45553e+06	1.3664e+07	4.20289e+07	1.29575e+08
15722428	ITS2	training	135	65.1824	48.9095	90.8077	153.56	343.764	845.806	2252.76	6286.97	18111.9	53295.1	159131	480019	1.45857e+06	4.45553e+06	1.3664e+07	4.20289e+07	1.29575e+08
5565679	ITS2	training	135	65.1824	48.9095	90.8077	153.56	343.764	845.806	2252.76	6286.97	18111.9	53295.1	159131	480019	1.45857e+06	4.45553e+06	1.3664e+07	4.20289e+07	1.29575e+08
5823507	ITS2	training	127	62.0313	48.8291	91.6197	158.75	355.272	853.468	2177.56	5748.87	15558.7	42884.8	119925	339329	969599	2.79359e+06	8.10589e+06	2.3663e+07	6.9439e+07
37921782	ITS2	training	105	51.2494	41.4493	89.726	193.53	598.589	2149.68	8507.36	35358.9	150896	653195	2.85014e+06	1.24931e+07	5.49078e+07	2.41707e+08	1065033713	3317459784	2608750837
13377993	ITS2	training	107	52.5986	36.1697	55.1979	71.8113	116.936	200.863	364.539	682.775	1309.37	2554.39	5049.94	10090	20337	41293.5	84376.3	173358	357902
37921824	ITS2	training	89	43.2151	32.7293	53.2942	70.8615	116.401	201.893	373.382	721.817	1448.2	2994.38	6346.6	13725.6	30169.9	67178.5	151113	342618	781583
37921842	ITS2	training	101	49.249	34.4497	58.7964	85.4437	160.235	325.164	710.138	1626.19	3857.73	9392.34	23318.8	58759.9	149756	385021	996630	2.59352e+06	6.7773e+06
37921845	ITS2	training	96	47.7657	35.4699	67.7686	116.707	265.524	662.697	1794.48	5111.46	15092.8	45691.6	140801	439422	1.38397e+06	4.3878e+06	1.39787e+07	4.46919e+07	1.43259e+08
38322980	ITS2	training	103	50.35	46.44	135.869	385.538	1465.91	6114.45	27289.9	126557	601682	2.90775e+06	1.42127e+07	7.00403e+07	347279041	1730056077	3388216549	5571548152	8537489370
13094632	ITS2	training	102	49.5834	46.4899	138.245	373.884	1380.77	5643.73	24837.3	113630	532199	2.52893e+06	1.21331e+07	5.86075e+07	2.84537e+08	1386910411	4623000759	5388762510	9270773796
30059131	ITS2	training	80	39.0659	32.8497	83.8869	204.321	667.922	2375.66	9042.7	35765.1	145167	599484	2.50549e+06	1.05603e+07	4.47809e+07	190736682	8.15074e+08	3491593798	7087772081
13094633	ITS2	training	80	39.1998	32.8694	86.6356	213.212	709.764	2576.84	10040.8	40731.5	169791	720694	3.09713e+06	1.34239e+07	5.85311e+07	2.56281e+08	1125474313	4953055997	5900585132
3158417	ITS2	training	80	39.1998	32.8694	86.6356	213.212	709.764	2576.84	10040.8	40731.5	169791	720694	3.09713e+06	1.34239e+07	5.85311e+07	2.56281e+08	1125474313	4953055997	5900585132
5777774	ITS2	training	79	38.5991	33.0897	79.2313	175.699	513.955	1606.26	5326.36	18245.9	64028.1	228641	827493	3.02622e+06	1.11585e+07	4.14134e+07	1.54502e+08	5.78816e+08	2175723284
38348609	ITS2	training	133	65.8814	48.0598	88.2731	156.118	360.565	893.473	2341.27	6311.2	17336	48213.5	135284	382109	1.0848e+06	3.0923e+06	8.84437e+06	2.5367e+07	7.29309e+07
38348614	ITS2	training	137	67.1648	40.0698	49.5549	56.2909	83.0583	134.813	238.863	448.114	877.183	1770.57	3655.9	7677.49	16329.4	35068.3	75866.9	165059	360665
38323047	ITS2	training	125	60.9987	43.8093	74.6555	117.067	248.277	595.949	1587.91	4516.48	13417.6	40989.8	127497	401214	1.27214e+06	4.05366e+06	1.29591e+07	4.15189e+07	1.33212e+08
38323056	ITS2	training	129	62.4817	44.9697	80.6777	154.987	417.918	1269.3	4152.69	14107.9	49013.1	172647	613784	2.19643e+06	7.8986e+06	2.85135e+07	1.03253e+08	3.7487e+08	1363997685
30270128	ITS2	training	134	65.2484	46.4099	76.1114	110.617	210.86	440.363	999.514	2393.43	5961.9	15279.7	39990	106301	285873	775576	2.11831e+06	5.81571e+06	1.60314e+07
30270142	ITS2	training	135	65.7487	46.6298	77.0289	112.206	210.017	422.334	907.002	2026.78	4663.36	10959.7	26173.3	63278	154454	379850	939772	2.33624e+06	5.83044e+06
5052066	ITS2	training	135	65.8319	46.5997	76.0119	110.53	210.85	440.535	999.995	2394.43	5963.78	15283.1	39996.1	106312	285893	775612	2.11837e+06	5.81582e+06	1.60316e+07
12002179	ITS2	training	135	65.7488	46.6598	76.9347	112.03	209.771	422.03	906.642	2026.37	4662.87	10959.1	26172.6	63277.2	154453	379849	939770	2.33624e+06	5.83044e+06
30270174	ITS2	training	134	65.2484	46.6299	76.6199	111.286	211.776	441.571	1001.15	2395.72	5965.23	15284.8	39998.1	106314	285896	775616	2.11838e+06	5.81583e+06	1.60316e+07
21628517	ITS2	training	135	66.0319	46.7896	76.3415	112.549	218.316	467.073	1091.84	2705.24	6994.99	18646.1	50804.8	140630	393745	1.11166e+06	3.1579e+06	9.01161e+06	2.58043e+07
11934680	ITS2	training	135	66.0319	46.7896	76.3415	112.549	218.316	467.073	1091.84	2705.24	6994.99	18646.1	50804.8	140630	393745	1.11166e+06	3.1579e+06	9.01161e+06	2.58043e+07
11934681	ITS2	training	140	68.6821	46.3598	72.3288	101.36	184.67	367.622	790.133	1781.28	4156.97	9945.78	24242.9	59933.3	149794	377605	958353	2.44556e+06	6.2683e+06
6648687	ITS2	training	135	66.0319	46.7896	76.3415	112.549	218.316	467.073	1091.84	2705.24	6994.99	18646.1	50804.8	140630	393745	1.11166e+06	3.1579e+06	9.01161e+06	2.58043e+07
17981369	ITS2	training	135	65.7488	46.6598	76.9347	112.03	209.771	422.03	906.642	2026.37	4662.87	10959.1	26172.6	63277.2	154453	379849	939770	2.33624e+06	5.83044e+06
6648767	ITS2	training	153	76.3652	47.9893	68.0283	85.0594	138.428	247.694	482.671	993.421	2124.63	4664.36	10426.6	23601.9	53902.7	123896	286124	663132	1.54114e+06
28866825	ITS2	training	72	34.9826	33.9397	104.379	324.279	1418.34	6833.52	35402.9	189928	1.03998e+06	5.75904e+06	3.20987e+07	1.79574e+08	1006798306	3299596713	3839878581	4596716392	7007016425
6648805	ITS2	training	105	51.2494	41.4493	89.726	193.53	598.589	2149.68	8507.36	35358.9	150896	653195	2.85014e+06	1.24931e+07	5.49078e+07	2.41707e+08	1065033713	3317459784	2608750837
6648813	ITS2	training	266	130.163	92.9486	152.743	234.428	471.787	1044.17	2506.12	6343.4	16711.7	45368.6	126020	356224	1.02049e+06	2.9534e+06	8.6144e+06	2.52773e+07	7.45162e+07
530842	ITS2	training	105	51.5824	42.2896	90.804	182.173	496.245	1503.17	4952.43	17136.7	61245	223580	828093	3.09818e+06	1.16753e+07	4.42295e+07	1.6821e+08	6.41609e+08	2452810716
530851	ITS2	training	100	48.2823	42.2495	91.7649	186.337	499.568	1465.83	4640.74	15385.4	52669	184333	655400	2.3573e+06	8.55185e+06	3.12284e+07	114613136	4.22314e+08	1560944077
3005798	ITS2	training	132	63.8988	47.3996	82.6665	132.752	272.127	602.319	1418.48	3469.98	8723.78	22373.5	58253	153457	408022	1.09304e+06	2.94618e+06	7.98214e+06	2.17206e+07
24430487	ITS2	training	84	41.2165	34.1794	89.2517	217.56	718.758	2595.94	10082.9	40826.4	170009	721205	3.09835e+06	1.34268e+07	5.85384e+07	256299118	1125520855	4953177756	5900904077
24430489	ITS2	training	84	41.0826	34.1597	86.5022	208.666	676.913	2394.79	9085.16	35862	145395	600038	2.50687e+06	1.05638e+07	4.47903e+07	1.90762e+08	8.15143e+08	3491786475	7088314187
24430493	ITS2	training	84	41.0826	34.1597	86.5022	208.666	676.913	2394.79	9085.16	35862	145395	600038	2.50687e+06	1.05638e+07	4.47903e+07	1.90762e+08	8.15143e+08	3491786475	7088314187
12239985	ITS2	training	83	40.9831	34.4199	93.932	251.393	917.084	3671.79	15766.5	70454.9	323226	1.50827e+06	7.11696e+06	3.38295e+07	1.61584e+08	7.74275e+08	2787762447	3345705577	8566327703
22138825	ITS2	training	130	63.5986	47.5796	86.2727	137.657	285.323	635.941	1509.42	3710.56	9343.29	23911.4	61904.2	161611	424546	1.12053e+06	2.96821e+06	7.88479e+06	2.0992e+07
45598247	ITS2	training	92	44.3657	28.6798	39.4719	46.3985	69.8279	111.541	188.688	328.954	585.438	1056.1	1923.49	3527.82	6504.73	12043.9	22375.9	41689.1	77860.2
2660795	ITS2	training	92	44.3657	28.6798	39.4719	46.3985	69.8279	111.541	188.688	328.954	585.438	1056.1	1923.49	3527.82	6504.73	12043.9	22375.9	41689.1	77860.2
32364266	ITS2	training	92	44.3657	28.6798	39.4719	46.3985	69.8279	111.541	188.688	328.954	585.438	1056.1	1923.49	3527.82	6504.73	12043.9	22375.9	41689.1	77860.2
4138674	ITS2	training	144	70.398	47.4893	72.6701	104.034	202.66	445.1	1078.75	2778.4	7459.3	20595.8	57981.1	165462	476755	1.38322e+06	4.03316e+06	1.18023e+07	3.4628e+07
17063961	ITS2	training	144	70.398	47.4893	72.6701	104.034	202.66	445.1	1078.75	2778.4	7459.3	20595.8	57981.1	165462	476755	1.38322e+06	4.03316e+06	1.18023e+07	3.4628e+07
33325315	ITS2	training	133	63.5325	46.6994	81.6378	137.38	322.964	868.716	2581.91	8133.38	26589.7	89005.7	302563	1.03905e+06	3.59262e+06	1.2479e+07	4.34814e+07	1.51828e+08	5.30925e+08
14165188	ITS2	training	133	63.5325	46.6994	81.6378	137.38	322.964	868.716	2581.91	8133.38	26589.7	89005.7	302563	1.03905e+06	3.59262e+06	1.2479e+07	4.34814e+07	1.51828e+08	5.30925e+08
39104308	ITS2	training	135	64.5328	46.7195	81.1599	136.728	322.218	867.917	2581.05	8132.47	26588.7	89004.6	302562	1.03905e+06	3.59262e+06	1.2479e+07	4.34814e+07	1.51828e+08	5.30925e+08
39104313	ITS2	training	134	63.9324	46.6396	81.2962	130.946	296.309	768.875	2213.75	6757.99	21391.7	69255.5	227517	754795	2.52101e+06	8.46024e+06	2.84885e+07	9.61679e+07	3.25221e+08
39104364	ITS2	training	143	69.3977	47.1095	72.1425	102.065	200.282	449.97	1136.04	3077.45	8728	25463.5	75606.4	226949	685890	2.0818e+06	6.3358e+06	1.93161e+07	5.89558e+07
13605437	ITS2	training	146	71.3316	47.5187	73.5702	100.797	182.961	366.002	798.945	1843.07	4426.36	10942	27631.9	70899.4	184122	482575	1.2738e+06	3.38082e+06	9.01168e+06
27451437	ITS2	training	131	63.3815	47.5996	86.3867	146.594	331.777	838.139	2311.95	6740.82	20429.9	63608.4	201876	649575	2.1111e+06	6.91116e+06	2.27465e+07	7.51603e+07	2.49073e+08
37954407	ITS2	training	122	59.2646	46.9396	85.3688	133.181	260.882	543.676	1203.85	2769.05	6554.87	15850	38953.9	96943.4	243633	617018	1.57221e+06	4.02562e+06	1.03478e+07
15428617	ITS2	training	122	59.2646	46.9396	85.3688	133.181	260.882	543.676	1203.85	2769.05	6554.87	15850	38953.9	96943.4	243633	617018	1.57221e+06	4.02562e+06	1.03478e+07
34451610	ITS2	training	122	59.2646	46.9396	85.3688	133.181	260.882	543.676	1203.85	2769.05	6554.87	15850	38953.9	96943.4	243633	617018	1.57221e+06	4.02562e+06	1.03478e+07
1843420	ITS2	training	119	57.0818	47.21	93.4554	164.573	374.435	930.587	2502.07	7088.54	20872.5	63205.5	195391	613366	1.9478e+06	6.23976e+06	2.01233e+07	6.52336e+07	2.12316e+08
20379223	ITS2	training	119	57.0818	47.21	93.4554	164.573	374.435	930.587	2502.07	7088.54	20872.5	63205.5	195391	613366	1.9478e+06	6.23976e+06	2.01233e+07	6.52336e+07	2.12316e+08
18449057	ITS2	training	120	57.6149	47.1499	91.1002	146.164	294.651	632.176	1443.69	3431.03	8402.79	21038.4	53559.8	138095	359569	943484	2.49091e+06	6.60916e+06	1.76084e+07
15216912	ITS2	training	124	60.0812	47.1796	84.1295	129.322	250.551	519.051	1147.13	2641.99	6274.99	15241.2	37641.3	94132.7	237646	604320	1.54536e+06	3.96903e+06	1.02288e+07
3242962	ITS2	training	124	60.0812	47.1796	84.1295	129.322	250.551	519.051	1147.13	2641.99	6274.99	15241.2	37641.3	94132.7	237646	604320	1.54536e+06	3.96903e+06	1.02288e+07
28540191	ITS2	training	131	63.448	47.1996	78.7937	113.343	207.464	408.836	863.49	1906.67	4352.45	10183.4	24278.5	58729.7	143690	354727	881999	2.20568e+06	5.5418e+06
2443846	ITS2	training	122	58.5816	47.5592	87.0559	137.946	277.831	598.42	1369.28	3244.07	7877.84	19467.2	48743.9	123311	314548	807898	2.08711e+06	5.41869e+06	1.41291e+07
2443848	ITS2	training	125	59.9317	47.1392	82.9519	125.525	240.574	492.165	1065.83	2382.62	5441.2	12605.3	29500.9	69564.9	164992	393133	940275	2.25602e+06	5.4275e+06
17154863	ITS2	training	134	66.4311	47.1894	79.124	116.416	217.973	437.696	938.064	2093.42	4815.75	11334.3	27163.8	66066.2	162657	404596	1.01517e+06	2.56596e+06	6.52647e+06
17154875	ITS2	training	134	66.4311	47.1894	79.124	116.416	217.973	437.696	938.064	2093.42	4815.75	11334.3	27163.8	66066.2	162657	404596	1.01517e+06	2.56596e+06	6.52647e+06
17154876	ITS2	training	134	66.3645	47.0195	77.8543	115.866	219.446	447.033	970.564	2192.47	5101.7	12140.6	29410.5	72283.3	179784	451624	1.14398e+06	2.9181e+06	7.48769e+06
4163983	ITS2	training	134	66.3645	47.0195	77.8543	115.866	219.446	447.033	970.564	2192.47	5101.7	12140.6	29410.5	72283.3	179784	451624	1.14398e+06	2.9181e+06	7.48769e+06
14993603	ITS2	training	141	69.3814	46.9692	74.6583	104.924	189.945	370.554	769.099	1651.39	3625.87	8079.1	18189.5	41267.2	94181.3	215971	497222	1.14863e+06	2.66133e+06
33086982	ITS2	training	141	69.3814	46.9692	74.6583	104.924	189.945	370.554	769.099	1651.39	3625.87	8079.1	18189.5	41267.2	94181.3	215971	497222	1.14863e+06	2.66133e+06
4808150	ITS2	training	135	66.681	47.2295	77.1994	112.335	208.968	418.094	894.557	1997.49	4609.57	10912.5	26372.5	64821.5	161565	407362	1.03692e+06	2.66013e+06	6.86815e+06
31322701	ITS2	training	133	65.8145	47.1692	80.3606	118.433	221.71	443.665	947.232	2106.14	4830.07	11340.1	27127	65886.4	162058	402845	1.01037e+06	2.55331e+06	6.49385e+06
16215419	ITS2	training	141	69.3814	46.9692	74.6583	104.924	189.945	370.554	769.099	1651.39	3625.87	8079.1	18189.5	41267.2	94181.3	215971	497222	1.14863e+06	2.66133e+06
6540030	ITS2	training	124	61.3007	46.88	103.927	209.213	563.021	1658.33	5246.18	17288.7	58533.9	201742	703900	2.47735e+06	8.77401e+06	3.1221e+07	1.11496e+08	3.99297e+08	1433261479
6540031	ITS2	training	109	53.4996	40.3495	73.2842	119.254	250.491	565.701	1361.93	3402.95	8726.62	22783.9	60261.4	160923	432884	1.17111e+06	3.18272e+06	8.68155e+06	2.37529e+07
16215431	ITS2	training	109	53.4996	40.3495	73.2842	119.254	250.491	565.701	1361.93	3402.95	8726.62	22783.9	60261.4	160923	432884	1.17111e+06	3.18272e+06	8.68155e+06	2.37529e+07
26986142	ITS2	training	163	80.1151	63.9789	127.7	232.476	556.797	1457.78	4125.5	12238.4	37530.4	117729	375264	1.20996e+06	3.93435e+06	1.28748e+07	4.23404e+07	139791042	4.63021e+08
33087004	ITS2	training	141	69.4478	48.4288	77.2114	116.095	240.854	587.953	1630.81	4878.78	15254.5	48881.6	158777	519618	1.70763e+06	5.625e+06	1.85536e+07	6.12438e+07	2.02249e+08
30844205	ITS2	training	133	64.7978	47.8194	78.5487	116.48	220.889	454.551	1007.51	2342.61	5644.86	13963.2	35229	90231.5	233813	611397	1.61026e+06	4.26536e+06	1.13508e+07
33087021	ITS2	training	108	52.4494	44.2097	103.643	226.518	659.678	2111.78	7258.58	25943	95020.6	353402	1.32768e+06	5.02219e+06	1.90899e+07	7.28228e+07	2.7856e+08	1067847861	4100801987
3377699	ITS2	training	108	52.4494	44.2097	103.643	226.518	659.678	2111.78	7258.58	25943	95020.6	353402	1.32768e+06	5.02219e+06	1.90899e+07	7.28228e+07	2.7856e+08	1067847861	4100801987
4808318	ITS2	training	108	52.4494	44.2097	103.643	226.518	659.678	2111.78	7258.58	25943	95020.6	353402	1.32768e+06	5.02219e+06	1.90899e+07	7.28228e+07	2.7856e+08	1067847861	4100801987
25140689	ITS2	training	108	52.4494	44.2097	103.643	226.518	659.678	2111.78	7258.58	25943	95020.6	353402	1.32768e+06	5.02219e+06	1.90899e+07	7.28228e+07	2.7856e+08	1067847861	4100801987
13027676	ITS2	training	139	67.1816	47.8391	80.3244	123.992	251.823	559.09	1330.11	3285.34	8310.44	21339.9	55347.8	144537	379277	998757	2.63692e+06	6.97582e+06	1.84825e+07
19569583	ITS2	training	138	66.365	47.8192	80.8107	125.087	253.951	562.895	1336.7	3296.58	8329.47	21372.1	55402.1	144629	379433	999023	2.63737e+06	6.9766e+06	1.84838e+07
13027679	ITS2	training	138	66.365	47.8192	80.8107	125.087	253.951	562.895	1336.7	3296.58	8329.47	21372.1	55402.1	144629	379433	999023	2.63737e+06	6.9766e+06	1.84838e+07
14993986	ITS2	training	142	68.4979	47.8391	73.5733	100.135	176.576	338.8	702.073	1528.98	3457.25	8041.85	19123	46269.7	113510	281548	704527	1.77541e+06	4.4993e+06
12240194	ITS2	training	140	68.5977	47.549	74.1751	100.686	174.62	328.466	668.488	1434.55	3205.88	7384.41	17403.7	41738.4	101443	249096	616553	1.53559e+06	3.84337e+06
3309078	ITS2	training	113	55.783	47.9695	116.091	264.918	840.254	3003.84	11670.9	47362.5	197281	835127	3.57374e+06	1.54111e+07	6.6839e+07	2.91171e+08	1272871548	5580140475	6483607043
3212022	ITS2	training	116	55.3996	46.9793	94.6811	167.551	375.712	907.786	2338.98	6272.12	17310.5	48785.5	139678	404816	1.18454e+06	3.49278e+06	1.03631e+07	3.09047e+07	9.25546e+07
40846332	ITS2	training	132	65.0482	49.3595	93.782	187.879	553.024	1932.26	7509.19	30739.8	129274	551227	2.36774e+06	1.02107e+07	4.41293e+07	1.90954e+08	8.26854e+08	2539216240	2957841885
21739053	ITS2	training	132	65.0482	49.3595	93.782	187.879	553.024	1932.26	7509.19	30739.8	129274	551227	2.36774e+06	1.02107e+07	4.41293e+07	1.90954e+08	8.26854e+08	2539216240	2957841885
9971844	ITS2	training	129	63.7478	49.3396	97.0846	194.098	566.138	1958.03	7559.77	30838.3	129465	551597	2.36846e+06	1.02121e+07	4.4132e+07	1.90959e+08	8.26864e+08	2539235285	2957878594
6687734	ITS2	training	133	65.081	49.5895	93.7843	208.668	718.59	2955.08	13290.3	62013.3	294238	1.40683e+06	6.75135e+06	3.24586e+07	1.56195e+08	7.51986e+08	2411874036	1684981832	3689066531
6752426	ITS2	training	134	65.3811	49.6593	92.1553	205.425	711.15	2938.15	13250.9	61921.2	294030	1.40641e+06	6.75077e+06	3.24596e+07	1.5621e+08	7.52088e+08	2412300058	1685892149	3694433636
6752435	ITS2	training	135	65.8645	49.6293	92.4479	206.631	715.43	2950.65	13284.2	62005.1	294227	1.40682e+06	6.75133e+06	3.24585e+07	1.56195e+08	7.51986e+08	2411873976	1684981752	3689066424
6752436	ITS2	training	129	62.8813	49.6395	95.8945	214.477	731.24	2980.52	13340.1	62109.4	294422	1.40718e+06	6.75202e+06	3.24599e+07	1.56198e+08	7.5199e+08	2411883303	1684999753	3689103229
37500407	ITS2	training	133	64.8815	49.6194	95.1081	212.326	726.184	2969.24	13315.3	62056.1	294310	1.40695e+06	6.75154e+06	3.24589e+07	1.56196e+08	7.51987e+08	2411875742	1684984894	3689074151
11037420	ITS2	training	133	64.8815	49.6194	95.1081	212.326	726.184	2969.24	13315.3	62056.1	294310	1.40695e+06	6.75154e+06	3.24589e+07	1.56196e+08	7.51987e+08	2411875742	1684984894	3689074151
11037435	ITS2	training	133	65.081	49.5895	93.7843	208.668	718.59	2955.08	13290.3	62013.3	294238	1.40683e+06	6.75135e+06	3.24586e+07	1.56195e+08	7.51986e+08	2411874036	1684981832	3689066531
11037440	ITS2	training	133	65.081	49.5895	93.7843	208.668	718.59	2955.08	13290.3	62013.3	294238	1.40683e+06	6.75135e+06	3.24586e+07	1.56195e+08	7.51986e+08	2411874036	1684981832	3689066531
30060432	ITS2	training	137	68.0641	49.609	89.6639	176.121	524.176	1866.03	7359.05	30400.4	128505	549482	2.36377e+06	1.02017e+07	4.41087e+07	1.90906e+08	8.26746e+08	2538969655	2957278011
30060433	ITS2	training	137	68.0641	49.609	89.6639	176.121	524.176	1866.03	7359.05	30400.4	128505	549482	2.36377e+06	1.02017e+07	4.41087e+07	1.90906e+08	8.26746e+08	2538969655	2957278011
1658216	ITS2	training	135	66.0811	49.6093	92.804	207.083	716.073	2951.48	13285.2	62006.4	294229	1.40682e+06	6.75133e+06	3.24585e+07	1.56195e+08	7.51986e+08	2411873980	1684981758	3689066431
1658226	ITS2	training	133	64.8815	49.6194	95.1081	212.326	726.184	2969.24	13315.3	62056.1	294310	1.40695e+06	6.75154e+06	3.24589e+07	1.56196e+08	7.51987e+08	2411875742	1684984894	3689074151
30060448	ITS2	training	132	65.0482	49.3595	93.782	187.879	553.024	1932.26	7509.19	30739.8	129274	551227	2.36774e+06	1.02107e+07	4.41293e+07	1.90954e+08	8.26854e+08	2539216240	2957841885
37500450	ITS2	training	132	65.0482	49.3595	93.782	187.879	553.024	1932.26	7509.19	30739.8	129274	551227	2.36774e+06	1.02107e+07	4.41293e+07	1.90954e+08	8.26854e+08	2539216240	2957841885
1658238	ITS2	training	132	65.0482	49.3595	93.782	187.879	553.024	1932.26	7509.19	30739.8	129274	551227	2.36774e+06	1.02107e+07	4.41293e+07	1.90954e+08	8.26854e+08	2539216240	2957841885
18103940	ITS2	training	132	65.0482	49.3595	93.782	187.879	553.024	1932.26	7509.19	30739.8	129274	551227	2.36774e+06	1.02107e+07	4.41293e+07	1.90954e+08	8.26854e+08	2539216240	2957841885
1658251	ITS2	training	132	65.0482	49.3595	93.782	187.879	553.024	1932.26	7509.19	30739.8	129274	551227	2.36774e+06	1.02107e+07	4.41293e+07	1.90954e+08	8.26854e+08	2539216240	2957841885
18103949	ITS2	training	133	64.8815	49.6194	95.1081	212.326	726.184	2969.24	13315.3	62056.1	294310	1.40695e+06	6.75154e+06	3.24589e+07	1.56196e+08	7.51987e+08	2411875742	1684984894	3689074151
3309616	ITS2	training	133	65.081	49.5895	93.7843	208.668	718.59	2955.08	13290.3	62013.3	294238	1.40683e+06	6.75135e+06	3.24586e+07	1.56195e+08	7.51986e+08	2411874036	1684981832	3689066531
18103960	ITS2	training	133	65.7478	49.3994	93.1562	186.329	550.082	1927.37	7501.56	30728.3	129257	551203	2.36771e+06	1.02107e+07	4.41293e+07	1.90953e+08	8.26854e+08	2539216048	2957841617
18103971	ITS2	training	142	68.781	47.0194	67.0805	83.6903	132.521	225.739	412.763	789.344	1561.67	3169.8	6565.58	13824.8	29510.4	63718.9	138921	305371	675921
2970391	ITS2	training	146	70.9646	47.2694	66.2617	80.8438	125.819	211.942	385.572	737.268	1463.51	2986.67	6226.36	13199.5	28361.7	61613.9	135070	298335	663073
2970404	ITS2	training	142	69.8656	46.9492	80.7759	127.402	269.187	632.748	1622.06	4385.88	12301.1	35374.5	103528	306811	917612	2.76316e+06	8.36377e+06	2.54178e+07	7.74897e+07
2970419	ITS2	training	142	69.8656	46.9492	80.7759	127.402	269.187	632.748	1622.06	4385.88	12301.1	35374.5	103528	306811	917612	2.76316e+06	8.36377e+06	2.54178e+07	7.74897e+07
6457606	ITS2	training	154	74.9975	48.1486	66.2989	78.206	117.895	191.052	332.646	605.693	1140.59	2201.63	4331.03	8646.93	17468.5	35628.9	73242.9	151557	315347
20805935	ITS2	training	149	72.3142	48.1292	70.3695	90.0565	150.033	271.842	532.837	1096.44	2337.82	5113.98	11404.4	25811.4	59102.2	136593	318070	745229	1.75495e+06
1850570	ITS2	training	149	72.3142	48.1292	70.3695	90.0565	150.033	271.842	532.837	1096.44	2337.82	5113.98	11404.4	25811.4	59102.2	136593	318070	745229	1.75495e+06
37622309	ITS2	training	152	74.2312	48.1189	68.6493	82.8801	127.898	212.226	379.126	709.692	1376.27	2738.99	5559.31	11455.4	23884.6	50265.3	106574	227324	487274
28625727	ITS2	training	152	74.2312	48.1189	68.6493	82.8801	127.898	212.226	379.126	709.692	1376.27	2738.99	5559.31	11455.4	23884.6	50265.3	106574	227324	487274
40788204	ITS2	training	146	70.6144	47.6492	70.0257	91.1701	152.113	276.761	543.842	1123.44	2408.31	5306.17	11937.7	27293.5	63193	147772	348286	826079	1.96931e+06
33320274	ITS2	training	146	70.6144	47.6492	70.0257	91.1701	152.113	276.761	543.842	1123.44	2408.31	5306.17	11937.7	27293.5	63193	147772	348286	826079	1.96931e+06
4102162	ITS2	training	148	72.5319	47.8197	69.4263	90.7569	156.243	297.887	624.772	1396.9	3276.75	7956.51	19808.8	50206.2	128881	333847	870337	2.27928e+06	5.98834e+06
33320374	ITS2	training	151	75.0806	47.8603	66.0779	78.3912	119.777	197.151	350.648	655.176	1271.23	2536.02	5167.44	10702.6	22452.7	47586.8	101693	218788	473345
37781430	ITS2	training	151	74.5807	47.8304	65.5626	77.6316	117.519	191.595	337.07	623.556	1199.74	2378.24	4825.35	9970.92	20904.3	44337	94918.1	204745	444369
37781433	ITS2	training	148	71.8979	47.9791	73.5031	101.043	185.636	380.047	855.907	2044.52	5084.13	12983.6	33763.6	88917.8	236303	632222	1.70018e+06	4.59051e+06	1.24342e+07
4127903	ITS2	training	84	41.2993	31.6002	59.2969	107.295	260.168	696.227	2023.61	6172.94	19469.2	62762.1	205321	678334	2.25599e+06	7.53677e+06	2.5256e+07	8.48125e+07	2.85224e+08
4127909	ITS2	training	84	41.2993	31.6002	59.2969	107.295	260.168	696.227	2023.61	6172.94	19469.2	62762.1	205321	678334	2.25599e+06	7.53677e+06	2.5256e+07	8.48125e+07	2.85224e+08
3493508	ITS2	training	84	41.2993	31.6002	59.2969	107.295	260.168	696.227	2023.61	6172.94	19469.2	62762.1	205321	678334	2.25599e+06	7.53677e+06	2.5256e+07	8.48125e+07	2.85224e+08
4679046	ITS2	training	84	41.2993	31.6002	59.2969	107.295	260.168	696.227	2023.61	6172.94	19469.2	62762.1	205321	678334	2.25599e+06	7.53677e+06	2.5256e+07	8.48125e+07	2.85224e+08
34369933	ITS2	training	88	44.0825	32.3196	56.4312	87.5491	176.326	383.389	893.412	2169.17	5422.84	13836.3	35830.2	93806.8	247633	657866	1.75641e+06	4.70794e+06	1.26599e+07
11121250	ITS2	training	88	44.0825	32.3196	56.4312	87.5491	176.326	383.389	893.412	2169.17	5422.84	13836.3	35830.2	93806.8	247633	657866	1.75641e+06	4.70794e+06	1.26599e+07
24740748	ITS2	training	88	44.0825	32.3196	56.4312	87.5491	176.326	383.389	893.412	2169.17	5422.84	13836.3	35830.2	93806.8	247633	657866	1.75641e+06	4.70794e+06	1.26599e+07
37725774	ITS2	training	88	44.0825	32.3196	56.4312	87.5491	176.326	383.389	893.412	2169.17	5422.84	13836.3	35830.2	93806.8	247633	657866	1.75641e+06	4.70794e+06	1.26599e+07
34923053	ITS2	training	118	57.45	48.2096	115.181	248.46	710.241	2225.41	7533.37	26739.5	98134.9	368647	1.40824e+06	5.44586e+06	2.1253e+07	8.35168e+07	3.29934e+08	1308775209	5208379428
25900970	ITS2	training	112	55.2164	49.7898	127.228	286.639	857.408	2814.05	9953.14	36847.2	140884	551317	2.19516e+06	8.85618e+06	3.6092e+07	1.48238e+08	612527691	2542852534	3571579613
31324286	ITS2	training	102	50.1345	49.8197	152.033	399.661	1375.2	5140.66	20623.6	86375.8	372734	1.64227e+06	7.34551e+06	3.32239e+07	1.51556e+08	6.9593e+08	3212417234	9865892355	8559689534
14578532	ITS2	training	83	41.1503	34.8295	93.2338	219.405	682.573	2278.3	8090.79	29751.5	112166	430429	1.67388e+06	6.57651e+06	2.60475e+07	1.0383e+08	4.16024e+08	1673879311	4348801529
25136303	ITS2	training	83	41.1503	34.8295	93.2338	219.405	682.573	2278.3	8090.79	29751.5	112166	430429	1.67388e+06	6.57651e+06	2.60475e+07	1.0383e+08	4.16024e+08	1673879311	4348801529
32329608	ITS2	training	83	41.1503	34.8295	93.2338	219.405	682.573	2278.3	8090.79	29751.5	112166	430429	1.67388e+06	6.57651e+06	2.60475e+07	1.0383e+08	4.16024e+08	1673879311	4348801529
5814083	ITS2	training	79	38.9658	34.3996	96.4458	265.33	988.608	3950.78	16711.5	72701	322506	1449850	6.58313e+06	3.01198e+07	1.38635e+08	6.41165e+08	2976695177	4761266072	5187874378
11230656	ITS2	training	144	69.3811	48.6695	71.6901	90.7838	145.89	252.287	470.4	921.978	1877.07	3928.77	8391.68	18191.5	39863.9	88048.1	195605	436414	976791
15293558	ITS2	training	144	68.648	47.8796	71.883	91.016	144.665	244.354	438.181	814.124	1551.84	3011.61	5922.03	11761	23536.9	47392.3	95902.4	194875	397390
15293560	ITS2	training	144	70.8474	48.3197	77.3662	120.637	267.225	687.576	1975.98	6038.81	19152.3	62103.4	204169	677136	2.25868e+06	7.56304e+06	2.539e+07	8.53886e+07	2.87519e+08
18643303	ITS2	training	142	68.1983	48.6195	73.5131	98.3202	168.685	310.652	610.924	1248.78	2624.87	5627.17	12240.2	26916.5	59684.9	133204	298802	673003	1.52084e+06
15293562	ITS2	training	144	70.6474	48.2593	69.0392	84.7868	129.82	211.941	370.168	676.557	1282.61	2502.89	5000.53	10185.3	21078.8	44200.5	93696.3	200404	431806
15293565	ITS2	training	147	72.0808	47.6094	65.3527	79.2683	121.202	198.309	347.12	633.886	1195.42	2308.01	4535.68	9033.71	18178.4	36873.7	75270.3	154432	318171
25070798	ITS2	training	142	68.4804	47.4596	69.8058	88.0014	140.038	237.938	432.596	820.677	1608.09	3226.43	6590.1	13644.4	28546.1	60208.5	127799	272636	583970
15293588	ITS2	training	149	72.1144	48.0699	69.678	94.2324	169.174	341.685	762.128	1812.83	4509.73	11568.8	30318.5	80657.1	216867	587551	1.60058e+06	4.37758e+06	1.20074e+07
29027634	ITS2	training	146	70.1311	47.7294	65.0479	76.4646	111.895	173.687	286.114	488.486	856.456	1530.53	2774.57	5084.88	9398.19	17487.1	32713.8	61469.3	115925
30313469	ITS2	training	152	73.9977	48.2786	66.6407	82.4079	129.972	222.168	406.971	776.825	1524.61	3047.93	6171.07	12606.4	25920	53553.4	111063	231023	481739
30313487	ITS2	training	113	54.4495	53.6992	140.321	315.136	918.993	2906.37	9842.74	34698.3	125697	463849	1.73436e+06	6.54762e+06	2.48988e+07	9.52151e+07	3.65719e+08	1409697443	5449472993
37359494	ITS2	training	115	55.4484	46.8398	95.7766	183.987	459.152	1237.08	3535.05	10425.5	31385.1	95764.1	294960	914693	2.85098e+06	8.92097e+06	2.80006e+07	8.81043e+07	2.77783e+08
7341149	ITS2	training	138	68.4488	49.7295	90.8719	151.035	334.084	820.732	2206.32	6284.4	18651.4	56970.7	177610	561873	1.79637e+06	5.78753e+06	1.87517e+07	6.10093e+07	199112183
37359521	ITS2	training	141	69.2982	47.5394	74.6666	116.302	260.899	687.164	2042.93	6479.22	21327.5	71638.8	243374	832069	2.85508e+06	9.81716e+06	3.37975e+07	1.16439e+08	4.01326e+08
28144151	ITS2	training	160	77.7487	47.2396	59.399	70.3451	111.515	197.356	381.764	777.933	1640.36	3535.95	7734.99	17091.2	38032.1	85062.9	190975	430004	970413
28144153	ITS2	training	121	58.5823	46.7497	90.0845	168.764	400.543	1027.26	2793.43	7871.54	22738.5	66846	199051	598459	1.81265e+06	5.52217e+06	1.69011e+07	5.19221e+07	1.60007e+08
28144154	ITS2	training	121	58.5823	46.7497	90.0845	168.764	400.543	1027.26	2793.43	7871.54	22738.5	66846	199051	598459	1.81265e+06	5.52217e+06	1.69011e+07	5.19221e+07	1.60007e+08
2978438	ITS2	training	135	65.4481	46.1595	70.0492	92.537	154.07	274.108	516.863	1007.16	2007.01	4060.51	8304.53	17120.6	35511.6	74011.1	154842	324973	683817
18027691	ITS2	training	125	61.2652	45.3996	84.6297	155.671	383.6	1041.4	3026.88	9135.83	28264.7	88919.3	283112	909522	2.94227e+06	9.57099e+06	3.12749e+07	1.02582e+08	3.37544e+08
21310041	ITS2	training	131	62.9816	45.6697	75.446	122.963	276.665	710.623	2011.47	6030.18	18752.1	59684.9	192868	629555	2.06913e+06	6.83307e+06	2.26418e+07	7.5208e+07	2.50258e+08
3282488	ITS2	training	102	48.7503	42.4894	90.3288	167.706	397.05	1020.12	2808.69	8074.14	23921.7	72385.2	222398	691076	2.16606e+06	6.8352e+06	2.16862e+07	6.91104e+07	2.21058e+08
3282491	ITS2	training	120	59.5312	43.8693	73.7279	103.588	181.776	335.002	652.245	1312.2	2710.23	5714.85	12262.7	26711.5	58956.2	131644	296970	675968	1.55078e+06
37956995	ITS2	training	136	67.0498	44.5697	70.397	95.7	167.271	317.889	653.488	1415.27	3187.62	7390.78	17515.6	42208.2	103022	253964	630937	1.57709e+06	3.9613e+06
28427859	ITS2	training	153	74.5812	45.6392	57.5716	67.9492	107.819	195.05	394.032	852.455	1930.05	4500.73	10704	25799.8	62764.4	153694	378130	933494	2.31033e+06
27448186	ITS2	training	114	55.1012	45.9298	113.712	247.58	706.918	2191.36	7276.24	25205.4	90030	328841	1.22154e+06	4.59668e+06	1.74723e+07	6.69397e+07	2.58067e+08	9.99867e+08	3889386449
28427898	ITS2	training	129	63.1	47.3899	93.4868	149.992	305.203	664.524	1542.48	3726.33	9268.36	23546	60780.4	158840	419165	1.11487e+06	2.98445e+06	8.03247e+06	2.1718e+07
14715267	ITS2	training	116	56.5486	46.2591	104.823	240.861	801.572	3039.36	12526.7	53799.5	236746	1.05736e+06	4.76864e+06	2.16498e+07	9.87537e+07	4.51982e+08	2073775756	3972033869	6750911046
14715268	ITS2	training	117	57.6334	47.2995	113.825	248.108	727.725	2355.69	8209.93	29829.6	111403	423865	1.63443e+06	6.36557e+06	2.49827e+07	9.86427e+07	3.91375e+08	1558932903	3712248628
30575845	ITS2	training	139	68.215	43.9895	62.3734	79.0899	127.854	221.527	407.04	772.317	1497.2	2944.04	5847.56	11700.9	23547.1	47603.2	96599.3	196656	401472
21759613	ITS2	training	88	43.1327	32.0699	57.8006	101.939	233.175	578.133	1533.21	4238.79	12083	35217	104356	313090	948157	2.89177e+06	8.86704e+06	2.73004e+07	8.43167e+07
21759617	ITS2	training	95	46.7818	31.6998	45.9803	60.8491	102.785	186.785	361.721	725.579	1490.35	3108.26	6549.62	13898.4	29637.8	63422.9	136068	292484	629637
21759625	ITS2	training	100	48.8987	32.5598	51.778	86.9208	209.834	581.525	1760.72	5577.24	18130.9	59832.3	199234	667085	2.24119e+06	7.54575e+06	2.54397e+07	8.58403e+07	2.89805e+08
21759626	ITS2	training	132	64.2329	47.5294	86.6093	137.018	284.521	658.648	1680.84	4574.8	13021.1	38194.9	114353	347212	1.06466e+06	3.28756e+06	1.02035e+07	3.17874e+07	9.93081e+07
21759628	ITS2	training	138	66.7818	47.5895	74.9921	106.238	189.629	366.734	760.158	1648.54	3697	8499.89	19917.6	47364.9	113944	276626	676498	1.66415e+06	4.11331e+06
9801966	ITS2	training	138	66.7818	47.5895	74.9921	106.238	189.629	366.734	760.158	1648.54	3697	8499.89	19917.6	47364.9	113944	276626	676498	1.66415e+06	4.11331e+06
3811196	ITS2	training	142	67.965	47.6393	74.6089	100.916	171.566	315.929	627.135	1312.45	2863.59	6455.44	14934	35261.6	84608.3	205583	504442	1.24717e+06	3.10153e+06
3077890	ITS2	training	138	66.365	47.8192	80.8107	125.087	253.951	562.895	1336.7	3296.58	8329.47	21372.1	55402.1	144629	379433	999023	2.63737e+06	6.9766e+06	1.84838e+07
3811210	ITS2	training	140	67.8143	47.8393	73.9236	101.953	179.781	343.938	708.47	1533.24	3447.54	7984.37	18928.7	45715.8	112055	277911	695710	1.75451e+06	4.45055e+06
3811217	ITS2	training	131	63.715	46.9293	78.2939	116.899	225.428	474.253	1074.16	2543.94	6211.39	15483.2	39163	100118	258001	669015	1.74347e+06	4.56219e+06	1.19793e+07
3811233	ITS2	training	135	65.5984	44.9396	67.7993	90.0458	151.992	273.029	517.881	1012.01	2018.37	4082.21	8342.17	17184.4	35629.1	74274.9	155571	327216	690846
3811235	ITS2	training	137	66.3992	48.1693	81.0488	116.729	215.901	430.202	921.866	2072.58	4840.28	11646	28700.8	72105.9	183970	475179	1.23933e+06	3.25714e+06	8.61161e+06
18033991	ITS2	training	142	69.732	47.4498	71.1607	94.3655	155.118	271.443	502.946	965.801	1904.17	3827.38	7806.44	16103.5	33517.9	70269.5	148196	314095	668533
27525939	ITS2	training	160	78.8822	68.049	158.527	331.732	925.622	2876.49	9819.66	35662.6	135466	531137	2.1298e+06	8.67686e+06	3.57479e+07	1.48449e+08	6.19929e+08	2599175795	3667436746
14348965	ITS2	training	142	67.7975	44.9889	57.4658	64.7456	92.5935	145.357	250.541	461.613	895.081	1801.67	3726.51	7860.69	16818.1	36354	79172.2	173369	381176
10638121	ITS2	training	140	66.7975	44.9488	58.0149	65.6082	93.7155	146.695	252.112	463.445	897.214	1804.15	3729.41	7864.08	16822.1	36358.6	79177.6	173375	381183
6689906	ITS2	training	142	67.7976	45.009	57.6461	65.1409	93.4575	147.078	253.878	467.97	907.078	1824.14	3768.31	7937.95	16960	36613.2	79643.2	174221	382710
6979124	ITS2	training	143	68.4811	44.9886	57.4258	62.7939	84.8937	122.243	187.72	300.472	496.25	838.75	1442.91	2516.69	4438.07	7896.66	14154.9	25530.8	46292.8
4378595	ITS2	training	141	67.3808	45.0489	58.3124	66.613	96.4189	152.644	264.095	486.323	939.483	1880.53	3865.27	8102.98	17238.6	37079.8	80419.9	175506	384826
9802339	ITS2	training	144	68.7141	44.959	56.6498	63.4039	90.445	141.939	244.636	450.433	872.001	1750.83	3609.85	7586.91	16169	34809.7	75499.4	164652	360547
30526202	ITS2	training	83	40.6662	45.8698	141.983	385.382	1386.6	5482.34	23420	104712	482737	2.27187e+06	1.08479e+07	5.23404e+07	2.54484e+08	1244445029	2375837324	5044668031	7933355855
30526204	ITS2	training	124	59.949	47.0595	89.4665	152.043	340.589	846.255	2304.91	6661.08	20075.7	62290.4	197257	633715	2.05682e+06	6.72473e+06	2.21026e+07	7.29243e+07	2.41276e+08
30526226	ITS2	training	159	78.2301	52.6493	73.6791	91.9878	145.654	248.311	454.124	868.875	1721.24	3501.45	7273.97	15367.9	32916.6	71304.1	155910	343570	762069
15636723	ITS2	training	110	52.9651	43.3795	77.666	125.995	259.784	574.809	1353.43	3300.52	8252.73	21001.5	54161.3	141141	370924	981657	2.61341e+06	6.99301e+06	1.87947e+07
30526237	ITS2	training	116	56.365	49.2594	103.888	193.28	466.181	1217.28	3411	9973.39	30063.9	92623.6	290067	919885	2.94621e+06	9.51125e+06	3.09039e+07	1.00947e+08	3.31202e+08
30526248	ITS2	training	152	72.9483	52.869	85.4289	119.128	219.031	449.724	1021.15	2476.44	6291.14	16503.8	44288.4	120797	333392	928184	2.60089e+06	7.32342e+06	2.06961e+07
9622012	ITS2	training	135	65.4479	47.8092	80.1866	121.377	237.777	505.795	1152.52	2734.5	6668.99	16568.4	41696	105895	270722	695487	1.79327e+06	4.63688e+06	1.20161e+07
29650346	ITS2	training	139	67.1816	47.8391	80.3244	123.992	251.823	559.09	1330.11	3285.34	8310.44	21339.9	55347.8	144537	379277	998757	2.63692e+06	6.97582e+06	1.84825e+07
9622021	ITS2	training	139	67.1816	47.8391	80.3244	123.992	251.823	559.09	1330.11	3285.34	8310.44	21339.9	55347.8	144537	379277	998757	2.63692e+06	6.97582e+06	1.84825e+07
13568676	ITS2	training	133	64.7978	47.8194	78.5487	116.48	220.889	454.551	1007.51	2342.61	5644.86	13963.2	35229	90231.5	233813	611397	1.61026e+06	4.26536e+06	1.13508e+07
22854585	ITS2	training	99	48.5317	37.1097	72.8821	149.003	452.313	1603.33	6249.13	25413.4	105527	442554	1.86501e+06	7.87848e+06	3.33221e+07	1.41023e+08	5.97013e+08	2527844241	2399027668
12006407	ITS2	training	205	99.0652	70.4591	126.681	243.574	688.64	2247.62	8012.07	29808.4	113531	438113	1.70392e+06	6.65966e+06	2.61149e+07	102646976	4.04185e+08	1593811585	6292413109
1513150	ITS2	training	131	62.7651	52.9594	104.645	196.384	503.454	1478.14	4813.95	16660.7	59893.4	220441	823739	3.10919e+06	1.18163e+07	4.51229e+07	1.72899e+08	6.64141e+08	2555692497
18028600	ITS2	training	131	63.699	42.1192	64.1366	94.2152	181.129	378.22	838.673	1920.53	4490.36	10643.4	25470.3	61374.3	148655	361481	881721	2.15598e+06	5.28237e+06
32965300	ITS2	training	129	63.2484	45.5088	75.8269	111.394	212.839	446.094	1016.54	2442.99	6099.85	15649.9	40962.2	108837	292536	793408	2.16725e+06	5.95369e+06	1.64301e+07
42556293	ITS2	training	124	60.1823	45.5294	81.8236	130.128	269.908	613.31	1514.67	3947.94	10704.4	29861.3	85068.5	246159	720726	2.12909e+06	6.3324e+06	1.89321e+07	5.68285e+07
16417659	ITS2	training	128	61.2157	45.5194	78.6382	121.815	248.696	560.948	1381.67	3608.18	9837.09	27662.1	79540.7	232399	686813	2.04639e+06	6.13305e+06	1.84581e+07	5.57203e+07
10644672	ITS2	training	127	61.5489	45.2694	80.0609	123.876	252.159	568.178	1403.08	3676.77	10049	28279.6	81247.8	236912	698294	2.07455e+06	6.19947e+06	1.86076e+07	5.60345e+07
10644674	ITS2	training	112	54.9661	45.5198	98.0707	178.498	416.442	1038.24	2759	7618.04	21630.8	62656.2	184193	547511	1.64126e+06	4.95204e+06	1.50171e+07	4.57201e+07	1.39635e+08
16417715	ITS2	training	133	64.1328	45.5795	74.4905	106.46	194.583	384.679	816.987	1819.11	4198.46	9956.38	24110.9	59349.5	147976	372715	946401	2.41875e+06	6.21416e+06
30171852	ITS2	training	126	61.3489	45.2593	81.4752	129.911	271.092	619.086	1533.85	4003.71	10857.9	30272.6	86156.6	249017	728201	2.14857e+06	6.38302e+06	1.90634e+07	5.71676e+07
8926269	ITS2	training	117	57.4323	45.7292	89.809	164.598	413.16	1179.04	3723.37	12479.3	43424.7	154662	559073	2.0405e+06	7.4953e+06	2.76523e+07	1.02324e+08	3.79437e+08	1409119848
17827005	ITS2	training	122	59.5163	45.5996	90.1197	153.553	343.016	837.574	2218.9	6185.81	17885.1	53047.2	160264	490788	1.51835e+06	4.73403e+06	1.48498e+07	4.68039e+07	1.48081e+08
30691782	ITS2	training	126	61.832	40.5395	60.3405	81.8483	149.028	299.676	656.695	1510.82	3588.66	8696.49	21348.9	52852	131571	328758	823540	2.06655e+06	5.19196e+06
8886307	ITS2	training	96	45.3822	39.5901	79.8654	143.95	338.116	867.282	2410.16	7053.39	21439.5	66959.8	213284	689125	2.24978e+06	7.40049e+06	2.4478e+07	8.12916e+07	2.70773e+08
8886360	ITS2	training	150	73.2813	44.2491	56.9541	67.2873	103.521	174.908	320.415	618.608	1241.81	2566.11	5421.18	11649.5	25366.9	55810.5	123790	276326	619935
5230450	ITS2	training	146	71.6313	49.4792	74.555	108.415	224.063	554.266	1569.12	4785.35	15193.3	49246	161322	531339	1.75496e+06	5.8049e+06	1.92156e+07	6.36334e+07	2.1077e+08
4186157	ITS2	training	146	71.6313	49.4792	74.555	108.415	224.063	554.266	1569.12	4785.35	15193.3	49246	161322	531339	1.75496e+06	5.8049e+06	1.92156e+07	6.36334e+07	2.1077e+08
33329662	ITS2	training	146	71.6313	49.4792	74.555	108.415	224.063	554.266	1569.12	4785.35	15193.3	49246	161322	531339	1.75496e+06	5.8049e+06	1.92156e+07	6.36334e+07	2.1077e+08
4186163	ITS2	training	116	55.9156	50.2995	134.953	400.634	1814.03	9494.41	53890.7	316652	1.89228e+06	1.14006e+07	6.89685e+07	4.18106e+08	2537451525	4235857134	4207691596	6242380143	8717850059
5834547	ITS2	training	147	72.3981	49.6492	83.4644	127.88	260.315	579.157	1383.12	3429.4	8704.04	22406.4	58202.9	152090	399056	1.05014e+06	2.76963e+06	7.31735e+06	1.936e+07
20086987	ITS2	training	147	72.3981	49.6492	83.4644	127.88	260.315	579.157	1383.12	3429.4	8704.04	22406.4	58202.9	152090	399056	1.05014e+06	2.76963e+06	7.31735e+06	1.936e+07
31376285	ITS2	training	140	67.4639	45.6291	60.4895	69.7358	100.909	158.54	271.621	495.465	949.818	1890.59	3871.45	8097.32	17204.7	36985.6	80203.5	175051	383918
8886426	ITS2	training	144	69.214	45.6289	59.1981	67.1168	96.9357	153.095	264.848	488.41	945.874	1898.6	3912.16	8216.62	17499.8	37656.2	81649.6	178056	389984
15425659	ITS2	training	144	69.214	45.6289	59.1981	67.1168	96.9357	153.095	264.848	488.41	945.874	1898.6	3912.16	8216.62	17499.8	37656.2	81649.6	178056	389984
24210483	ITS2	training	143	68.7139	45.6089	59.4782	67.5357	97.4081	153.577	265.316	488.854	946.289	1898.98	3912.52	8216.95	17500.1	37656.5	81649.9	178057	389985
2267199	ITS2	training	143	68.7139	45.6089	59.4782	67.5357	97.4081	153.577	265.316	488.854	946.289	1898.98	3912.52	8216.95	17500.1	37656.5	81649.9	178057	389985
1654276	ITS2	training	140	67.4639	45.6291	60.4895	69.7358	100.909	158.54	271.621	495.465	949.818	1890.59	3871.45	8097.32	17204.7	36985.6	80203.5	175051	383918
1654302	ITS2	training	142	68.1307	45.589	60.8971	71.4605	106.375	172.213	302.699	562.227	1088.53	2172.47	4435.38	9212.55	19390.2	41236.6	88419.3	190840	414100
12038855	ITS2	training	91	44.5823	39.6694	93.8012	196.548	539.267	1602.09	5095.48	16848	57184.9	197513	690602	2.43618e+06	8.65113e+06	3.0879e+07	1.10667e+08	3.97928e+08	1434759309
33669342	ITS2	training	91	44.5823	39.6694	93.8012	196.548	539.267	1602.09	5095.48	16848	57184.9	197513	690602	2.43618e+06	8.65113e+06	3.0879e+07	1.10667e+08	3.97928e+08	1434759309
13236221	ITS2	training	81	40.3164	46.8597	182.751	679.36	3331.19	17756.9	100714	591611	3.55744e+06	2.17336e+07	1.3429e+08	8.36673e+08	3709185066	5564470075	8786798892	11495779241	14214319324
20562951	ITS2	training	122	59.116	47.3198	92.8625	161.453	369.435	943.737	2655.28	7969.59	25033.5	81104.9	268327	900325	3.04966e+06	1.03964e+07	3.55955e+07	1.22234e+08	4.20601e+08
4995701	ITS2	training	123	59.632	47.1394	88.0068	141.696	296.7	679.396	1698.96	4504.72	12482	35699.6	104487	310976	936850	2.84751e+06	8.71125e+06	2.67777e+07	8.26042e+07
5726152	ITS2	training	95	47.0506	49.0194	159.711	445.197	1629.37	6472.61	27631	123296	567807	2.67361e+06	1.27932e+07	6.19412e+07	3.02547e+08	1487575900	6424067535	8946728775	8951138411
18150356	ITS2	training	116	56.5499	49.9994	132.125	347.577	1276.87	5206.05	22881.6	104817	493444	2.36575e+06	1.14877e+07	5.62893e+07	2.77628e+08	1375875338	5921532241	7825947711	8751218721
45238347	ITS2	training	113	55.217	49.9594	144.507	414.303	1637.66	7124.89	33283.6	161872	808804	4.11535e+06	2.12069e+07	1.10271e+08	577141502	3035171613	7478952639	5903411226	8974412501
33439112	ITS2	training	104	50.5163	49.2894	144.224	414.608	1653.14	7404.66	36107	184739	973979	5.23044e+06	2.84133e+07	1.5547e+08	8.54597e+08	3777923614	6158132132	9971297024	8694404104
13249222	ITS2	training	104	50.5163	49.2894	144.224	414.608	1653.14	7404.66	36107	184739	973979	5.23044e+06	2.84133e+07	1.5547e+08	8.54597e+08	3777923614	6158132132	9971297024	8694404104
42821123	ITS2	training	104	50.5163	49.2894	144.224	414.608	1653.14	7404.66	36107	184739	973979	5.23044e+06	2.84133e+07	1.5547e+08	8.54597e+08	3777923614	6158132132	9971297024	8694404104
42821142	ITS2	training	105	51.2002	48.9494	148.918	437.328	1768.63	7921.1	38289.8	193268	1.0033e+06	5.30393e+06	2.83832e+07	1.53161e+08	8.31329e+08	4531081120	8063379736	7673166591	9920384083
42821166	ITS2	training	105	51.2002	48.9494	148.918	437.328	1768.63	7921.1	38289.8	193268	1.0033e+06	5.30393e+06	2.83832e+07	1.53161e+08	8.31329e+08	4531081120	8063379736	7673166591	9920384083
42821185	ITS2	training	105	51.2002	48.9494	148.918	437.328	1768.63	7921.1	38289.8	193268	1.0033e+06	5.30393e+06	2.83832e+07	1.53161e+08	8.31329e+08	4531081120	8063379736	7673166591	9920384083
34328669	ITS2	training	105	51.2002	48.9494	148.918	437.328	1768.63	7921.1	38289.8	193268	1.0033e+06	5.30393e+06	2.83832e+07	1.53161e+08	8.31329e+08	4531081120	8063379736	7673166591	9920384083
45250307	ITS2	training	122	60.417	49.6394	113.435	214.144	523.118	1371.19	3833.07	11122.1	33129.6	100509	309069	960133	3.00633e+06	9.47219e+06	2.99943e+07	9.53669e+07	3.04238e+08
12642283	ITS2	training	117	57.7003	49.6192	117.729	230.451	578.351	1552.2	4432.13	13114	39764.7	122578	382236	1.20175e+06	3.80091e+06	1.20749e+07	3.84886e+07	1.22997e+08	3.9385e+08
45250332	ITS2	training	120	59.5494	49.3995	115.529	247.264	707.928	2248.74	7772.42	28318.1	107046	415120	1.63911e+06	6.55541e+06	2.64579e+07	1.07485e+08	4.3871e+08	1796712465	4564601464
42821213	ITS2	training	106	51.6492	49.3898	127.377	273.392	743.759	2148.44	6574.25	20825.6	67676.1	224055	752354	2.55423e+06	8.74739e+06	3.01679e+07	104643933	364727494	1276399384
9739200	ITS2	training	106	51.6492	49.3898	127.377	273.392	743.759	2148.44	6574.25	20825.6	67676.1	224055	752354	2.55423e+06	8.74739e+06	3.01679e+07	104643933	364727494	1276399384
12642298	ITS2	training	112	54.9495	49.3596	118.586	247.394	663.517	1912.59	5861.24	18624.5	60727.4	201734	679719	2.31574e+06	7.9597e+06	2.7557e+07	9.59721e+07	3.35896e+08	1180503858
8572336	ITS2	training	106	51.6492	49.3898	127.377	273.392	743.759	2148.44	6574.25	20825.6	67676.1	224055	752354	2.55423e+06	8.74739e+06	3.01679e+07	104643933	364727494	1276399384
8572351	ITS2	training	106	51.6492	49.3898	127.377	273.392	743.759	2148.44	6574.25	20825.6	67676.1	224055	752354	2.55423e+06	8.74739e+06	3.01679e+07	104643933	364727494	1276399384
27527752	ITS2	training	111	54.1161	49.4097	119.856	252.722	683.813	1995.27	6200.61	19993.2	66097.1	222241	756221	2.59566e+06	8.96794e+06	3.11425e+07	1.08591e+08	3.79935e+08	1333137645
8572353	ITS2	training	106	51.6492	49.3898	127.377	273.392	743.759	2148.44	6574.25	20825.6	67676.1	224055	752354	2.55423e+06	8.74739e+06	3.01679e+07	104643933	364727494	1276399384
8572359	ITS2	training	106	51.6492	49.3898	127.377	273.392	743.759	2148.44	6574.25	20825.6	67676.1	224055	752354	2.55423e+06	8.74739e+06	3.01679e+07	104643933	364727494	1276399384
6093391	ITS2	training	106	51.6492	49.3898	127.377	273.392	743.759	2148.44	6574.25	20825.6	67676.1	224055	752354	2.55423e+06	8.74739e+06	3.01679e+07	104643933	364727494	1276399384
4028058	ITS2	training	106	51.6492	49.3898	127.377	273.392	743.759	2148.44	6574.25	20825.6	67676.1	224055	752354	2.55423e+06	8.74739e+06	3.01679e+07	104643933	364727494	1276399384
9437363	ITS2	training	106	51.6492	49.3898	127.377	273.392	743.759	2148.44	6574.25	20825.6	67676.1	224055	752354	2.55423e+06	8.74739e+06	3.01679e+07	104643933	364727494	1276399384
22034341	ITS2	training	106	51.6492	49.3898	127.377	273.392	743.759	2148.44	6574.25	20825.6	67676.1	224055	752354	2.55423e+06	8.74739e+06	3.01679e+07	104643933	364727494	1276399384
3176047	ITS2	training	106	51.6492	49.3898	127.377	273.392	743.759	2148.44	6574.25	20825.6	67676.1	224055	752354	2.55423e+06	8.74739e+06	3.01679e+07	104643933	364727494	1276399384
13603499	ITS2	training	106	51.6492	49.3898	127.377	273.392	743.759	2148.44	6574.25	20825.6	67676.1	224055	752354	2.55423e+06	8.74739e+06	3.01679e+07	104643933	364727494	1276399384
45720223	ITS2	training	106	51.6492	49.3898	127.377	273.392	743.759	2148.44	6574.25	20825.6	67676.1	224055	752354	2.55423e+06	8.74739e+06	3.01679e+07	104643933	364727494	1276399384
28467486	ITS2	training	80	39.1326	35.2798	85.5274	188.667	562.715	1890.96	6957.54	26991.3	108201	442415	1.83079e+06	7.6314e+06	3.19518e+07	1.34141e+08	5.64094e+08	2374565995	3154151019
46410687	ITS2	training	144	71.6152	47.35	74.9614	118.944	264.624	666.801	1844.85	5390.5	16342.9	50794.1	160597	513809	1.6574e+06	5.37678e+06	1.75117e+07	5.71902e+07	1.87129e+08
46410693	ITS2	training	141	69.282	48.1989	88.2417	159.535	387.657	1028.11	2897.32	8424.17	24985.5	75080.3	227723	695505	2.13561e+06	6.58562e+06	2.03784e+07	6.32384e+07	1.96707e+08
29421624	ITS2	training	123	59.715	47.2893	100.557	194.752	516.071	1538.08	5042.74	17511.1	63148.8	233341	876126	3.32485e+06	1.27092e+07	4.8824e+07	1.88221e+08	7.27421e+08	2816339790
8118658	ITS2	training	142	69.6807	46.6094	65.7271	79.6365	122.74	203.456	362.795	677.615	1310.03	2596.19	5239.89	10720	22155.8	46146.5	96686.3	203510	429898
12231920	ITS2	training	77	37.5003	36.4602	105.492	266.641	884.22	3176.24	12187.3	48582	198825	828708	3.50026e+06	1.49311e+07	6.41724e+07	2.77408e+08	1204631041	4166712636	5613030314
6653672	ITS2	training	73	35.217	36.7	115.171	323.683	1195.15	4799.38	20628	92235.8	423644	1.98157e+06	9.38838e+06	4.48921e+07	2.16108e+08	1045537146	3850631944	5535523355	7590401256
12231935	ITS2	training	126	61.3655	48.6301	101.741	194.146	519.192	1594.83	5447.98	19767.8	74399.9	286216	1.11604e+06	4.38912e+06	1.73573e+07	6.88939e+07	2.74131e+08	1092637741	4360198264
18073763	ITS2	training	100	48.7504	40.8997	104.438	261.611	929.31	3751.07	16529.9	76288.9	361595	1.74004e+06	8.4473e+06	4.12215e+07	2.01774e+08	9.89488e+08	3793186893	5202938550	7097322696
18073785	ITS2	training	101	49.7658	33.1797	50.5997	65.7616	108.5	191.369	360.418	707.622	1434.56	2979.82	6308.89	13561.1	29506.3	64833	143595	320119	717460
23263606	ITS2	training	91	44.1654	35.7596	74.0567	142.962	383.621	1161.3	3856.01	13467.4	48524.7	178174	662051	2.47882e+06	9.32741e+06	3.52135e+07	1.33234e+08	5.04863e+08	1915023742
21627873	ITS2	training	92	45.132	35.4997	71.4648	135.498	357.246	1056.88	3423.91	11652.2	40905.1	146355	530062	1.93504e+06	7.10146e+06	2.61553e+07	9.65695e+07	357161364	1322548377
31280653	ITS2	training	85	41.5649	32.5194	62.1653	120.972	328.981	1020.5	3459.65	12274.2	44690.8	165130	615488	2.30629e+06	8.67043e+06	3.26646e+07	1.23225e+08	4.65263e+08	1757717590
46486741	ITS2	training	87	41.6157	35.7798	77.7996	147.171	362.086	964.248	2755.19	8209.38	25184.7	78828	250330	803570	2.60098e+06	8.47425e+06	2.77567e+07	9.13121e+07	3.01482e+08
41584524	ITS2	training	95	46.732	35.4999	69.3177	128.899	336.657	1001.37	3282.44	11338.4	40404	146598	537652	1.98465e+06	7.35511e+06	2.73249e+07	1.0167e+08	378658219	1411129729
5353626	ITS2	training	147	72.4148	48.0295	71.2119	93.9378	159.39	289.023	559.562	1126.89	2341.83	4989.41	10855.3	24042.1	54063.8	123155	283611	659079	1.54316e+06
5353654	ITS2	training	147	72.4148	48.0295	71.2119	93.9378	159.39	289.023	559.562	1126.89	2341.83	4989.41	10855.3	24042.1	54063.8	123155	283611	659079	1.54316e+06
17980883	ITS2	training	149	73.5816	47.9995	68.6285	88.7123	148.767	268.557	520.332	1052.22	2200.31	4722.09	10351.8	23095.8	52288.4	119828	277383	647427	1.52138e+06
29422115	ITS2	training	148	72.7994	47.8796	76.8849	114.616	231.692	528.725	1328.21	3539.49	9812.78	27935.9	81000.1	237911	705289	2.10502e+06	6.31412e+06	1.90102e+07	5.73958e+07
15420300	ITS2	training	152	75.3816	47.4701	64.8958	82.0367	135.366	247.308	493.471	1041.74	2289.17	5174.78	11941.6	27983.2	66344.7	158724	382438	926675	2.25554e+06
15722347	ITS2	training	121	59.5321	43.3393	78.6842	130.493	278.847	650.618	1645.84	4404.43	12309	35529.5	105030	315898	961930	2.95485e+06	9.13259e+06	2.83475e+07	8.82541e+07
15722365	ITS2	training	124	59.5832	52.4297	141.233	364.709	1297.35	5113.17	21708.1	95908.9	434295	1.99697e+06	9.27602e+06	4.33924e+07	2.04035e+08	9.63197e+08	4561391250	7222568002	10750974942
27450131	ITS2	training	139	66.3313	52.3396	98.8225	172.883	406.353	1067.92	3071.53	9336.25	29477.7	95544.3	315534	1.05631e+06	3.57177e+06	1.21676e+07	4.16817e+07	1.43385e+08	4.9481e+08
15722380	ITS2	training	133	63.1993	51.5193	104.053	188.972	456.261	1228	3629.45	11402.6	37412.7	126496	436722	1.52974e+06	5.41248e+06	1.92846e+07	6.90474e+07	2.48067e+08	8.93378e+08
6006826	ITS2	training	134	66.1815	50.3894	97.6776	178.734	458.493	1350.87	4433.85	15479.9	56148.7	208413	784701	2.98107e+06	1.13901e+07	4.36813e+07	1.67931e+08	6.46668e+08	2492952377
27450152	ITS2	training	131	63.4816	52.7492	124.595	310.312	1162.5	5118.07	24784.5	125319	647644	3.38449e+06	1.77939e+07	9.38683e+07	4.96162e+08	2625669095	3978161497	6774067717	4185290280
15722405	ITS2	training	130	62.7661	52.1196	115.043	235.398	668.408	2163.33	7743.64	29371.3	115553	465070	1.8994e+06	7.83227e+06	3.25056e+07	1.35501e+08	5.66563e+08	2374022421	3660250858
15722433	ITS2	training	134	65.2665	51.8995	111.949	210.468	533.016	1511.08	4706.84	15543	53380.2	188161	675073	2.45178e+06	8.98189e+06	3.31108e+07	1.22624e+08	455708124	1698039444
15722446	ITS2	training	133	63.1993	51.5193	104.053	188.972	456.261	1228	3629.45	11402.6	37412.7	126496	436722	1.52974e+06	5.41248e+06	1.92846e+07	6.90474e+07	2.48067e+08	8.93378e+08
37921790	ITS2	training	127	61.4661	52.3294	128.913	318.345	1171.5	5027.14	23704.2	116895	590495	3.02257e+06	1.55916e+07	80804461	4.20003e+08	2187170702	3504768370	5958203970	6232007245
27752322	ITS2	training	128	61.583	51.6698	115.584	237.282	672.346	2169.74	7749.4	29355	115415	464397	1.89656e+06	7.82096e+06	3.24615e+07	1.3533e+08	5.65897e+08	2371400218	3651756543
27752324	ITS2	training	124	58.8317	51.5296	112.482	222.345	577.722	1641.7	5026.73	16096.8	53168.6	179377	614255	2.12595e+06	7.41518e+06	2.60125e+07	9.16491e+07	3.2399e+08	1148390613
37921812	ITS2	training	133	63.1993	51.5193	104.053	188.972	456.261	1228	3629.45	11402.6	37412.7	126496	436722	1.52974e+06	5.41248e+06	1.92846e+07	6.90474e+07	2.48067e+08	8.93378e+08
13377992	ITS2	training	133	63.1993	51.5193	104.053	188.972	456.261	1228	3629.45	11402.6	37412.7	126496	436722	1.52974e+06	5.41248e+06	1.92846e+07	6.90474e+07	2.48067e+08	8.93378e+08
37921823	ITS2	training	123	61.0313	49.7288	104.867	194.596	469.37	1227.97	3449.58	10101.7	30450.6	93619.6	291907	919515	2.91862e+06	9.31781e+06	2.98819e+07	9.61739e+07	3.10432e+08
1276479	ITS2	training	132	64.0314	50.0696	95.8866	162.788	361.359	886.27	2370.71	6701.88	19706.8	59581	183811	575572	1.82244e+06	5.81896e+06	1.86985e+07	6.03793e+07	195706009
38322972	ITS2	training	138	67.0489	51.9597	98.4911	175.336	421.632	1143.28	3416.04	10832	35737.7	121032	417206	1.45573e+06	5.12288e+06	1.81377e+07	6.4499e+07	230098523	8.22813e+08
38322974	ITS2	training	135	64.3483	51.5288	99.6019	176.289	421.538	1135.99	3385.64	10755.3	35691.5	121915	424530	1.49731e+06	5.32628e+06	1.90558e+07	6.84406e+07	2.4646e+08	8.89127e+08
38322984	ITS2	training	130	62.7661	52.1196	115.043	235.398	668.408	2163.33	7743.64	29371.3	115553	465070	1.8994e+06	7.83227e+06	3.25056e+07	1.35501e+08	5.66563e+08	2374022421	3660250858
38322987	ITS2	training	128	63.1829	52.1496	120.313	247.946	676.824	2028.9	6572.4	22306.3	78203.5	280427	1.02215e+06	3.77117e+06	1.40421e+07	5.26589e+07	1.98579e+08	7.52176e+08	2859281247
13094643	ITS2	training	131	62.782	51.2596	104.09	200.556	544.063	1730.31	6195.61	23723.3	94356.3	383094	1.57274e+06	6.49526e+06	2.69111e+07	1.11691e+08	4.63999e+08	1928582842	2306106733
5777711	ITS2	training	150	74.5645	47.3386	64.641	79.8154	126.724	219.755	412.723	815.572	1671.96	3517.91	7543.11	16400.9	36036.1	79817.4	177905	398525	896376
13378022	ITS2	training	126	61.5816	47.3498	83.9215	131.305	266.777	590.836	1419.11	3591.4	9452.1	25601.4	70857	199344	567870	1.63326e+06	4.73233e+06	1.37905e+07	4.03664e+07
11875731	ITS2	training	116	57.3997	45.9697	98.1175	184.611	455.983	1232.55	3601.49	11038	34946.7	113042	370952	1.22917e+06	4.10026e+06	1.37421e+07	4.62141e+07	1.55814e+08	526380351
38348610	ITS2	training	93	44.8656	44.8299	145.366	452.104	1953.74	9355.63	48319.8	260005	1.43595e+06	8.06112e+06	4.57378e+07	2.61344e+08	1500405848	5433739753	5474039735	8068313134	9132880805
38348612	ITS2	training	121	57.0989	48.6799	106.465	221.658	616.029	1908.53	6439.89	22915.1	84565.7	319955	1.23179e+06	4.80066e+06	1.88731e+07	7.46592e+07	2.96658e+08	1182552764	3596073092
38323029	ITS2	training	107	50.9487	48.5995	122.717	299.463	990.66	3683.02	14976.5	64294.3	285884	1.29985e+06	5.99502e+06	2.79038e+07	1.30649e+08	6.14079e+08	2893630525	3311860689	3277690104
30270137	ITS2	training	110	54.0657	38.8093	66.7378	106.402	228.192	540.812	1397.17	3803.38	10745.2	31143.2	91909.5	274745	828886	2.51736e+06	7.68233e+06	2.35276e+07	7.22429e+07
30270145	ITS2	training	99	48.1484	36.0397	63.1889	103.743	236.379	621.432	1825.5	5707.93	18504.3	61196.1	204628	688417	2.32388e+06	7.85965e+06	2.6611e+07	9.01542e+07	3.05538e+08
12002170	ITS2	training	107	53.1829	42.2891	99.4523	237.049	764.28	2731.04	10461.2	41626.7	169657	702246	2.93762e+06	1.23817e+07	5.24821e+07	223423777	9.54438e+08	4088674700	5578861250
30270149	ITS2	training	138	67.8489	49.3993	84.5713	124.047	228.396	452.31	960.577	2141.04	4958.79	11837.9	28955.2	72221.6	182989	469502	1.21675e+06	3.17851e+06	8.35571e+06
12002175	ITS2	training	144	69.2316	47.5289	70.0536	101.3	188.124	380.949	819.407	1822.64	4143.29	9557.63	22280.8	52354.7	123786	294135	701781	1.68013e+06	4.03406e+06
30270151	ITS2	training	139	68.0143	46.2094	68.2674	88.6704	147.843	268.236	528.614	1102.01	2400.43	5406.5	12495.8	29460.3	70519.6	170766	417144	1.02571e+06	2.53453e+06
20147779	ITS2	training	149	73.2982	47.0397	65.1556	81.923	133.813	240.106	468.264	965.592	2077.43	4615.55	10511.5	24398.4	57461	136834	328595	794100	1.92823e+06
17981371	ITS2	training	144	70.4647	46.3994	64.9687	79.3251	123.866	209.444	382.356	733.129	1458.17	2979.77	6217.34	13187.6	28345.5	61591.3	135038	298285	662993
27450671	ITS2	training	143	70.881	46.8793	66.2525	82.8563	133.458	233.941	446.646	904.437	1919.55	4223.31	9552.39	22061.4	51750.8	122799	293851	707501	1.71105e+06
14575642	ITS2	training	148	73.4644	46.8693	62.9328	76.5954	122.298	215.427	416.476	855.822	1841.57	4098.44	9352.41	21740.9	51236.4	121972	292520	705354	1.70759e+06
14575650	ITS2	training	148	73.4644	46.8893	62.9608	76.6184	122.317	215.442	416.488	855.831	1841.58	4098.44	9352.42	21740.9	51236.4	121972	292520	705354	1.70759e+06
6648723	ITS2	training	152	75.2977	46.8793	60.7422	68.6005	98.1727	149.952	243.997	411.635	712.474	1254.92	2238.41	4030.22	7308.68	13329.9	24425.2	44930.9	82928.8
28866803	ITS2	training	147	72.9643	46.8992	63.2541	77.0155	122.746	215.866	416.893	856.214	1841.94	4098.78	9352.74	21741.2	51236.7	121972	292520	705355	1.70759e+06
6648761	ITS2	training	153	76.0475	46.5892	58.2292	63.3755	86.9326	127.26	198.733	322.496	538.204	915.981	1581.52	2760.12	4856.84	8601.53	15312.1	27372.9	49104.2
28866810	ITS2	training	151	74.9974	46.3694	58.3762	64.4064	89.8275	133.646	211.712	347.66	585.709	1004.14	1743.21	3054.13	5387.92	9555.83	17019.5	30416.2	54511.8
28866818	ITS2	training	139	68.1143	46.1896	68.97	89.5791	149.502	271.194	534.162	1112.66	2421.24	5447.66	12577.9	29624.8	70850.5	171433	418488	1.02842e+06	2.53998e+06
28866823	ITS2	training	152	75.2977	46.8793	60.7422	68.6005	98.1727	149.952	243.997	411.635	712.474	1254.92	2238.41	4030.22	7308.68	13329.9	24425.2	44930.9	82928.8
24397090	ITS2	training	152	75.2977	46.8793	60.7422	68.6005	98.1727	149.952	243.997	411.635	712.474	1254.92	2238.41	4030.22	7308.68	13329.9	24425.2	44930.9	82928.8
6648815	ITS2	training	139	68.1143	46.1896	68.97	89.5791	149.502	271.194	534.162	1112.66	2421.24	5447.66	12577.9	29624.8	70850.5	171433	418488	1.02842e+06	2.53998e+06
6648819	ITS2	training	139	68.1143	46.1896	68.97	89.5791	149.502	271.194	534.162	1112.66	2421.24	5447.66	12577.9	29624.8	70850.5	171433	418488	1.02842e+06	2.53998e+06
530839	ITS2	training	151	75.1139	46.6193	58.258	63.3063	86.5327	125.968	195.597	315.814	525.078	891.551	1537.74	2683.81	4726.54	8382.59	14948.8	26776	48131.4
14718868	ITS2	training	139	68.1143	46.1896	68.97	89.5791	149.502	271.194	534.162	1112.66	2421.24	5447.66	12577.9	29624.8	70850.5	171433	418488	1.02842e+06	2.53998e+06
34392073	ITS2	training	153	76.0475	46.5892	58.1543	63.1268	86.2784	125.81	195.783	316.836	527.77	897.311	1548.86	2703.95	4761.56	8441.7	15046.4	26934.4	48385
18074739	ITS2	training	145	71.731	46.8094	67.8955	91.5895	164.276	325.329	701.058	1590.85	3747.3	9066.51	22379.4	56082.9	142183	363713	936906	2.42663e+06	6.31217e+06
33312315	ITS2	training	145	71.7643	46.9094	65.5142	84.4945	146.118	282.868	606.955	1389.58	3333.01	8254.85	20910.4	53808.1	139998	367067	967648	2.56056e+06	6.7937e+06
4894605	ITS2	training	156	76.948	46.6092	56.8621	62.2842	88.2807	137.529	234.162	423.166	799.697	1561.39	3123.14	6359.92	13125.8	27364.1	57485.8	121476	257869
24397225	ITS2	training	147	72.9643	46.8992	63.2541	77.0155	122.746	215.866	416.893	856.214	1841.94	4098.78	9352.74	21741.2	51236.7	121972	292520	705355	1.70759e+06
12239964	ITS2	training	147	72.3811	46.8795	64.5516	79.6414	128.37	227.495	440.795	905.23	1942.3	4303.94	9771.17	22592.2	52962	125458	299541	719451	1.7358e+06
22138821	ITS2	training	139	68.1143	46.1896	68.97	89.5791	149.502	271.194	534.162	1112.66	2421.24	5447.66	12577.9	29624.8	70850.5	171433	418488	1.02842e+06	2.53998e+06
45598250	ITS2	training	119	57.2663	48.8098	118.966	262.558	759.552	2377.52	7956.24	27745.1	99717.7	366418	1.36916e+06	5.18196e+06	1.98077e+07	7.63004e+07	2.95705e+08	1151557060	4501838078
2660780	ITS2	training	100	49.1342	45.7599	148.499	462.388	1887.75	8273.72	38280.2	182417	886294	4.36205e+06	2.16649e+07	1.08326e+08	5.4442e+08	2747292747	8572855826	8771242557	13557442853
24739554	ITS2	training	120	59.3673	48.0494	122.045	278.671	854.282	2885.69	10567	40712.7	162566	665433	2.77176e+06	1.16886e+07	4.97245e+07	2.12863e+08	9.15347e+08	3949027897	6161504341
24739585	ITS2	training	86	42.4833	34.6701	78.7971	153.922	386.105	1048.21	3039.34	9166.6	28388.3	89472.2	285359	917531	2.96687e+06	9.63178e+06	3.13588e+07	1.02312e+08	3.34342e+08
5771471	ITS2	training	86	42.4833	34.6701	78.7971	153.922	386.105	1048.21	3039.34	9166.6	28388.3	89472.2	285359	917531	2.96687e+06	9.63178e+06	3.13588e+07	1.02312e+08	3.34342e+08
39104325	ITS2	training	86	42.4833	34.6701	78.7971	153.922	386.105	1048.21	3039.34	9166.6	28388.3	89472.2	285359	917531	2.96687e+06	9.63178e+06	3.13588e+07	1.02312e+08	3.34342e+08
16579771	ITS2	training	86	42.4833	34.6701	78.7971	153.922	386.105	1048.21	3039.34	9166.6	28388.3	89472.2	285359	917531	2.96687e+06	9.63178e+06	3.13588e+07	1.02312e+08	3.34342e+08
6686763	ITS2	training	81	39.9162	34.65	83.7316	176.296	477.29	1390.88	4311.51	13838	45452.9	151572	510735	1.73368e+06	5.9168e+06	2.02762e+07	6.97076e+07	2.40268e+08	8.29927e+08
6686764	ITS2	training	86	42.4833	34.6701	78.7971	153.922	386.105	1048.21	3039.34	9166.6	28388.3	89472.2	285359	917531	2.96687e+06	9.63178e+06	3.13588e+07	1.02312e+08	3.34342e+08
6686791	ITS2	training	86	42.4833	34.6701	78.7971	153.922	386.105	1048.21	3039.34	9166.6	28388.3	89472.2	285359	917531	2.96687e+06	9.63178e+06	3.13588e+07	1.02312e+08	3.34342e+08
27451431	ITS2	training	112	54.2823	35.9895	59.2756	88.4299	176.652	389.154	927.524	2314.25	5954.89	15647	41734.1	112553	306112	838014	2.30611e+06	6.3727e+06	1.76701e+07
37954395	ITS2	training	117	58.0647	36.4287	51.9987	67.016	110.485	196.366	371.985	732.145	1481.59	3060.38	6424.68	13666.2	29391.7	63803.1	139606	307543	681431
20379182	ITS2	training	144	69.8319	46.419	71.4943	104.897	217.762	523.804	1408.58	4037.91	12036.3	36730.3	113720	355299	1.1166e+06	3.52273e+06	1.11428e+07	3.53093e+07	1.12028e+08
15428616	ITS2	training	134	64.8652	45.9901	80.2718	129.277	282.084	684.407	1812.63	5066.66	14713.6	43893.7	133514	411891	1.28386e+06	4.03207e+06	1.27333e+07	4.03756e+07	1.28408e+08
1843419	ITS2	training	122	60.2318	45.9699	94.4627	172.37	421.307	1142.25	3378.89	10562.2	34328.8	114653	390375	1.34748e+06	4.69676e+06	1.64856e+07	5.81551e+07	2.05894e+08	7.30866e+08
20379201	ITS2	training	122	60.2318	45.9699	94.4627	172.37	421.307	1142.25	3378.89	10562.2	34328.8	114653	390375	1.34748e+06	4.69676e+06	1.64856e+07	5.81551e+07	2.05894e+08	7.30866e+08
15428631	ITS2	training	104	50.6827	48.3796	118.594	242.889	643.729	1854.41	5798.43	19141.5	65784.1	232702	840540	3.08246e+06	1.14298e+07	4.27271e+07	1.60687e+08	6.07031e+08	2300972114
20379226	ITS2	training	112	54.6486	48.0297	105.605	197.885	481.245	1278.71	3694.26	11270.6	35791.2	116986	390567	1.32449e+06	4.54416e+06	1.57264e+07	5.47807e+07	1.91755e+08	6.73689e+08
20379228	ITS2	training	167	81.8482	58.3593	102.088	171.449	406.56	1110.37	3343.62	10591.5	34524.8	114388	382749	1.28882e+06	4.35861e+06	1.47868e+07	5.02868e+07	1.71352e+08	5.84855e+08
18449034	ITS2	training	180	87.2472	63.6093	102.513	166.16	381.007	1030.13	3120.8	10089.7	33921.1	116805	408372	1.44199e+06	5.12579e+06	1.83036e+07	6.5567e+07	2.35398e+08	8.46468e+08
9408080	ITS2	training	145	72.016	47.8692	82.7306	121.585	232.188	485.562	1098.28	2610.15	6425.17	16218.6	41709.5	108794	286916	763270	2.04469e+06	5.50844e+06	1.49086e+07
37954534	ITS2	training	140	69.716	48.5195	85.2793	129.98	257.912	552.594	1266.25	3015.49	7375.77	18376.2	46403.3	118374	304378	787661	2.04898e+06	5.35349e+06	1.40392e+07
32442337	ITS2	training	135	66.8649	48.589	84.2581	126.1	236.868	484.047	1070.71	2502.4	6094.5	15295	39237.3	102296	269916	718664	1.92678e+06	5.19377e+06	1.40602e+07
32442339	ITS2	training	150	72.6655	46.0391	65.5519	104.178	245.539	691.879	2166.35	7148.88	24254.9	83524.1	290000	1.0116e+06	3.53831e+06	1.23956e+07	4.34663e+07	1.52504e+08	5.35255e+08
7769657	ITS2	training	150	72.699	46.2394	66.2067	104.746	247.373	703.584	2232.79	7471.85	25686.9	89528.9	314310	1.10776e+06	3.91262e+06	1.38359e+07	4.89602e+07	1.73319e+08	6.13688e+08
7769659	ITS2	training	140	66.5486	46.1393	66.5766	93.3345	168.244	332.331	703.999	1553.81	3523.23	8130.22	18983.3	44681.9	105766	251379	599278	1.43198e+06	3.42802e+06
6642963	ITS2	training	140	66.9145	46.3094	66.3804	88.5626	150.648	280.796	563.679	1184.74	2570.57	5701.69	12848.9	29297	67401.2	156158	363845	851725	2.00167e+06
17154866	ITS2	training	147	72.4481	52.9493	92.4021	134.526	249.58	496.582	1063.23	2387.64	5560.02	13295.8	32428.5	80264.2	200860	506835	1.287e+06	3.28397e+06	8.41119e+06
17154873	ITS2	training	137	66.0315	48.0291	82.3355	143.094	354.977	1009.87	3159.51	10409.2	35423.9	123070	433515	1.54147e+06	5.51684e+06	1.9834e+07	7.15331e+07	2.58567e+08	936104510
40363432	ITS2	training	138	66.4317	48.019	82.7435	144.056	357.175	1014.18	3167.46	10423.3	35448.1	123111	433583	1.54159e+06	5.51702e+06	1.98343e+07	7.15336e+07	2.58568e+08	9.36106e+08
3075448	ITS2	training	134	65.216	44.6093	74.6561	107.133	198.99	401.119	869.704	1971.54	4612.45	11033.4	26827.2	66034.9	164089	410782	1.03447e+06	2.61766e+06	6.65005e+06
3075460	ITS2	training	142	70.6977	47.059	68.169	87.8287	147.261	272.272	551.724	1187.97	2675.18	6221.67	14814.7	35890.3	88064.7	218143	544197	1.36484e+06	3.43685e+06
3377700	ITS2	training	142	70.6977	47.059	68.169	87.8287	147.261	272.272	551.724	1187.97	2675.18	6221.67	14814.7	35890.3	88064.7	218143	544197	1.36484e+06	3.43685e+06
11761518	ITS2	training	142	70.6977	47.059	68.169	87.8287	147.261	272.272	551.724	1187.97	2675.18	6221.67	14814.7	35890.3	88064.7	218143	544197	1.36484e+06	3.43685e+06
25140649	ITS2	training	142	70.6977	47.059	68.169	87.8287	147.261	272.272	551.724	1187.97	2675.18	6221.67	14814.7	35890.3	88064.7	218143	544197	1.36484e+06	3.43685e+06
4808314	ITS2	training	142	70.6977	47.059	68.169	87.8287	147.261	272.272	551.724	1187.97	2675.18	6221.67	14814.7	35890.3	88064.7	218143	544197	1.36484e+06	3.43685e+06
3212040	ITS2	training	154	76.4305	47.5787	61.2683	71.2501	104.082	164.355	278.649	494.798	909.945	1718.34	3313.23	6496.06	12911.3	25952.5	52657.9	107686	221675
40846333	ITS2	training	155	77.3305	47.7688	61.7449	73.0531	111.248	186.806	342.689	667.568	1360.74	2868.59	6202.23	13667.6	30554.1	69046.8	157312	360626	830566
14994013	ITS2	training	134	65.3312	46.6997	73.7455	108.48	205.371	426.408	963.729	2306.02	5759.32	14835.2	39080.9	104640	283515	774885	2.13161e+06	5.8924e+06	1.63487e+07
21739037	ITS2	training	125	61.6655	46.9396	86.3372	133.687	258.991	537.345	1194.6	2780.82	6701.24	16559	41678.4	106339	274088	711946	1.86042e+06	4.88471e+06	1.28746e+07
9971838	ITS2	training	87	42.599	36.2195	80.6832	169.002	470.671	1451.27	4850.79	17000.5	61500	227180	851270	3.22153e+06	1.22768e+07	4.70178e+07	1.80714e+08	6.96371e+08	2688481896
9971841	ITS2	training	80	38.949	36.1899	84.1009	182.324	508.947	1549.53	5063.52	17266.5	60604.5	216890	786776	2.88179e+06	1.06308e+07	3.94283e+07	146846661	5.48729e+08	2055942689
27549497	ITS2	training	95	46.5324	36.6293	68.1465	114.468	243.799	558.581	1366.83	3487.36	9179.89	24725	67754.6	188123	527623	1.49145e+06	4.24201e+06	1.21246e+07	3.47925e+07
12658297	ITS2	training	96	46.5997	36.3798	68.6502	116.462	253.94	612.283	1613.52	4519.88	13228.2	39897.2	122804	383136	1.20606e+06	3.8189e+06	1.21391e+07	3.86845e+07	1.23486e+08
24849925	ITS2	training	94	46.0827	36.149	67.8666	109.846	222.045	479.312	1099.32	2621.41	6437.72	16165.7	41307.6	107028	280445	741640	1.97624e+06	5.29939e+06	1.42858e+07
6630913	ITS2	training	91	44.7165	35.8404	85.2466	173.557	471.065	1398.26	4471.92	14933.1	51354.5	180161	641042	2.30452e+06	8.34861e+06	3.04223e+07	1.11365e+08	4.09125e+08	1507317769
2329949	ITS2	training	96	47.1654	35.6899	66.0143	106.864	223.529	510.594	1261.87	3280.92	8852.35	24528.4	69299.3	198606	575222	1.6791e+06	4.93007e+06	1.45387e+07	4.30162e+07
37500412	ITS2	training	164	80.4314	47.639	57.8395	62.4734	85.7882	128.215	207.828	356.328	638.315	1182.46	2248.07	4360.66	8591.2	17132	34487	69936.9	142650
30060421	ITS2	training	122	60.415	45.1391	87.0673	162.554	420.275	1243.15	4073.44	14167.1	51127.3	188680	705903	2.66335e+06	1.01018e+07	3.84421e+07	1.466e+08	5.59825e+08	2139702474
1658208	ITS2	training	125	61.8314	45.2394	94.5927	214.379	703.98	2617.27	10542.1	44250.2	190479	832805	3.67802e+06	1.6352e+07	7.30252e+07	3.27114e+08	1468393494	3214854628	6501412761
1658230	ITS2	training	125	61.8314	45.2394	94.5927	214.379	703.98	2617.27	10542.1	44250.2	190479	832805	3.67802e+06	1.6352e+07	7.30252e+07	3.27114e+08	1468393494	3214854628	6501412761
2970348	ITS2	training	105	52.0989	39.9997	84.811	154.793	364.105	923.353	2494.92	6995.04	20116.4	58868.6	174437	521622	1.57043e+06	4.75232e+06	1.44375e+07	4.39933e+07	1.3437e+08
1658242	ITS2	training	109	53.1672	39.9796	87.3687	164.605	409.216	1103.18	3177.46	9495.47	29077.6	90497.7	284876	904202	2.88796e+06	9.26913e+06	2.98672e+07	9.6551e+07	3.12973e+08
2970387	ITS2	training	108	53.5987	40.0197	79.3603	135.018	300.31	724.475	1878.68	5082.75	14164.8	40299.2	116409	340163	1.00301e+06	2.97884e+06	8.89877e+06	2.67118e+07	8.05039e+07
18103974	ITS2	training	109	53.1672	39.9796	87.3687	164.605	409.216	1103.18	3177.46	9495.47	29077.6	90497.7	284876	904202	2.88796e+06	9.26913e+06	2.98672e+07	9.6551e+07	3.12973e+08
21745350	ITS2	training	131	64.3984	43.8494	70.169	104.635	201.337	421.403	944.023	2203.83	5297.31	13001.1	32406.8	81740.7	208101	533754	1.37736e+06	3.57231e+06	9.30457e+06
2970415	ITS2	training	134	64.8817	42.9793	62.2	85.6473	156.715	320.562	711.499	1655.67	3972.11	9724.73	24152.2	60624.4	153424	390813	1.00081e+06	2.57421e+06	6.64567e+06
10179595	ITS2	training	118	56.6319	42.7894	69.5296	104.563	199.425	413.618	921.396	2153.27	5217.72	12993.7	33042.3	85383.6	223379	590005	1.56995e+06	4.20174e+06	1.12967e+07
2970460	ITS2	training	124	60.8151	43.4194	77.5657	132.247	301.052	756.207	2049.49	5801.6	16906.6	50235.5	151333	460490	1.41191e+06	4.3548e+06	1.34952e+07	4.19824e+07	1.31021e+08
29418988	ITS2	training	107	51.7488	43.5495	102.465	224.015	667.933	2220.69	8053.88	30736.1	121292	489148	2.00142e+06	8.26973e+06	3.44013e+07	1.43782e+08	6.02939e+08	2534387981	6483727304
11127909	ITS2	training	136	66.6654	42.7795	66.6352	107.856	252.479	682.743	2039.12	6424.45	20897.9	69282.5	232397	785291	2.66607e+06	9.07903e+06	3.09797e+07	105850271	3.61987e+08
21263066	ITS2	training	88	43.6986	32.0498	51.875	76.7958	147.762	316.628	737.525	1802.11	4531.07	11581.9	29890.5	77577.6	202030	527237	1.3778e+06	3.60387e+06	9.43281e+06
37622306	ITS2	training	166	80.7156	55.8789	89.8744	126.102	231.529	463.032	1000.45	2264.43	5297.44	12683.6	30893.1	76232.4	190049	477724	1.20905e+06	3.07745e+06	7.87129e+06
23428376	ITS2	training	169	82.9984	56.8096	86.4788	113.86	189.466	340.895	663.438	1363.89	2927.23	6492.05	14765.4	34236.7	80574.1	191824	460807	1.11486e+06	2.71255e+06
13399283	ITS2	training	157	75.9148	55.5396	90.7233	146.297	322.582	816.161	2312.71	7027.81	22348.4	73102	243380	819325	2.77771e+06	9.4598e+06	3.23112e+07	110576132	3.789e+08
33299990	ITS2	training	158	77.3313	54.8994	84.4045	113.421	191.327	348.181	680.768	1399.04	2990.94	6597.29	14924	34456.8	80879.8	192392	462567	1.1217e+06	2.73866e+06
4127879	ITS2	training	164	79.616	55.2194	87.8669	119.659	208.083	390.991	789.729	1669.51	3649.25	8173.46	18650.3	43181.8	101164	239304	570664	1.37016e+06	3.30884e+06
12658916	ITS2	training	170	83.7977	53.46	70.3595	78.355	108.783	160.749	253.399	416.151	705.122	1222.99	2160.3	3872.08	7023.93	12870	23784.5	44281.5	82976.7
4679040	ITS2	training	151	74.315	56.6692	105.23	189.333	463.159	1267.78	3785.94	11916.6	38909.7	130371	445114	1.54096e+06	5.39008e+06	1.9e+07	6.7363e+07	2.3987e+08	8.56936e+08
12658945	ITS2	training	151	73.5315	57.9393	115.975	243.641	762.961	2821.68	11572.4	49911	221198	995185	4.51726e+06	2.06163e+07	9.4419e+07	433410116	1992526873	4662167719	5120371478
4679045	ITS2	training	169	81.9314	54.8795	75.3718	93.9823	148.502	253.095	460.592	871.551	1694.68	3357.58	6742.8	13677.9	27961.1	57511	118884	246784	514137
4127939	ITS2	training	163	79.6144	54.3687	76.7116	97.2541	154.336	263.88	482.607	921.394	1815.62	3660.54	7507.08	15595.4	32721.9	69194.5	147239	314920	676449
10179979	ITS2	training	147	70.3816	56.2792	100.136	170.792	395.074	1048.58	3109.59	9878.09	32817.7	112162	390330	1.37419e+06	4.87433e+06	1.73742e+07	6.21288e+07	2.22642e+08	7.9899e+08
10179981	ITS2	training	147	70.9807	55.7692	92.9736	140.976	272.709	570.962	1280.45	2989.92	7176.96	17548	43462.3	108649	273495	692156	1.75924e+06	4.48728e+06	1.14798e+07
10179983	ITS2	training	151	73.6155	55.7293	112.078	244.462	790.106	2999.85	12620.5	55901.1	254608	1.17708e+06	5.48668e+06	2.5693e+07	1.20631e+08	5.67232e+08	2669608422	3995303670	5914919837
27447252	ITS2	training	151	73.6155	55.7293	112.078	244.462	790.106	2999.85	12620.5	55901.1	254608	1.17708e+06	5.48668e+06	2.5693e+07	1.20631e+08	5.67232e+08	2669608422	3995303670	5914919837
5524520	ITS2	training	156	76.6155	55.7195	100.491	174.794	412.83	1089.22	3152.21	9658.72	30809.6	101045	337968	1.14635e+06	3.92763e+06	1.35552e+07	4.70306e+07	1.63807e+08	5.72158e+08
4731197	ITS2	training	153	74.6313	55.6589	101.722	186.166	475.056	1383.83	4467.42	15327	54705.6	200220	744778	2.79979e+06	1.05982e+07	4.03026e+07	153733001	5.87624e+08	2249272819
13374086	ITS2	training	149	73.2153	55.0295	110.136	237.414	758.621	2839.93	11758.2	51198.2	229193	1.04178e+06	4.77688e+06	2.20156e+07	1.01775e+08	4.7136e+08	2185519821	3622397829	4781210623
25900969	ITS2	training	115	55.3158	47.6798	100.704	186.327	437.423	1098.27	2925.8	8067.39	22781	65384.1	189850	555958	1.63861e+06	4.85401e+06	1.44375e+07	4.30872e+07	1.28958e+08
27652587	ITS2	training	146	72.0648	47.5493	69.1586	89.0512	149.047	269.607	523.54	1059.77	2209.8	4704.94	10173.4	22256.7	49137	109265	244380	549152	1.23879e+06
1421759	ITS2	training	146	72.0648	47.5293	69.1355	89.0354	149.036	269.6	523.534	1059.76	2209.8	4704.94	10173.4	22256.7	49137	109265	244380	549152	1.23879e+06
14578526	ITS2	training	146	72.0648	47.5293	69.1355	89.0354	149.036	269.6	523.534	1059.76	2209.8	4704.94	10173.4	22256.7	49137	109265	244380	549152	1.23879e+06
14578529	ITS2	training	144	71.148	47.5594	69.8193	89.805	149.881	270.446	524.372	1060.58	2210.6	4705.73	10174.2	22257.5	49137.8	109266	244381	549153	1.23879e+06
14578540	ITS2	training	146	72.0648	47.5293	69.1355	89.0354	149.036	269.6	523.534	1059.76	2209.8	4704.94	10173.4	22256.7	49137	109265	244380	549152	1.23879e+06
11595450	ITS2	training	146	72.0648	47.5493	69.1586	89.0512	149.047	269.607	523.54	1059.77	2209.8	4704.94	10173.4	22256.7	49137	109265	244380	549152	1.23879e+06
14578550	ITS2	training	118	56.4327	50.9399	124.748	281.166	848.157	2822.57	10177.5	38583.4	151598	610918	2.50722e+06	1.04259e+07	4.37692e+07	1.85018e+08	7.86014e+08	3351408308	4713935824
25136319	ITS2	training	117	57.4821	48.0795	100.407	171.1	376.124	905.228	2387.24	6709.19	19776.8	60320.7	188503	599235	1.92798e+06	6.25592e+06	2.04216e+07	6.69494e+07	2.2016e+08
32329610	ITS2	training	117	57.4821	48.0795	100.407	171.1	376.124	905.228	2387.24	6709.19	19776.8	60320.7	188503	599235	1.92798e+06	6.25592e+06	2.04216e+07	6.69494e+07	2.2016e+08
18643277	ITS2	training	117	57.4821	48.0795	100.407	171.1	376.124	905.228	2387.24	6709.19	19776.8	60320.7	188503	599235	1.92798e+06	6.25592e+06	2.04216e+07	6.69494e+07	2.2016e+08
11230645	ITS2	training	117	57.4821	48.0795	100.407	171.1	376.124	905.228	2387.24	6709.19	19776.8	60320.7	188503	599235	1.92798e+06	6.25592e+06	2.04216e+07	6.69494e+07	2.2016e+08
25070794	ITS2	training	117	57.4821	48.0795	100.407	171.1	376.124	905.228	2387.24	6709.19	19776.8	60320.7	188503	599235	1.92798e+06	6.25592e+06	2.04216e+07	6.69494e+07	2.2016e+08
29027637	ITS2	training	117	57.4821	48.0795	100.407	171.1	376.124	905.228	2387.24	6709.19	19776.8	60320.7	188503	599235	1.92798e+06	6.25592e+06	2.04216e+07	6.69494e+07	2.2016e+08
30313481	ITS2	training	117	57.4821	48.0795	100.407	171.1	376.124	905.228	2387.24	6709.19	19776.8	60320.7	188503	599235	1.92798e+06	6.25592e+06	2.04216e+07	6.69494e+07	2.2016e+08
30313485	ITS2	training	120	58.1335	47.6298	105.902	207.562	548.095	1606.43	5117.77	17133	59309.7	210066	756277	2.75556e+06	1.01308e+07	3.75016e+07	1.39557e+08	5.2148e+08	1954883992
37359501	ITS2	training	131	63.6493	46.9203	88.8216	149.842	323.504	743.748	1808.06	4541.04	11684.6	30617.1	81399.7	219013	595226	1.63162e+06	4.50576e+06	1.25227e+07	3.49985e+07
37359526	ITS2	training	131	63.6493	46.9203	88.8216	149.842	323.504	743.748	1808.06	4541.04	11684.6	30617.1	81399.7	219013	595226	1.63162e+06	4.50576e+06	1.25227e+07	3.49985e+07
28144159	ITS2	training	132	65.2488	46.3695	83.8281	153.171	389.132	1116.54	3479.47	11339.2	37975.7	129362	445625	1.54704e+06	5.40112e+06	1.8938e+07	6.66284e+07	2.35065e+08	8.31222e+08
28144161	ITS2	training	130	63.9652	46.3496	76.9636	119.754	249.809	587.546	1530.76	4262.93	12429.8	37362.7	114575	355948	1.11516e+06	3.51278e+06	1.11046e+07	3.51852e+07	1.11654e+08
3282427	ITS2	training	136	66.0319	50.6895	98.7765	183.295	472.07	1376.25	4404.78	14871.6	51973	185765	674222	2.47336e+06	9.143e+06	3.39858e+07	1.26845e+08	4.74859e+08	1781711353
3372689	ITS2	training	123	60.615	46.2996	77.0712	117.069	225.389	474.475	1080.36	2589.58	6441.34	16451.8	42842.2	113190	302351	814514	2.20889e+06	6.02202e+06	1.64875e+07
3282477	ITS2	training	134	66.4984	46.2796	73.7313	112.047	233.594	566.173	1552.83	4587.45	14173.8	44915.3	144365	467685	1.5218e+06	4.96404e+06	1.62151e+07	5.30095e+07	1.73375e+08
21310057	ITS2	training	129	63.6488	46.1893	78.7765	124.287	264.233	640.642	1735.77	5038.97	15291.9	47687.2	151236	484699	1.56388e+06	5.06795e+06	1.64714e+07	5.36407e+07	1.74928e+08
3282489	ITS2	training	124	60.3476	45.0398	75.0173	114.852	225.345	476.73	1078.99	2545.45	6193.23	15413.5	39027	100132	259560	678239	1.78348e+06	4.71332e+06	1.25063e+07
3372715	ITS2	training	126	62.282	46.3698	88.8532	161.023	396.897	1089.17	3231.09	9975.73	31527.3	100994	326226	1.05942e+06	3.45305e+06	1.12843e+07	3.69478e+07	1.21159e+08	3.97776e+08
19225085	ITS2	training	138	68.3823	46.3391	72.407	95.7439	160.461	290.429	569.155	1179.08	2552.97	5719.13	13155	30881.9	73640.6	177720	432844	1.06159e+06	2.61751e+06
14715190	ITS2	training	91	42.95	42.5899	119.777	299.069	975.44	3459.46	13140.3	52054.4	212421	885299	3.74711e+06	1.60439e+07	6.9297e+07	3.01314e+08	1316938211	5779001457	7304669839
14715193	ITS2	training	97	46.6837	42.5698	111.858	258.081	787.397	2640.83	9577.16	36428.9	143180	575561	2.35075e+06	9.71141e+06	4.04547e+07	1.69557e+08	7.13912e+08	3016189126	7054297910
14270077	ITS2	training	98	47.2995	42.6201	109.911	251.871	761.019	2526.76	9108.88	34615.9	136532	552399	2.2744e+06	9.47729e+06	3.98172e+07	1.68233e+08	7.13599e+08	3035135724	5588118212
28427883	ITS2	training	115	54.4654	46.07	94.3329	179.377	451.046	1242.14	3702.02	11593.7	37619.1	125134	423671	1.45279e+06	5.02807e+06	1.75217e+07	6.13751e+07	215834168	7.61341e+08
3077861	ITS2	training	115	54.4654	46.07	94.3329	179.377	451.046	1242.14	3702.02	11593.7	37619.1	125134	423671	1.45279e+06	5.02807e+06	1.75217e+07	6.13751e+07	215834168	7.61341e+08
21759635	ITS2	training	115	54.4654	46.07	94.3329	179.377	451.046	1242.14	3702.02	11593.7	37619.1	125134	423671	1.45279e+06	5.02807e+06	1.75217e+07	6.13751e+07	215834168	7.61341e+08
21759636	ITS2	training	115	54.4654	46.07	94.3329	179.377	451.046	1242.14	3702.02	11593.7	37619.1	125134	423671	1.45279e+06	5.02807e+06	1.75217e+07	6.13751e+07	215834168	7.61341e+08
18033989	ITS2	training	121	58.2812	47.0098	86.4776	135.721	267.057	558.044	1237.52	2849.55	6752.21	16345	40219.1	100224	252230	639735	1.63262e+06	4.18708e+06	1.07812e+07
3341776	ITS2	training	123	59.0817	47.1392	83.9364	127.904	245.968	504.442	1095.79	2458.55	5638.43	13122.4	30858.8	73122.3	174273	417228	1.00254e+06	2.41619e+06	5.83783e+06
3341782	ITS2	training	139	68.2307	47.7391	77.6897	115.867	227.4	491.49	1148.76	2809.27	7077.81	18180.7	47315.9	124263	328452	872248	2.32446e+06	6.21088e+06	1.66291e+07
3341787	ITS2	training	130	63.3479	47.2496	82.3733	132.636	274.381	616.732	1485.11	3736.07	9704.62	25806.5	69845.5	191586	530948	1.48322e+06	4.16942e+06	1.17788e+07	3.34089e+07
14348911	ITS2	training	108	53.1821	42.4801	84.8667	139.036	279.696	589.116	1305.1	2985.09	7003.84	16760.7	40749.7	100344	249664	626445	1.58274e+06	4.02166e+06	1.02669e+07
5852209	ITS2	training	135	66.0311	47.3298	78.4703	113.711	210.958	422.9	907.178	2027.43	4664.03	10951.2	26107	62968.3	153292	376027	928296	2.3042e+06	5.74651e+06
10638124	ITS2	training	135	66.0311	47.3298	78.4703	113.711	210.958	422.9	907.178	2027.43	4664.03	10951.2	26107	62968.3	153292	376027	928296	2.3042e+06	5.74651e+06
33578030	ITS2	training	136	66.4645	48.4398	81.063	114.314	204.871	395.996	822.928	1792.79	4046.73	9379.49	22189	53344.6	129912	319712	793602	1.98395e+06	4.98907e+06
15636704	ITS2	training	133	65.0311	47.3098	79.0575	114.66	212.303	424.625	909.343	2030.09	4667.3	10955.1	26111.8	62974.3	153300	376037	928311	2.30422e+06	5.74655e+06
15636725	ITS2	training	132	64.6148	47.3098	82.074	122.975	234.886	482.012	1053.04	2385.89	5543.34	13104.9	31377.2	75856.1	184795	453016	1.11642e+06	2.76385e+06	6.86962e+06
30526233	ITS2	training	133	64.8144	47.2898	79.606	115.503	213.81	427.546	915.56	2044.29	4701.3	11039.4	26325.5	63525.4	154740	379836	938410	2.33122e+06	5.81901e+06
30526250	ITS2	training	102	49.6991	41.05	90.476	183.196	493.417	1462.41	4673.4	15604.4	53640.4	187975	667536	2.39302e+06	8.6382e+06	3.13455e+07	1.14209e+08	417483739	1530149143
9622031	ITS2	training	87	42.5661	36.1998	74.4322	147.578	374.066	1017.13	2932.67	8745.17	26707	82930.1	260684	827001	2.64222e+06	8.48874e+06	2.73933e+07	8.87175e+07	2.88182e+08
18028576	ITS2	training	85	41.5661	35.8198	74.2047	147.473	374.009	1017.1	2932.65	8745.16	26707	82930.1	260684	827001	2.64222e+06	8.48874e+06	2.73933e+07	8.87175e+07	2.88182e+08
2754761	ITS2	training	87	42.5661	36.1998	74.4322	147.578	374.066	1017.13	2932.67	8745.17	26707	82930.1	260684	827001	2.64222e+06	8.48874e+06	2.73933e+07	8.87175e+07	2.88182e+08
22854584	ITS2	training	87	42.5661	36.1998	74.4322	147.578	374.066	1017.13	2932.67	8745.17	26707	82930.1	260684	827001	2.64222e+06	8.48874e+06	2.73933e+07	8.87175e+07	2.88182e+08
18028580	ITS2	training	91	44.8656	36.2197	66.2353	110.288	228.926	506.068	1184.75	2873.77	7160.95	18211.2	47067.7	123247	326207	871140	2.34387e+06	6.34628e+06	1.72751e+07
2754775	ITS2	training	91	44.8656	36.2197	66.2353	110.288	228.926	506.068	1184.75	2873.77	7160.95	18211.2	47067.7	123247	326207	871140	2.34387e+06	6.34628e+06	1.72751e+07
2754778	ITS2	training	95	46.4153	31.7291	47.1019	63.8244	110.508	208.641	423.892	902.259	1986.39	4481.6	10298.2	23995.6	56512.7	134204	320776	770641	1.85889e+06
18028597	ITS2	training	71	34.8667	31.19	72.7784	142.334	350.634	922.95	2598.62	7640.12	23192.4	72014	227290	725930	2.33893e+06	7.58583e+06	2.47279e+07	8.09262e+07	2.65681e+08
2754783	ITS2	training	145	71.5148	47.8992	68.4338	87.8538	146.328	265.276	518.057	1056.39	2218.34	4750.24	10311.1	22600.2	49892.9	110748	246882	552233	1.2387e+06
14600170	ITS2	training	145	71.5148	47.8992	68.4338	87.8538	146.328	265.276	518.057	1056.39	2218.34	4750.24	10311.1	22600.2	49892.9	110748	246882	552233	1.2387e+06
32965311	ITS2	training	145	71.5148	47.8992	68.4338	87.8538	146.328	265.276	518.057	1056.39	2218.34	4750.24	10311.1	22600.2	49892.9	110748	246882	552233	1.2387e+06
21631819	ITS2	training	144	70.7812	47.8293	68.5183	90.6847	156.322	295.092	601.243	1281.73	2819.68	6339.34	14480	33471	78089.2	183539	434005	1.03146e+06	2.4619e+06
7105958	ITS2	training	141	68.5989	48.2394	73.9438	104.317	193.268	397.594	891.508	2108.88	5176.49	13035	33429.4	86890.7	228147	603740	1.60753e+06	4.30137e+06	1.15556e+07
10952470	ITS2	training	144	70.3309	46.8391	63.6086	77.3867	121.569	209.575	394.673	789.022	1650.06	3565.44	7890.43	17768.1	40523.7	93294.1	216292	504109	1.1797e+06
27436331	ITS2	training	138	67.2642	47.2593	72.2072	104.944	204.58	448.912	1083.14	2772.48	7392.64	20274.8	56722	160955	461410	1.33253e+06	3.86894e+06	1.12773e+07	3.29652e+07
19033041	ITS2	training	138	67.2642	47.2593	72.2072	104.944	204.58	448.912	1083.14	2772.48	7392.64	20274.8	56722	160955	461410	1.33253e+06	3.86894e+06	1.12773e+07	3.29652e+07
16417703	ITS2	training	138	67.2642	47.2593	72.2072	104.944	204.58	448.912	1083.14	2772.48	7392.64	20274.8	56722	160955	461410	1.33253e+06	3.86894e+06	1.12773e+07	3.29652e+07
16417722	ITS2	training	144	70.1978	47.2789	64.6108	81.6213	131.686	229.151	424.001	810.773	1583.99	3137.45	6273.49	12629.3	25553.7	51909.4	105785	216147	442635
21427043	ITS2	training	144	70.1978	47.2789	64.6108	81.6213	131.686	229.151	424.001	810.773	1583.99	3137.45	6273.49	12629.3	25553.7	51909.4	105785	216147	442635
16417728	ITS2	training	144	70.1978	47.2789	64.6108	81.6213	131.686	229.151	424.001	810.773	1583.99	3137.45	6273.49	12629.3	25553.7	51909.4	105785	216147	442635
5019385	ITS2	training	144	70.3309	46.8391	63.6086	77.3867	121.569	209.575	394.673	789.022	1650.06	3565.44	7890.43	17768.1	40523.7	93294.1	216292	504109	1.1797e+06
5019403	ITS2	training	94	45.6499	37.2292	89.9053	212.874	696.742	2538.57	10000.4	41145.8	173992	748557	3.25686e+06	1.42762e+07	6.28939e+07	2.78034e+08	1232013428	4520683052	5797484343
5672619	ITS2	training	101	48.6826	37.4193	72.8848	127.265	296.217	764.001	2151.04	6396.7	19743.7	62459.6	200883	653351	2.14142e+06	7.05686e+06	2.3346e+07	7.74551e+07	2.57519e+08
22770753	ITS2	training	101	48.6826	37.4193	72.8848	127.265	296.217	764.001	2151.04	6396.7	19743.7	62459.6	200883	653351	2.14142e+06	7.05686e+06	2.3346e+07	7.74551e+07	2.57519e+08
33945358	ITS2	training	101	48.6826	37.4193	72.8848	127.265	296.217	764.001	2151.04	6396.7	19743.7	62459.6	200883	653351	2.14142e+06	7.05686e+06	2.3346e+07	7.74551e+07	2.57519e+08
13241639	ITS2	training	80	39.1496	32.8495	82.9158	195.311	611.446	2064.01	7421.69	27679.8	105985	413452	1.63513e+06	6.53249e+06	2.6296e+07	1.06455e+08	432817367	1765459735	5579287506
30691758	ITS2	training	80	39.1496	32.8495	82.9158	195.311	611.446	2064.01	7421.69	27679.8	105985	413452	1.63513e+06	6.53249e+06	2.6296e+07	1.06455e+08	432817367	1765459735	5579287506
22450087	ITS2	training	87	42.6658	32.5799	67.0182	125.932	314.923	859.232	2524.01	7746.61	24517	79257.5	260132	863178	2.88727e+06	9.71515e+06	3.2835e+07	111345886	3.78542e+08
20799845	ITS2	training	80	39.1496	32.8495	82.9158	195.311	611.446	2064.01	7421.69	27679.8	105985	413452	1.63513e+06	6.53249e+06	2.6296e+07	1.06455e+08	432817367	1765459735	5579287506
17827074	ITS2	training	83	40.1327	32.8297	75.0551	166.987	489.406	1530.16	5040.21	17055.5	58820.6	205550	725376	2.57893e+06	9.22215e+06	3.31301e+07	1.19462e+08	4.32083e+08	1566822442
8886320	ITS2	training	80	39.1496	32.8495	82.9158	195.311	611.446	2064.01	7421.69	27679.8	105985	413452	1.63513e+06	6.53249e+06	2.6296e+07	1.06455e+08	432817367	1765459735	5579287506
34577035	ITS2	training	80	39.1496	32.8495	82.9158	195.311	611.446	2064.01	7421.69	27679.8	105985	413452	1.63513e+06	6.53249e+06	2.6296e+07	1.06455e+08	432817367	1765459735	5579287506
20086982	ITS2	training	80	39.1496	32.8495	82.9158	195.311	611.446	2064.01	7421.69	27679.8	105985	413452	1.63513e+06	6.53249e+06	2.6296e+07	1.06455e+08	432817367	1765459735	5579287506
20086984	ITS2	training	92	44.3657	28.6798	39.4719	46.3985	69.8279	111.541	188.688	328.954	585.438	1056.1	1923.49	3527.82	6504.73	12043.9	22375.9	41689.1	77860.2
5834546	ITS2	training	147	72.7976	48.7087	74.8061	102.092	177.921	336.267	684.137	1459.27	3225.03	7318.83	16955	39924.4	95254	229706	558819	1.36934e+06	3.37559e+06
31376279	ITS2	training	146	72.1979	48.4486	75.6784	107.641	200.05	413.908	941.127	2281.27	5795.99	15229.2	40989.8	112224	310984	869120	2.44355e+06	6.89907e+06	1.95366e+07
31376291	ITS2	training	149	73.7145	48.4987	73.4817	103.825	193.323	402.67	921.895	2247.73	5736.51	15123.4	40804.4	111915	310525	868652	2.44391e+06	6.9036e+06	1.95569e+07
5442303	ITS2	training	141	69.4978	48.4288	77.711	119.409	250.063	611.233	1685.78	5004.44	15535.6	49501	160127	522538	1.71391e+06	5.63843e+06	1.85822e+07	6.13046e+07	2.02378e+08
9230624	ITS2	training	149	72.2151	50.9588	81.5178	122.029	245.57	558.078	1395.34	3697.16	10185.2	28801.4	82939.8	241963	712607	2.11356e+06	6.3022e+06	1.88688e+07	5.66725e+07
4680584	ITS2	training	131	64.3322	49.2898	102.575	236.366	822.006	3333.17	14771.9	68274.4	322622	1.5427e+06	7.42584e+06	3.58803e+07	1.7375e+08	842478833	3015902118	4231445424	4168411265
2267198	ITS2	training	105	52.0316	44.2193	94.2705	171.475	400.865	1019.18	2818.77	8257.97	25283.4	79946.4	258802	852047	2.83906e+06	9.54059e+06	3.22535e+07	1.09499e+08	3.7285e+08
6120042	ITS2	training	123	59.6653	44.8894	82.8715	138.405	322.381	875.273	2675.35	8749.21	29758.9	103480	364400	1.29262e+06	4.60512e+06	1.64492e+07	5.88495e+07	2.10754e+08	7.5524e+08
11385703	ITS2	training	110	52.9653	44.4791	82.4317	142.928	323.19	803.686	2158.68	6074.23	17655.7	52504.9	158800	486477	1.50518e+06	4.69356e+06	1.47268e+07	4.64367e+07	1.47008e+08
6018223	ITS2	training	133	65.1815	44.5392	65.1324	85.0914	142.925	262.557	523.059	1096.75	2385.36	5322.14	12094.3	27853.2	64787.6	151841	357956	847783	2.01541e+06
29125781	ITS2	training	132	65.6816	45.4792	72.2967	108.347	219.777	516.56	1369.12	3907.8	11669.1	35773.3	111353	349717	1.10413e+06	3.49711e+06	1.1098e+07	3.52623e+07	1.12127e+08
29125787	ITS2	training	132	64.6476	48.9894	91.6854	204.259	708.477	2931.59	13234.6	61879.4	293914	1.40605e+06	6.74944e+06	3.2454e+07	1.56184e+08	751959018	2411810630	1684830871	3688708311
29125793	ITS2	training	132	64.8488	44.1597	78.5961	145.721	381.943	1145.99	3767.02	13038.9	46600	169895	627300	2.3351e+06	8.73849e+06	3.28152e+07	1.23513e+08	4.65599e+08	1756932581
29125801	ITS2	training	90	43.9997	33.3701	63.3923	104.424	221.829	510.85	1266.4	3288.42	8830.46	24284.3	67951.1	192580	551018	1.58802e+06	4.60211e+06	1.33947e+07	3.9119e+07
29125804	ITS2	training	143	68.7975	44.9387	57.0958	64.2628	91.8198	144.166	248.673	458.688	890.534	1794.68	3715.9	7844.77	16794.5	36319.2	79121.5	173295	381070
10119841	ITS2	training	144	69.2976	44.9588	56.55	63.133	90.0192	141.55	245.037	453.763	883.968	1786.01	3704.54	7829.96	16775.2	36294.3	79089.2	173254	381016
3695354	ITS2	training	124	59.7485	45.8691	81.2124	139.252	330.47	910.917	2810.57	9263.41	31748.5	111278	395094	1.4133e+06	5.07779e+06	1.82914e+07	6.59942e+07	2.38332e+08	8.61231e+08
4630802	ITS2	training	136	66.3152	47.0992	76.634	106.677	189.143	359.522	731.534	1555.77	3425.03	7745.28	17896	42076.4	100343	242090	589646	1.44739e+06	3.57559e+06
10119848	ITS2	training	158	77.1314	47.8592	64.3722	76.3143	117.813	203.904	393.191	816.66	1787.81	4055.03	9419.42	22235.2	53069.5	127639	308664	749377	1.82461e+06
4630812	ITS2	training	117	57.4821	48.0795	100.407	171.1	376.124	905.228	2387.24	6709.19	19776.8	60320.7	188503	599235	1.92798e+06	6.25592e+06	2.04216e+07	6.69494e+07	2.2016e+08
15811437	ITS2	training	139	67.7653	47.8091	82.2104	128.967	261.239	582.494	1399.51	3523.23	9160.92	24365.2	65875.3	180285	497984	1.38546e+06	3.87657e+06	1.08969e+07	3.07467e+07
18150359	ITS2	training	105	51.5823	42.9493	85.8042	156.804	362.838	915.99	2491.98	7138.73	21268.6	65256.4	204678	652567	2.10584e+06	6.85619e+06	2.24683e+07	7.39832e+07	244466556
28865097	ITS2	training	120	57.6324	43.3298	77.0495	124.896	263.693	610.716	1530.8	4037.65	11056.8	31126.7	89467.7	261233	771902	2.30148e+06	6.90891e+06	2.08468e+07	6.31467e+07
5726203	ITS2	training	116	56.0332	42.7402	75.8042	117.792	225.65	459.168	984.164	2179.02	4943.39	11427.6	26825	63781.2	153323	372079	910419	2.24374e+06	5.56461e+06
33317436	ITS2	training	106	52.2497	42.8398	93.8839	192.638	519.869	1559	5103.67	17672.2	63608.7	234970	883267	3.35945e+06	1.28789e+07	4.9638e+07	1.92014e+08	7.44618e+08	2892546950
33386186	ITS2	training	100	49.1494	43.5297	124.024	362.779	1569.6	7780.3	41787.4	232821	1.32184e+06	7.57818e+06	4.36749e+07	252441562	1461506710	2493447895	5216549626	7845706431	8463426056
45238402	ITS2	training	107	53.0486	47.399	119.012	286.352	953.865	3540.57	14200.6	59398.7	255149	1.11501e+06	4.93036e+06	2.19845e+07	98635909	4.44612e+08	2011398825	6041000092	5106310134
13249177	ITS2	training	122	59.1821	53.3294	116.028	244.903	680.979	2097.7	6977.3	24290.5	87253.9	320434	1.19635e+06	4.52346e+06	1.72734e+07	6.64775e+07	2.57426e+08	1001738285	3913266988
13249196	ITS2	training	103	49.7996	45.2596	104.204	208.232	551.414	1612.45	5130.8	17182.9	59577.2	211459	762932	2.78512e+06	1.02554e+07	3.8008e+07	1.41561e+08	5.29272e+08	1984800663
14091698	ITS2	training	94	44.9827	45.8805	116.517	250.584	685.749	2015.55	6316.52	20548.1	68563.7	232703	799261	2.76896e+06	9.65489e+06	3.38333e+07	1.19034e+08	4.20167e+08	1487200822
22901892	ITS2	training	93	44.8655	45.6906	118.892	262.669	743.41	2262.55	7357.23	24888	86571.3	307058	1.10474e+06	4.01761e+06	1.47336e+07	5.43938e+07	2.01913e+08	7.52943e+08	2818632734
18091776	ITS2	training	92	44.6994	45.9498	123.7	288.732	861.12	2764.58	9434.5	33352.7	120783	444733	1.65751e+06	6.23448e+06	2.36191e+07	8.99979e+07	3.44557e+08	1324372644	5107570942
12642282	ITS2	training	97	46.4324	45.43	114.659	250.813	713.959	2212.24	7413	26095.8	95172.3	355807	1.35405e+06	5.21976e+06	2.03132e+07	7.96111e+07	3.13681e+08	1241012393	4925366924
12642297	ITS2	training	80	39.0665	45.3697	138.87	345.664	1096.62	3726.83	13526	51132.9	199147	792627	3.20697e+06	1.3141e+07	5.43868e+07	2.26885e+08	9.52563e+08	4020046006	9676352374
8572345	ITS2	training	104	50.7494	45.4999	112.627	249.814	768.448	2702.3	10519.6	43399.1	185440	808955	3.57304e+06	1.59005e+07	7.10859e+07	3.18709e+08	1431473965	3968897340	4268489699
20146537	ITS2	training	80	38.2827	44.1497	137.719	381.857	1366.4	5236.88	21257.9	89085	381514	1.65814e+06	7.28351e+06	3.22459e+07	143622258	6.42721e+08	2887185011	6195306729	10939858275
4028062	ITS2	training	94	45.3823	45.8796	123.349	307.788	1037.46	3863.5	15475.5	64549.1	276442	1.20503e+06	5.31897e+06	2.36935e+07	1.06272e+08	4.79185e+08	2169628232	7380192660	7378524631
4028064	ITS2	training	109	52.8818	45.6997	97.9546	192.541	512.602	1524.78	4945.18	16829.3	59056.4	211356	766664	2.80779e+06	1.03568e+07	3.8412e+07	1.43079e+08	5.34785e+08	2004410253
28261416	ITS2	training	99	47.7831	45.7098	107.207	213.516	547.296	1529.31	4621.97	14698.3	48511.4	164460	568642	1.9951e+06	7.07672e+06	2.53086e+07	9.10768e+07	3.29317e+08	1195108878
12963184	ITS2	training	113	55.0326	45.7897	102.476	226.845	709.704	2538.16	9918.9	40609.5	170986	732498	3.17357e+06	1.38539e+07	6.07915e+07	2.67714e+08	1181920824	5227239455	6269260237
3176044	ITS2	training	91	43.649	45.8494	129.518	335.481	1157.4	4354.86	17482.5	72758.4	310278	1.346e+06	5.9141e+06	2.6243e+07	1.17361e+08	5.2815e+08	2388896820	7225314401	7936165254
9437426	ITS2	training	91	43.649	45.8494	129.518	335.481	1157.4	4354.86	17482.5	72758.4	310278	1.346e+06	5.9141e+06	2.6243e+07	1.17361e+08	5.2815e+08	2388896820	7225314401	7936165254
9437445	ITS2	training	98	46.9151	45.9399	116.649	308.484	1156.82	4922.48	22647.9	108263	529122	2.62096e+06	1.30976e+07	6.58503e+07	3.32506e+08	1684264937	2284368263	4209416889	5158845423
9437447	ITS2	training	101	48.8154	45.8397	115.752	267.509	835.023	2876.25	10676.3	41245.4	163405	657820	2.67718e+06	1.09805e+07	4.52984e+07	1.87715e+08	7.80692e+08	3256468244	8023967131
28467477	ITS2	training	135	66.0315	46.6688	78.2839	125.626	271.157	658.595	1761.16	4997.75	14766.3	44820.1	138568	433871	1.37058e+06	4.35671e+06	1.39103e+07	4.45544e+07	1.43033e+08
28865619	ITS2	training	136	66.7314	46.2393	77.1535	110.243	203.654	408.632	884.629	2005.57	4698.62	11265.7	27480.2	67923.6	169654	427358	1.08406e+06	2.76601e+06	7.09232e+06
28865621	ITS2	training	126	61.0658	45.7794	85.5319	136.9	287.589	665.121	1684.21	4529.48	12729.6	36909.5	109432	329648	1.00437e+06	3.08517e+06	9.5327e+06	2.95801e+07	9.20725e+07
9957216	ITS2	training	119	57.2829	46.1693	92.1712	162.063	372.159	942.963	2597.93	7543.68	22694.8	69891.6	218651	691452	2.20333e+06	7.06009e+06	2.27177e+07	7.33402e+07	237392760
5257021	ITS2	training	123	58.7996	46.1895	86.8878	144.104	314.142	766.599	2066.75	5950.24	17917.6	55580.1	175843	563729	1.82358e+06	5.93585e+06	1.94062e+07	6.36434e+07	2.0919e+08
37933866	ITS2	training	104	49.1499	46.3098	111.815	240.944	695.157	2232.89	7817.08	28814.6	109906	428829	1.69953e+06	6.81001e+06	2.75046e+07	1.11734e+08	4.55864e+08	1865936323	5389372638
25991512	ITS2	training	94	46.0664	40.1399	92.6392	178.41	450.415	1257.16	3851.38	12544.1	42640.2	149157	531856	1.92082e+06	6.99641e+06	2.56293e+07	9.42447e+07	3.47454e+08	1283202396
25991529	ITS2	training	93	44.9503	40.1698	102.51	214.106	590.719	1781.09	5811.68	19897.9	70433.5	255067	938735	3.49545e+06	1.31284e+07	4.96299e+07	1.88555e+08	7.19136e+08	2751073529
8118657	ITS2	training	103	50.0325	40.1095	81.4424	133.887	277.622	609.584	1421.84	3442.73	8579.08	21851.3	56639.8	148936	396359	1.06556e+06	2.88944e+06	7.89286e+06	2.16956e+07
12231919	ITS2	training	92	45.3159	40.1201	97.7635	201.401	553.246	1670.23	5505.37	19157.5	69228.1	256565	967385	3.6909e+06	1.41978e+07	5.49288e+07	2.13373e+08	8.31256e+08	3245134599
6653686	ITS2	training	94	46.0664	40.1399	92.6392	178.41	450.415	1257.16	3851.38	12544.1	42640.2	149157	531856	1.92082e+06	6.99641e+06	2.56293e+07	9.42447e+07	3.47454e+08	1283202396
28865882	ITS2	training	94	46.0664	40.1399	92.6392	178.41	450.415	1257.16	3851.38	12544.1	42640.2	149157	531856	1.92082e+06	6.99641e+06	2.56293e+07	9.42447e+07	3.47454e+08	1283202396
37504511	ITS2	training	103	50.0325	40.1095	81.4424	133.887	277.622	609.584	1421.84	3442.73	8579.08	21851.3	56639.8	148936	396359	1.06556e+06	2.88944e+06	7.89286e+06	2.16956e+07
37504530	ITS2	training	94	46.0664	40.1399	92.6392	178.41	450.415	1257.16	3851.38	12544.1	42640.2	149157	531856	1.92082e+06	6.99641e+06	2.56293e+07	9.42447e+07	3.47454e+08	1283202396
21627887	ITS2	training	94	46.0664	40.1399	92.6392	178.41	450.415	1257.16	3851.38	12544.1	42640.2	149157	531856	1.92082e+06	6.99641e+06	2.56293e+07	9.42447e+07	3.47454e+08	1283202396
13346111	ITS2	training	90	44.2002	40.1904	105.37	229.975	666.544	2141.66	7526.95	27962.2	107779	425467	1.70619e+06	6.91437e+06	2.82217e+07	1.15763e+08	4.76521e+08	1966493054	4398069302
45720773	ITS2	training	83	41.2334	39.75	110.55	245.784	705.107	2190.96	7350.57	25900.2	94550.3	353930	1.34918e+06	5.21202e+06	20334418	7.99222e+07	3.15882e+08	1253783529	4992608368
1244733	ITS2	training	83	41.2334	39.97	111.074	246.562	706.466	2193.31	7354.76	25907.8	94564.1	353955	1.34922e+06	5.21211e+06	2.03346e+07	7.99225e+07	3.15883e+08	1253785133	4992611768
31377874	ITS2	training	95	46.733	40.9998	94.371	181.099	454.405	1262.94	3859.67	12555.9	42657.1	149181	531890	1.92087e+06	6.99648e+06	2.56294e+07	9.42448e+07	3.47454e+08	1283202682
28190542	ITS2	training	103	50.0325	40.1095	81.4424	133.887	277.622	609.584	1421.84	3442.73	8579.08	21851.3	56639.8	148936	396359	1.06556e+06	2.88944e+06	7.89286e+06	2.16956e+07
5020174	ITS2	training	95	46.0655	40.1298	84.3829	147.46	322.453	740.304	1787.49	4437.4	11238.3	28867.1	74949.1	196251	517473	1.37255e+06	3.6592e+06	9.79936e+06	2.63479e+07
5020178	ITS2	training	85	41.8167	40.62	111.756	247.091	706.837	2193.38	7354.23	25906.1	94560	353946	1.34921e+06	5.21207e+06	2.03345e+07	7.99224e+07	3.15882e+08	1253784359	4992610099
34014760	ITS2	training	94	46.0664	40.1399	92.6392	178.41	450.415	1257.16	3851.38	12544.1	42640.2	149157	531856	1.92082e+06	6.99641e+06	2.56293e+07	9.42447e+07	3.47454e+08	1283202396
29422113	ITS2	training	93	44.9503	40.1698	102.51	214.106	590.719	1781.09	5811.68	19897.9	70433.5	255067	938735	3.49545e+06	1.31284e+07	4.96299e+07	1.88555e+08	7.19136e+08	2751073529
15722351	ITS2	training	95	46.5664	40.3799	92.8068	178.503	450.475	1257.2	3851.4	12544.1	42640.2	149157	531856	1.92082e+06	6.99641e+06	2.56293e+07	9.42447e+07	3.47454e+08	1283202396
15722358	ITS2	training	95	46.5664	40.5699	93.1013	178.804	450.767	1257.47	3851.64	12544.3	42640.4	149157	531856	1.92082e+06	6.99641e+06	2.56293e+07	9.42447e+07	3.47454e+08	1283202396
15722377	ITS2	training	94	45.4503	40.5998	102.973	214.501	591.072	1781.39	5811.94	19898.1	70433.7	255067	938735	3.49545e+06	1.31284e+07	4.96299e+07	1.88555e+08	7.19136e+08	2751073529
15722420	ITS2	training	95	46.5159	40.57	96.01	187.753	482.279	1364.28	4230.19	13935.7	47923.9	169686	612783	2.24242e+06	8.27899e+06	3.07477e+07	1.1465e+08	4.28641e+08	1605434690
15722437	ITS2	training	95	46.5664	40.5699	93.1013	178.804	450.767	1257.47	3851.64	12544.3	42640.4	149157	531856	1.92082e+06	6.99641e+06	2.56293e+07	9.42447e+07	3.47454e+08	1283202396
5823486	ITS2	training	98	49.1497	40.5802	94.6116	182.679	464.972	1303.62	3994.69	12963.5	43810.4	152228	539188	1.93523e+06	7.00982e+06	2.55539e+07	9.35729e+07	3.43725e+08	1265435179
5823496	ITS2	training	95	46.5664	40.5699	93.1013	178.804	450.767	1257.47	3851.64	12544.3	42640.4	149157	531856	1.92082e+06	6.99641e+06	2.56293e+07	9.42447e+07	3.47454e+08	1283202396
27528702	ITS2	training	124	60.6152	42.6998	71.2977	109.795	227.35	532.836	1390.88	3888.86	11381.1	34281.4	105142	326115	1.01861e+06	3.19556e+06	1.00527e+07	3.16795e+07	9.9944e+07
37921795	ITS2	training	101	48.7503	41.5396	105.65	263.243	931.543	3754.04	16533.8	76294	361602	1.74005e+06	8.44731e+06	4.12215e+07	2.01774e+08	9.89488e+08	3793186921	5202938585	7097322740
32967684	ITS2	training	101	48.5836	41.7596	106.24	264.282	933.343	3757.02	16538.6	76301.6	361614	1.74006e+06	8.44734e+06	4.12215e+07	2.01774e+08	989488174	3793187058	5202938787	7097323037
27752326	ITS2	training	87	42.8828	34.8398	79.4068	167.084	478.555	1520.62	5229.07	18801	69566.3	262212	1.00071e+06	3.85203e+06	1.49179e+07	5.80267e+07	2.26436e+08	8.85732e+08	3470888328
37921814	ITS2	training	88	43.3828	35.0498	79.5205	167.117	478.54	1520.57	5229	18800.8	69566.2	262212	1.00071e+06	3.85203e+06	1.49179e+07	5.80267e+07	2.26436e+08	8.85732e+08	3470888327
37921840	ITS2	training	139	68.3491	50.4801	92.1044	146.772	306.771	706.783	1781.75	4769.63	13351.8	38611.5	114351	344592	1.05158e+06	3.2384e+06	1.00386e+07	3.12655e+07	9.77088e+07
13094638	ITS2	training	139	68.3491	50.4801	92.1044	146.772	306.771	706.783	1781.75	4769.63	13351.8	38611.5	114351	344592	1.05158e+06	3.2384e+06	1.00386e+07	3.12655e+07	9.77088e+07
12656274	ITS2	training	108	51.8992	47.13	104.752	208.912	537.904	1495.08	4448.1	13750.6	43672.9	141285	463262	1.53439e+06	5.12201e+06	1.72046e+07	5.80823e+07	1.96904e+08	6.69867e+08
38323017	ITS2	training	127	61.4982	48.8396	90.5625	153.155	334.167	797.292	2042.42	5450.97	14939.1	41644.7	117408	333557	952774	2.7322e+06	7.85806e+06	2.26527e+07	6.54235e+07
38323045	ITS2	training	122	59.165	48.8501	93.3073	157.966	339.503	794.983	2002.25	5270.28	14287.1	39482.2	110527	312171	887285	2.53372e+06	7.26122e+06	2.08689e+07	6.01195e+07
38323048	ITS2	training	112	53.5662	48.9297	123.828	289.742	888.903	2998.96	10959	42060.5	166995	678472	2.80126e+06	1.16989e+07	4.92652e+07	2.08739e+08	8.88526e+08	3795526832	5347606015
17063377	ITS2	training	122	59.115	48.8502	95.3628	169.471	383.307	945.263	2503.62	6922.57	19703.3	57180.8	168231	499962	1.49743e+06	4.51308e+06	1.36731e+07	4.16103e+07	1.27124e+08
12002178	ITS2	training	126	60.848	48.9192	94.3835	161.038	351.482	837.994	2156.6	5828.75	16320.4	46874.6	137196	407304	1.22243e+06	3.69993e+06	1.12729e+07	3.45265e+07	1.06193e+08
30270175	ITS2	training	125	60.9318	48.8403	92.5439	156.244	333.498	766.216	1877.56	4781.73	12506.2	33298.6	89762.2	244070	667738	1.83497e+06	5.05908e+06	13982108	3.87147e+07
21628482	ITS2	training	118	56.9822	48.8796	107.8	207.96	530.528	1498.35	4620.95	15068.2	51108.3	178158	633191	2.28175e+06	8.30472e+06	3.04452e+07	1.12204e+08	4.15136e+08	1540385583
11934683	ITS2	training	130	63.0821	48.8999	89.0125	147.185	309.253	709.233	1749.94	4524.66	12092.5	33076.6	91994.5	258988	735727	2.10435e+06	6.05069e+06	1.74696e+07	5.06053e+07
14575639	ITS2	training	117	56.6986	48.8995	107.981	208.837	532.756	1503.14	4630.51	15086.6	51142.8	178221	633306	2.28196e+06	8.30509e+06	3.04458e+07	1.12205e+08	4.15138e+08	1540389105
2230941	ITS2	training	117	55.2493	48.5996	105.547	202.387	506.266	1391.73	4142.41	12952	41928.4	139117	470048	1.61008e+06	5.57321e+06	1.94487e+07	6.83012e+07	241063772	8.5417e+08
6648751	ITS2	training	95	46.3158	38.0297	76.5935	130.279	277.849	630.665	1522.21	3815.27	9830.38	25833	68882.5	185693	504799	1.38123e+06	3.79871e+06	1.04901e+07	2.90641e+07
28866800	ITS2	training	111	54.5829	44.6493	105.324	231.29	702.799	2436.67	9312.91	37639	157379	671555	2.90128e+06	1.26302e+07	5.52455e+07	2.42378e+08	1065435332	3767558092	4365157063
28866805	ITS2	training	88	43.3828	35.0498	79.5205	167.117	478.54	1520.57	5229	18800.8	69566.2	262212	1.00071e+06	3.85203e+06	1.49179e+07	5.80267e+07	2.26436e+08	8.85732e+08	3470888327
28866829	ITS2	training	88	43.3828	35.0498	79.5205	167.117	478.54	1520.57	5229	18800.8	69566.2	262212	1.00071e+06	3.85203e+06	1.49179e+07	5.80267e+07	2.26436e+08	8.85732e+08	3470888327
2230985	ITS2	training	88	43.3828	35.0498	79.5205	167.117	478.54	1520.57	5229	18800.8	69566.2	262212	1.00071e+06	3.85203e+06	1.49179e+07	5.80267e+07	2.26436e+08	8.85732e+08	3470888327
530844	ITS2	training	86	42.5495	34.8097	79.8085	167.897	479.839	1522.48	5231.66	18804.5	69571.2	262219	1.00072e+06	3.85204e+06	1.49179e+07	5.80267e+07	226435946	8.85732e+08	3470888472
15150376	ITS2	training	88	43.3828	35.0498	79.5205	167.117	478.54	1520.57	5229	18800.8	69566.2	262212	1.00071e+06	3.85203e+06	1.49179e+07	5.80267e+07	2.26436e+08	8.85732e+08	3470888327
18074729	ITS2	training	88	43.3828	35.0498	79.5205	167.117	478.54	1520.57	5229	18800.8	69566.2	262212	1.00071e+06	3.85203e+06	1.49179e+07	5.80267e+07	2.26436e+08	8.85732e+08	3470888327
22022973	ITS2	training	160	77.2152	59.2693	119.917	235.953	628.8	1851.47	5894.67	19695.5	68130	241636	873003	3.19798e+06	1.18379e+07	44171174	165829778	6.25526e+08	2368268614
33312311	ITS2	training	157	76.3985	57.3494	110.291	203.815	510.433	1423.07	4331.11	13940.4	46704	160956	566001	2019202	7.27819e+06	2.64297e+07	9.64921e+07	3.5366e+08	1299925356
24430490	ITS2	training	149	73.1648	53.6699	99.5719	171.357	409.097	1102.25	3250.45	10069.2	32153.8	104608	344438	1.14324e+06	3.81575e+06	1.27869e+07	4.29802e+07	1.44811e+08	4.88849e+08
24430497	ITS2	training	88	43.3828	35.0498	79.5205	167.117	478.54	1520.57	5229	18800.8	69566.2	262212	1.00071e+06	3.85203e+06	1.49179e+07	5.80267e+07	2.26436e+08	8.85732e+08	3470888327
20269772	ITS2	training	91	44.9666	35.0698	75.8055	142.613	352.116	943.915	2713.94	8143.13	25180	79532.7	255135	827935	2.71026e+06	8.93178e+06	2.95894e+07	9.843e+07	3.28511e+08
1245677	ITS2	training	85	42.2995	34.1698	78.6519	166.418	477.866	1519.9	5228.27	18800	69565.3	262211	1.00071e+06	3.85203e+06	1.49179e+07	5.80267e+07	2.26436e+08	885731903	3470888281
2660806	ITS2	training	85	42.2995	34.1698	78.6519	166.418	477.866	1519.9	5228.27	18800	69565.3	262211	1.00071e+06	3.85203e+06	1.49179e+07	5.80267e+07	2.26436e+08	885731903	3470888281
2660809	ITS2	training	86	42.9825	34.1196	70.9466	123.511	275.94	653.468	1638.88	4241.71	11228.4	30196.6	82181.5	225746	624756	1.73973e+06	4.86974e+06	1.36917e+07	3.8643e+07
31281740	ITS2	training	142	68.5483	49.9088	80.4797	117.866	230.443	502.361	1199.51	3030.93	7968.74	21543.5	59435	166443	471365	1.34625e+06	3.86984e+06	1.11789e+07	3.24154e+07
31281745	ITS2	training	129	63.582	45.9293	83.3568	135.297	284.761	646.808	1572.9	3993.26	10472.6	28144.7	77090.4	214345	603124	1.71338e+06	4.9051e+06	1.41302e+07	4.09119e+07
31281753	ITS2	training	119	58.6496	45.8397	106.665	226.898	643.17	1995.83	6676.29	23392.4	84693.3	313801	1.18232e+06	4.50991e+06	1.7362e+07	6.73062e+07	2.62311e+08	1026486131	4029622012
5771479	ITS2	training	118	56.6986	46.0592	98.534	203.644	576.416	1815.13	6188.66	22010.4	80292.1	297320	1.11126e+06	4.17857e+06	1.57775e+07	5.97528e+07	2.26828e+08	8.62707e+08	3286533755
24430716	ITS2	training	123	60.0652	46.1092	88.2342	155.486	364.134	938.493	2621.53	7675.47	23172.3	71312.7	222152	697405	2.20019e+06	6.96318e+06	2.20823e+07	7.01224e+07	2.22869e+08
12407806	ITS2	training	124	59.5652	46.0889	90.8305	168.396	422.139	1175.92	3565.07	11362.6	37427	125945	429951	1.48238e+06	5.14723e+06	1.79663e+07	6.29624e+07	2.21345e+08	7.80118e+08
6686546	ITS2	training	124	59.7154	46.1089	93.0256	174.406	436.064	1203.85	3606.72	11360.9	37040.5	123638	419576	1.4409e+06	4.99183e+06	1.74076e+07	6.10099e+07	2.14663e+08	7.57609e+08
39104320	ITS2	training	116	56.5154	46.0792	98.124	189.6	475.77	1287.15	3723.64	11205.7	34662.8	109238	348759	1.12369e+06	3.64426e+06	1.1875e+07	3.88312e+07	127310565	4.18229e+08
26985513	ITS2	training	100	49.0655	38.7195	83.9856	176.849	505.321	1578.85	5262.21	18123.8	63697.8	226647	812826	2.93008e+06	1.05989e+07	3.84304e+07	1.3958e+08	5.0759e+08	1847629179
27451368	ITS2	training	123	59.9317	42.3993	60.7723	78.1171	124.898	210.618	373.352	679.956	1262.62	2377.09	4523.36	8682.34	16787.8	32668	63932	125759	248531
27451372	ITS2	training	112	53.8817	41.2392	66.5777	98.9846	185.781	377.065	819.924	1867.15	4405.71	10683.3	26464.7	66664.6	170147	438759	1.1406e+06	2.98398e+06	7.84556e+06
27451420	ITS2	training	125	60.9318	48.8403	92.5439	156.244	333.498	766.216	1877.56	4781.73	12506.2	33298.6	89762.2	244070	667738	1.83497e+06	5.05908e+06	13982108	3.87147e+07
27451452	ITS2	training	97	47.0655	43.3901	106.776	245.183	763.362	2646.29	9992.44	39658.6	162621	681041	2.89242e+06	1.24012e+07	5.35174e+07	2.3201e+08	1009066064	3466997569	4771425205
18448982	ITS2	training	146	70.6809	46.0089	59.7345	69.2096	104.169	175.588	329.421	665.533	1418.36	3136.34	7113.12	16413.4	38323	90203.2	213496	507243	1.20835e+06
27451466	ITS2	training	146	70.6809	46.0089	59.7345	69.2096	104.169	175.588	329.421	665.533	1418.36	3136.34	7113.12	16413.4	38323	90203.2	213496	507243	1.20835e+06
27451468	ITS2	training	151	73.3474	45.9187	56.1381	60.282	82.5254	124.237	205.255	361.231	665.958	1268.98	2476.63	4919.36	9901.13	20129.5	41244.5	85026.3	176134
18539150	ITS2	training	151	73.3474	45.9187	56.1381	60.282	82.5254	124.237	205.255	361.231	665.958	1268.98	2476.63	4919.36	9901.13	20129.5	41244.5	85026.3	176134
18539152	ITS2	training	151	73.3474	45.9187	56.1381	60.282	82.5254	124.237	205.255	361.231	665.958	1268.98	2476.63	4919.36	9901.13	20129.5	41244.5	85026.3	176134
37954411	ITS2	training	151	73.3474	45.9187	56.1381	60.282	82.5254	124.237	205.255	361.231	665.958	1268.98	2476.63	4919.36	9901.13	20129.5	41244.5	85026.3	176134
37954416	ITS2	training	151	73.3474	45.9187	56.1381	60.282	82.5254	124.237	205.255	361.231	665.958	1268.98	2476.63	4919.36	9901.13	20129.5	41244.5	85026.3	176134
37954423	ITS2	training	151	73.3474	45.9187	56.1381	60.282	82.5254	124.237	205.255	361.231	665.958	1268.98	2476.63	4919.36	9901.13	20129.5	41244.5	85026.3	176134
38156476	ITS2	training	151	73.3474	45.9187	56.1381	60.282	82.5254	124.237	205.255	361.231	665.958	1268.98	2476.63	4919.36	9901.13	20129.5	41244.5	85026.3	176134
15428620	ITS2	training	151	73.3474	45.9187	56.1381	60.282	82.5254	124.237	205.255	361.231	665.958	1268.98	2476.63	4919.36	9901.13	20129.5	41244.5	85026.3	176134
15428630	ITS2	training	146	70.6809	46.0089	59.7345	69.2096	104.169	175.588	329.421	665.533	1418.36	3136.34	7113.12	16413.4	38323	90203.2	213496	507243	1.20835e+06
32364883	ITS2	training	151	73.3474	45.9187	56.1381	60.282	82.5254	124.237	205.255	361.231	665.958	1268.98	2476.63	4919.36	9901.13	20129.5	41244.5	85026.3	176134
20379215	ITS2	training	151	73.3474	45.9187	56.1381	60.282	82.5254	124.237	205.255	361.231	665.958	1268.98	2476.63	4919.36	9901.13	20129.5	41244.5	85026.3	176134
37195547	ITS2	training	146	70.6809	46.0089	59.7345	69.2096	104.169	175.588	329.421	665.533	1418.36	3136.34	7113.12	16413.4	38323	90203.2	213496	507243	1.20835e+06
20379221	ITS2	training	150	72.8142	45.9088	57.1708	62.8911	88.7728	137.285	231.705	414.11	771.915	1483.15	2914.76	5827.49	11807.6	24178.5	49930.1	103811	217027
20379224	ITS2	training	151	73.3474	45.9187	56.1381	60.282	82.5254	124.237	205.255	361.231	665.958	1268.98	2476.63	4919.36	9901.13	20129.5	41244.5	85026.3	176134
37954536	ITS2	training	151	73.3474	45.9187	56.1381	60.282	82.5254	124.237	205.255	361.231	665.958	1268.98	2476.63	4919.36	9901.13	20129.5	41244.5	85026.3	176134
18449076	ITS2	training	151	73.3474	45.9187	56.1381	60.282	82.5254	124.237	205.255	361.231	665.958	1268.98	2476.63	4919.36	9901.13	20129.5	41244.5	85026.3	176134
37954545	ITS2	training	151	73.3474	45.9187	56.1381	60.282	82.5254	124.237	205.255	361.231	665.958	1268.98	2476.63	4919.36	9901.13	20129.5	41244.5	85026.3	176134
6288901	ITS2	training	151	73.3474	45.9187	56.1381	60.282	82.5254	124.237	205.255	361.231	665.958	1268.98	2476.63	4919.36	9901.13	20129.5	41244.5	85026.3	176134
3242961	ITS2	training	151	73.3474	45.9187	56.1381	60.282	82.5254	124.237	205.255	361.231	665.958	1268.98	2476.63	4919.36	9901.13	20129.5	41244.5	85026.3	176134
8979878	ITS2	training	151	73.3474	45.9187	56.1381	60.282	82.5254	124.237	205.255	361.231	665.958	1268.98	2476.63	4919.36	9901.13	20129.5	41244.5	85026.3	176134
2443850	ITS2	training	151	73.3474	45.9187	56.1381	60.282	82.5254	124.237	205.255	361.231	665.958	1268.98	2476.63	4919.36	9901.13	20129.5	41244.5	85026.3	176134
40363433	ITS2	training	151	73.3474	45.9187	56.1381	60.282	82.5254	124.237	205.255	361.231	665.958	1268.98	2476.63	4919.36	9901.13	20129.5	41244.5	85026.3	176134
4163980	ITS2	training	151	73.3474	45.9187	56.1381	60.282	82.5254	124.237	205.255	361.231	665.958	1268.98	2476.63	4919.36	9901.13	20129.5	41244.5	85026.3	176134
4163981	ITS2	training	151	73.3474	45.9187	56.1381	60.282	82.5254	124.237	205.255	361.231	665.958	1268.98	2476.63	4919.36	9901.13	20129.5	41244.5	85026.3	176134
3075449	ITS2	training	151	73.3474	45.9187	56.1381	60.282	82.5254	124.237	205.255	361.231	665.958	1268.98	2476.63	4919.36	9901.13	20129.5	41244.5	85026.3	176134
46251165	ITS2	training	151	73.3474	45.9187	56.1381	60.282	82.5254	124.237	205.255	361.231	665.958	1268.98	2476.63	4919.36	9901.13	20129.5	41244.5	85026.3	176134
33086984	ITS2	training	151	73.3474	45.9187	56.1381	60.282	82.5254	124.237	205.255	361.231	665.958	1268.98	2476.63	4919.36	9901.13	20129.5	41244.5	85026.3	176134
33086998	ITS2	training	151	73.3474	45.9187	56.1381	60.282	82.5254	124.237	205.255	361.231	665.958	1268.98	2476.63	4919.36	9901.13	20129.5	41244.5	85026.3	176134
37665535	ITS2	training	151	73.3474	45.9187	56.1381	60.282	82.5254	124.237	205.255	361.231	665.958	1268.98	2476.63	4919.36	9901.13	20129.5	41244.5	85026.3	176134
6687244	ITS2	training	151	73.3474	45.9187	56.1381	60.282	82.5254	124.237	205.255	361.231	665.958	1268.98	2476.63	4919.36	9901.13	20129.5	41244.5	85026.3	176134
33087001	ITS2	training	80	39.4502	33.9095	83.8319	179.608	503.224	1535.76	5051.53	17420.5	62142.3	226991	843204	3.16984e+06	1.20177e+07	4.58375e+07	1.75584e+08	6.7465e+08	2597907448
1143728	ITS2	training	127	61.2313	45.6291	72.0173	104.05	195.974	412.736	961.537	2396.58	6265.27	16918.5	46704	130869	370462	1.05605e+06	3.02496e+06	8.69381e+06	2.50448e+07
25140658	ITS2	training	127	61.1312	46.1691	74.3118	104.181	185.218	354.771	728.952	1564.7	3468.12	7867.73	18165.2	42515.2	100587	240073	577125	1.39575e+06	3.39273e+06
[truncated: 17,014 more rows]

## Sheet: Mfold TIs
ID	Functional Class	Subset	Edge Number	Edge connnectivity Index	mfµk 0	mfµk 1	mfµk 2	mfµk 3	mfµk 4	mfµk 5	mfµk 6	mfµk 7	mfµk 8	mfµk 9	mfµk 10	mfµk 11	mfµk 12	mfµk 13	mfµk 14	mfµk 15
5771495	ITS2	training	269	136.247	47.5354	32.5399	16.3656	9.8258	5.933	3.7183	2.3699	1.5343	1.0043	0.6659	0.4425	0.2999	0.2004	0.1371	0.1115	0.0995
2660992	ITS2	training	240	121.581	38.8547	26.9096	13.3408	8.0006	4.8595	3.0742	1.9825	1.2979	0.8626	0.5785	0.3908	0.2674	0.1829	0.1248	0.104	0.0993
1688214	ITS2	training	205	103.831	35.5661	24.0813	11.955	7.0929	4.2387	2.6313	1.6624	1.0698	0.6956	0.458	0.3028	0.2052	0.1399	0.0924	0.0816	0.0726
39104362	ITS2	training	246	125.163	40.7351	28.217	14.0857	8.4597	5.1305	3.2402	2.0824	1.3618	0.8998	0.6039	0.4053	0.2769	0.1907	0.1277	0.1073	0.1015
22036175	ITS2	training	276	140.163	48.3751	32.8843	16.4247	9.7912	5.8756	3.6623	2.3224	1.495	0.979	0.6462	0.4284	0.2889	0.1982	0.1311	0.1093	0.0995
6686775	ITS2	training	264	133.83	45.895	31.287	15.5931	9.2941	5.5717	3.4723	2.2043	1.4228	0.9292	0.6133	0.4078	0.2736	0.184	0.1223	0.1103	0.0992
27451399	ITS2	training	240	121.747	40.1651	27.5872	13.7225	8.2076	4.956	3.112	1.991	1.2925	0.8501	0.5671	0.3806	0.2576	0.1766	0.1223	0.099	0.0911
27451461	ITS2	training	243	123.247	40.1649	27.679	13.7539	8.231	4.9765	3.1301	2.0056	1.3041	0.8595	0.5751	0.3861	0.2623	0.1792	0.1241	0.1023	0.0954
6686859	ITS2	training	252	127.83	42.3249	29.048	14.4507	8.6352	5.2086	3.2664	2.085	1.3524	0.8868	0.5902	0.3937	0.2672	0.182	0.1239	0.1067	0.0984
37954401	ITS2	training	227	115.331	40.5565	27.5066	13.7856	8.2352	4.9447	3.0839	1.9586	1.263	0.8232	0.5455	0.3643	0.246	0.1688	0.1139	0.0891	0.0775
37954414	ITS2	training	223	113.165	40.6067	27.4293	13.7727	8.2206	4.9292	3.0663	1.9423	1.2483	0.8138	0.5368	0.3565	0.2378	0.1627	0.1108	0.0881	0.0746
37954420	ITS2	training	241	122.33	40.0251	27.6133	13.7488	8.2336	4.9836	3.1367	2.0121	1.3107	0.8634	0.5774	0.388	0.2635	0.1813	0.1244	0.1037	0.0967
20379204	ITS2	training	305	155.246	49.283	34.1811	16.9678	10.1735	6.1715	3.8983	2.5073	1.6408	1.0867	0.7295	0.491	0.334	0.2277	0.1559	0.135	0.1264
15428637	ITS2	training	369	187.828	62.843	43.2258	21.6198	12.9639	7.8376	4.9301	3.1582	2.055	1.3574	0.908	0.6099	0.4104	0.2801	0.196	0.1598	0.1445
9408072	ITS2	training	268	136.08	46.7354	32.0622	16.0987	9.6674	5.844	3.6709	2.3458	1.5263	1.0047	0.67	0.4495	0.3052	0.208	0.1419	0.1149	0.1019
21666890	ITS2	training	237	119.914	42.2865	28.6641	14.332	8.5409	5.1156	3.1821	2.0147	1.2962	0.8452	0.5583	0.3701	0.2512	0.1668	0.1165	0.0942	0.083
37954526	ITS2	training	276	139.83	48.5055	33.0269	16.5255	9.8784	5.9406	3.713	2.3592	1.5252	0.9997	0.6596	0.4404	0.2969	0.2016	0.1395	0.1128	0.0988
18449072	ITS2	training	283	143.581	48.2546	33.2825	16.6814	10.042	6.0985	3.8481	2.4736	1.6142	1.0671	0.7151	0.4786	0.3237	0.2204	0.1535	0.123	0.112
32442341	ITS2	training	202	102.914	34.1058	23.3282	11.584	6.9101	4.1641	2.6117	1.668	1.0838	0.7142	0.4753	0.3189	0.2163	0.1483	0.1018	0.0847	0.0787
6288902	ITS2	training	252	127.581	45.0258	30.8118	15.5426	9.3426	5.6435	3.5358	2.2515	1.4573	0.952	0.631	0.421	0.2827	0.1914	0.1276	0.1039	0.0932
18449096	ITS2	training	274	138.997	47.7249	32.7997	16.4825	9.9078	5.994	3.7684	2.4087	1.5641	1.0319	0.683	0.4565	0.3071	0.2079	0.1447	0.1161	0.1043
37954574	ITS2	training	281	142.414	48.725	33.2944	16.6457	9.957	5.9952	3.7519	2.3867	1.5455	1.0124	0.6701	0.4475	0.3019	0.2035	0.1396	0.1135	0.1012
17027164	ITS2	training	274	138.747	46.4845	31.8626	15.8576	9.4771	5.7135	3.5826	2.2835	1.4821	0.9745	0.6478	0.432	0.2921	0.1958	0.1362	0.1157	0.1046
32346321	ITS2	training	243	123.414	40.8751	28.2464	14.1165	8.4653	5.1266	3.2293	2.0683	1.3507	0.8919	0.5961	0.3999	0.2721	0.1859	0.122	0.1057	0.0988
38567596	ITS2	training	439	222.828	74.6013	51.7264	25.9806	15.6626	9.521	6.0164	3.8664	2.5251	1.6729	1.1161	0.7497	0.5089	0.3455	0.2381	0.1923	0.1773
8979877	ITS2	training	262	132.914	45.6055	31.2446	15.6707	9.3956	5.6718	3.5569	2.269	1.4729	0.9675	0.6407	0.4309	0.2927	0.1978	0.1376	0.1098	0.0981
6642961	ITS2	training	191	96.9144	33.8366	22.9278	11.4561	6.8228	4.0888	2.5475	1.6139	1.0409	0.6799	0.4497	0.2992	0.1983	0.1353	0.0944	0.0766	0.0658
17154864	ITS2	training	269	136.497	46.625	31.9132	15.9785	9.5758	5.7794	3.6233	2.3074	1.4954	0.9823	0.6523	0.4342	0.2941	0.1975	0.1361	0.1108	0.099
17154871	ITS2	training	273	138.747	46.7848	32.1102	16.0663	9.631	5.8199	3.6565	2.3341	1.517	0.9981	0.6644	0.4445	0.3011	0.2028	0.1388	0.1148	0.1042
40363430	ITS2	training	231	117.247	39.8256	27.3678	13.732	8.2435	4.9876	3.1384	2.0072	1.3052	0.8589	0.5716	0.3837	0.2617	0.1776	0.12	0.0981	0.0894
3075447	ITS2	training	269	136.247	48.906	32.9897	16.5407	9.8564	5.8958	3.6602	2.3104	1.4819	0.9612	0.6281	0.4171	0.2813	0.1908	0.1277	0.1004	0.0856
37954742	ITS2	training	334	169.33	60.0148	40.7126	20.4138	12.1883	7.3101	4.5544	2.8866	1.8577	1.213	0.8005	0.5307	0.3555	0.2401	0.1647	0.1326	0.1153
14486629	ITS2	training	229	115.914	39.8657	27.3184	13.6909	8.1985	4.9372	3.0894	1.9644	1.273	0.8319	0.5514	0.3657	0.2469	0.1658	0.1105	0.0946	0.085
33086993	ITS2	training	290	146.914	48.5039	33.2996	16.5567	9.8992	5.9764	3.7501	2.3963	1.5554	1.0246	0.6813	0.4567	0.3072	0.2077	0.1437	0.121	0.1098
33086994	ITS2	training	280	141.914	46.9744	32.3743	16.1499	9.6861	5.8671	3.6949	2.3692	1.5463	1.0235	0.6837	0.4589	0.3104	0.2113	0.1483	0.1185	0.1083
4808133	ITS2	training	196	99.4976	34.6165	23.6063	11.8387	7.0835	4.267	2.6722	1.7029	1.1026	0.7254	0.4814	0.3225	0.2196	0.1504	0.0985	0.08	0.0699
17385405	ITS2	training	202	102.414	33.9359	23.2454	11.5553	6.8977	4.1598	2.6084	1.6649	1.0824	0.7115	0.4741	0.3184	0.2137	0.144	0.1002	0.084	0.077
31322704	ITS2	training	204	103.914	34.3758	23.5758	11.7246	7.0079	4.2313	2.6583	1.7015	1.1073	0.7311	0.4886	0.3289	0.2239	0.1529	0.1049	0.0874	0.0803
16215425	ITS2	training	195	99.1644	34.4565	23.3601	11.6605	6.946	4.16	2.5897	1.6391	1.0557	0.688	0.4533	0.3021	0.2021	0.1364	0.0938	0.0772	0.0679
30844201	ITS2	training	427	217.244	71.9115	50.2858	25.3311	15.3445	9.3723	5.9514	3.846	2.5243	1.6783	1.132	0.7628	0.5243	0.361	0.2363	0.1934	0.1804
30844203	ITS2	training	427	217.244	71.9115	50.2858	25.3311	15.3445	9.3723	5.9514	3.846	2.5243	1.6783	1.132	0.7628	0.5243	0.361	0.2363	0.1934	0.1804
33087011	ITS2	training	287	146.246	47.2238	32.6583	16.273	9.7627	5.9232	3.7403	2.4052	1.5738	1.043	0.6984	0.4703	0.3206	0.2179	0.152	0.1242	0.1131
33087014	ITS2	training	287	146.246	47.2439	32.6879	16.2942	9.7797	5.9361	3.7509	2.4134	1.5797	1.0475	0.7019	0.473	0.3231	0.2205	0.1526	0.1242	0.1131
32134793	ITS2	training	275	139.58	46.7547	32.2939	16.1824	9.7289	5.8998	3.7192	2.3837	1.5556	1.0281	0.6866	0.4606	0.3123	0.2129	0.1444	0.1187	0.11
25140647	ITS2	training	278	141.08	47.8947	33.0064	16.5741	9.9646	6.0364	3.7998	2.4337	1.5847	1.0454	0.696	0.4685	0.3171	0.2173	0.1461	0.1169	0.1068
14582941	ITS2	training	282	143.33	46.5941	32.5014	16.2973	9.8455	6.0106	3.8192	2.4704	1.6281	1.0848	0.7301	0.4978	0.3394	0.2335	0.1599	0.1257	0.1149
14582965	ITS2	training	280	142.33	46.5141	32.3266	16.1824	9.7518	5.9391	3.7644	2.4315	1.5976	1.0634	0.7153	0.4866	0.3323	0.2288	0.1572	0.1231	0.1135
12240193	ITS2	training	259	131.913	43.6745	30.0385	14.9877	8.9679	5.4153	3.4011	2.1741	1.4129	0.9291	0.6189	0.4138	0.2796	0.1907	0.1285	0.1096	0.1022
20136718	ITS2	training	270	136.747	45.5147	31.3404	15.6309	9.3755	5.6711	3.5686	2.2872	1.4899	0.9826	0.6569	0.4409	0.3012	0.205	0.1388	0.1151	0.104
6687658	ITS2	training	262	132.914	45.1656	31.0022	15.5117	9.2923	5.6094	3.5248	2.2516	1.4623	0.9669	0.6435	0.4328	0.294	0.2025	0.1356	0.1126	0.0999
20136720	ITS2	training	266	134.414	45.575	31.4209	15.7476	9.4713	5.7388	3.6142	2.3138	1.5059	0.991	0.6612	0.4431	0.3022	0.2039	0.136	0.113	0.1038
20136724	ITS2	training	267	134.998	45.7249	31.4722	15.7528	9.4617	5.7251	3.6012	2.3058	1.498	0.9862	0.658	0.4421	0.3011	0.204	0.1358	0.111	0.1013
20136725	ITS2	training	267	135.247	45.5949	31.345	15.6727	9.4014	5.6794	3.5698	2.2812	1.4814	0.9739	0.6483	0.4337	0.2945	0.1984	0.1339	0.1114	0.1017
6687733	ITS2	training	253	128.33	41.9147	28.8887	14.37	8.6052	5.2049	3.2751	2.0984	1.3654	0.8973	0.6008	0.4018	0.2719	0.1843	0.1289	0.1084	0.0999
12658296	ITS2	training	275	139.414	48.3953	33.3763	16.8535	10.1669	6.1668	3.8846	2.4902	1.621	1.0683	0.7123	0.4792	0.3221	0.2209	0.1512	0.1192	0.1073
24849906	ITS2	training	244	123.664	42.6956	29.095	14.5584	8.6978	5.2286	3.2631	2.0695	1.333	0.8704	0.5728	0.3805	0.2556	0.1728	0.1167	0.0979	0.0898
22859172	ITS2	training	272	138.33	45.5343	31.3213	15.595	9.3303	5.6359	3.5404	2.2663	1.473	0.9697	0.649	0.4333	0.2935	0.2008	0.134	0.1135	0.1079
2995821	ITS2	training	270	137.33	47.9256	32.7984	16.5172	9.9207	5.9937	3.7591	2.3977	1.5554	1.0206	0.6779	0.4539	0.3069	0.2106	0.1423	0.1138	0.0987
5306026	ITS2	training	254	128.581	45.0259	30.6996	15.3944	9.2151	5.5467	3.4713	2.21	1.4272	0.9336	0.6183	0.414	0.2788	0.1895	0.1282	0.1029	0.093
7533132	ITS2	training	256	129.498	44.3552	30.233	15.0802	9.0112	5.4221	3.3885	2.1582	1.396	0.9124	0.6027	0.4029	0.2713	0.1833	0.1256	0.1014	0.0909
2329943	ITS2	training	272	137.914	46.4448	31.9402	15.9774	9.5917	5.8037	3.6517	2.3381	1.5216	0.9999	0.6662	0.4454	0.3021	0.2047	0.14	0.1165	0.1044
11037409	ITS2	training	271	137.83	46.4549	31.9539	16.0079	9.6039	5.8073	3.6493	2.3337	1.5153	0.9973	0.6643	0.4441	0.3035	0.206	0.1385	0.1147	0.1056
11037421	ITS2	training	271	137.663	46.4649	31.9547	16.0067	9.6008	5.8059	3.6477	2.3312	1.5146	0.9961	0.6644	0.4435	0.3017	0.2041	0.1384	0.1154	0.1064
11037426	ITS2	training	263	134.08	46.4655	31.7402	15.9607	9.5653	5.7681	3.6106	2.2999	1.4869	0.9745	0.6475	0.4312	0.293	0.1999	0.1352	0.1097	0.1006
1658201	ITS2	training	273	138.58	47.6651	32.7126	16.4333	9.8686	5.9686	3.7507	2.3998	1.5613	1.0284	0.6865	0.4587	0.3127	0.2142	0.1461	0.1147	0.1021
1658206	ITS2	training	259	131.164	46.8361	31.8329	16.0096	9.5856	5.7629	3.598	2.2828	1.4721	0.9615	0.6374	0.424	0.2852	0.1951	0.1299	0.1028	0.0912
11037439	ITS2	training	270	137.663	46.5247	32.0393	16.0928	9.6685	5.8555	3.6848	2.3599	1.5345	1.0114	0.6749	0.4529	0.312	0.2118	0.1422	0.1164	0.1083
1658210	ITS2	training	275	139.663	45.8844	31.8422	15.9354	9.5932	5.8356	3.6912	2.376	1.5573	1.0318	0.6944	0.4669	0.319	0.218	0.1471	0.1229	0.1139
37500443	ITS2	training	266	134.747	45.3749	31.1946	15.5886	9.3467	5.647	3.5474	2.2676	1.475	0.9704	0.6474	0.4343	0.2947	0.1998	0.1358	0.1115	0.1001
30060444	ITS2	training	261	132.164	44.5049	30.5918	15.2894	9.1665	5.5392	3.4787	2.2218	1.4456	0.9523	0.6341	0.4245	0.2877	0.1954	0.1343	0.1091	0.1017
30060456	ITS2	training	264	133.747	44.9549	30.927	15.4491	9.2658	5.6013	3.5218	2.252	1.4654	0.9642	0.6435	0.4329	0.2956	0.2001	0.1345	0.1113	0.1013
18103935	ITS2	training	287	145.414	49.3549	33.8019	16.8835	10.1047	6.0969	3.8204	2.4359	1.5807	1.0378	0.6902	0.4592	0.3099	0.2076	0.1432	0.1184	0.106
30060461	ITS2	training	266	134.747	45.605	31.3225	15.6623	9.3892	5.6704	3.5601	2.2733	1.4768	0.9709	0.6468	0.4341	0.2947	0.2007	0.1356	0.111	0.0999
1658247	ITS2	training	274	138.747	45.6246	31.7697	15.9101	9.6045	5.8572	3.7157	2.3981	1.5724	1.0442	0.6993	0.4724	0.3224	0.2206	0.1467	0.1228	0.1145
2970379	ITS2	training	277	140.747	48.2852	33.1548	16.6628	10.0184	6.0619	3.81	2.4379	1.5866	1.045	0.696	0.4663	0.316	0.2134	0.1479	0.1174	0.1055
2970386	ITS2	training	286	145.413	48.2746	33.4487	16.7805	10.1218	6.1589	3.898	2.5131	1.6467	1.0942	0.7338	0.4956	0.3381	0.23	0.1577	0.1254	0.1147
20805923	ITS2	training	226	114.997	36.4546	25.2536	12.5086	7.488	4.5405	2.8662	1.8423	1.2062	0.7995	0.5348	0.36	0.2451	0.1656	0.1136	0.0991	0.0934
37196787	ITS2	training	265	134.33	46.3552	31.7609	15.9441	9.5662	5.7721	3.6216	2.3083	1.4939	0.9817	0.6499	0.4351	0.2945	0.1992	0.1376	0.1112	0.1004
18699537	ITS2	training	264	133.997	46.9254	31.9893	16.0745	9.6291	5.8024	3.6293	2.3083	1.4904	0.9743	0.6449	0.4268	0.2887	0.1948	0.1311	0.1068	0.0979
37622327	ITS2	training	244	123.414	43.376	29.4366	14.7231	8.7821	5.2638	3.2765	2.0707	1.3318	0.8658	0.5704	0.3783	0.2546	0.1701	0.1151	0.0958	0.0874
37622335	ITS2	training	245	124.081	43.1759	29.3919	14.7006	8.7771	5.2685	3.285	2.0799	1.3401	0.8716	0.5765	0.3811	0.2574	0.1713	0.1168	0.0986	0.0902
23428382	ITS2	training	237	120.164	40.0156	27.4551	13.6641	8.1748	4.934	3.0993	1.9812	1.288	0.8485	0.5645	0.3786	0.257	0.1773	0.122	0.099	0.0894
33320376	ITS2	training	284	144.497	48.8347	33.2341	16.5502	9.866	5.9325	3.7058	2.3568	1.5251	0.9991	0.6611	0.4434	0.2996	0.2037	0.1385	0.1158	0.1059
12658929	ITS2	training	286	145.247	47.9045	33.2783	16.6824	10.0661	6.1285	3.8838	2.5034	1.6398	1.0902	0.7342	0.4923	0.3367	0.2304	0.1601	0.1296	0.1165
37781460	ITS2	training	276	139.248	47.8348	32.9297	16.5308	9.9474	6.0206	3.7866	2.4195	1.5699	1.0311	0.6849	0.4587	0.3105	0.2085	0.1409	0.1153	0.1066
4127938	ITS2	training	288	145.997	47.984	33.0823	16.4772	9.8698	5.9686	3.7533	2.4015	1.5625	1.0318	0.6876	0.4618	0.3123	0.2111	0.1471	0.1233	0.1128
46401434	ITS2	training	209	105.914	35.9362	24.3719	12.0922	7.1862	4.3079	2.6855	1.7067	1.1024	0.7222	0.4783	0.3194	0.2157	0.1476	0.1031	0.0817	0.0726
19224236	ITS2	training	277	139.831	46.6444	31.9513	15.8685	9.4736	5.7073	3.5763	2.2795	1.476	0.9712	0.6449	0.4307	0.2919	0.1964	0.1354	0.1152	0.1066
33274533	ITS2	training	207	105.164	35.4661	24.3901	12.2077	7.3208	4.4258	2.7862	1.7838	1.161	0.7686	0.5133	0.3455	0.2368	0.163	0.107	0.0881	0.0799
46560550	ITS2	training	237	119.748	42.8464	29.0107	14.5537	8.6863	5.2038	3.2336	2.0395	1.3078	0.8489	0.5576	0.3682	0.2458	0.1656	0.111	0.0938	0.0817
46560551	ITS2	training	237	119.748	42.8263	28.9816	14.5325	8.6695	5.1907	3.2236	2.0322	1.3022	0.844	0.5541	0.3661	0.244	0.1644	0.1101	0.0934	0.0814
1832344	ITS2	training	286	145.33	47.6536	32.9467	16.4413	9.8622	5.9784	3.7653	2.4152	1.5737	1.04	0.6946	0.4643	0.3165	0.2141	0.1429	0.1233	0.116
5524488	ITS2	training	280	142.246	47.5543	32.6493	16.2899	9.748	5.8845	3.6959	2.3612	1.5367	1.014	0.6754	0.4513	0.3065	0.2087	0.1412	0.1166	0.1066
34923048	ITS2	training	258	130.498	45.6758	30.9697	15.4609	9.207	5.5114	3.4235	2.1619	1.387	0.9022	0.5912	0.3909	0.2622	0.1771	0.1194	0.1032	0.0901
19171668	ITS2	training	256	129.747	44.9855	30.7257	15.4083	9.2258	5.5559	3.477	2.2109	1.4292	0.9367	0.6197	0.4148	0.2797	0.1879	0.1306	0.1053	0.0935
11230469	ITS2	training	263	133.996	46.3854	31.6164	15.8441	9.4705	5.6958	3.5587	2.26	1.4616	0.9572	0.6334	0.4219	0.2842	0.1951	0.1331	0.1045	0.0943
31324289	ITS2	training	196	99.2478	33.5761	23.1347	11.6179	6.9857	4.2367	2.6709	1.7132	1.1168	0.7363	0.4927	0.3307	0.2234	0.1525	0.1043	0.0832	0.0752
14578535	ITS2	training	293	149.163	49.584	34.3615	17.2551	10.396	6.3194	3.9927	2.5638	1.6757	1.1075	0.7428	0.4989	0.3402	0.2298	0.158	0.1285	0.1162
25136311	ITS2	training	217	110.164	36.2155	24.6306	12.1433	7.2066	4.3195	2.698	1.7163	1.11	0.7302	0.4842	0.3223	0.2166	0.146	0.1024	0.0878	0.0811
4731505	ITS2	training	235	119.081	39.9956	27.542	13.7788	8.2716	5.0135	3.1576	2.0245	1.3206	0.8704	0.582	0.3908	0.2659	0.1813	0.1241	0.0992	0.0899
18643278	ITS2	training	266	134.498	45.665	31.3866	15.7058	9.4217	5.6916	3.5712	2.2807	1.4806	0.9728	0.6451	0.4331	0.2928	0.1987	0.1346	0.112	0.103
32329621	ITS2	training	202	102.914	34.1058	23.3282	11.584	6.9101	4.1641	2.6117	1.668	1.0838	0.7142	0.4753	0.3189	0.2163	0.1483	0.1018	0.0847	0.0787
17016386	ITS2	training	204	103.331	34.4456	23.6252	11.7561	7.023	4.2371	2.66	1.697	1.1033	0.7282	0.4856	0.3264	0.2206	0.1515	0.1025	0.0844	0.0774
18643290	ITS2	training	251	127.414	42.485	29.3937	14.7435	8.8742	5.391	3.4054	2.1882	1.4322	0.9487	0.6349	0.4292	0.2922	0.1982	0.136	0.1111	0.1012
15293545	ITS2	training	272	138.08	47.0246	32.374	16.2669	9.7796	5.922	3.7257	2.3834	1.5502	1.0213	0.6769	0.454	0.3052	0.2078	0.1411	0.114	0.1064
18643298	ITS2	training	253	127.998	45.636	31.137	15.7099	9.4417	5.6976	3.5686	2.272	1.4677	0.9616	0.6358	0.4233	0.284	0.19	0.1321	0.1051	0.0905
25070765	ITS2	training	281	143.246	47.1341	32.8562	16.5459	10.0086	6.1095	3.8777	2.5053	1.644	1.0929	0.7354	0.4961	0.3418	0.2302	0.1584	0.1275	0.1183
15293552	ITS2	training	288	146.246	47.5737	33.09	16.5439	9.9686	6.0697	3.8434	2.4801	1.6263	1.0799	0.7271	0.4887	0.3368	0.2267	0.159	0.13	0.1206
15293555	ITS2	training	272	137.664	46.9548	32.2817	16.2006	9.7378	5.8981	3.714	2.3795	1.5474	1.0209	0.6809	0.4563	0.3132	0.212	0.1439	0.112	0.1019
18643305	ITS2	training	266	134.664	46.2552	31.6449	15.8317	9.4767	5.7137	3.5809	2.2825	1.4802	0.973	0.6451	0.431	0.2896	0.1964	0.1364	0.1107	0.0994
15293566	ITS2	training	282	143.08	47.8243	33.0393	16.551	9.95	6.0335	3.8041	2.4405	1.5894	1.0493	0.7009	0.4717	0.3215	0.2174	0.1481	0.1224	0.1118
25070787	ITS2	training	268	136.163	47.3252	32.6362	16.512	9.9714	6.0564	3.82	2.4495	1.5945	1.0511	0.701	0.4698	0.3196	0.2189	0.1465	0.1154	0.104
25070796	ITS2	training	262	132.914	45.5153	31.4819	15.9013	9.6117	5.851	3.6982	2.3789	1.5545	1.029	0.6896	0.4648	0.315	0.2139	0.1474	0.1178	0.1042
25070797	ITS2	training	279	141.746	47.3043	32.9613	16.6275	10.0605	6.1337	3.8866	2.506	1.6391	1.0859	0.7274	0.4928	0.3358	0.2286	0.1564	0.1244	0.117
15293589	ITS2	training	295	149.33	48.2437	33.801	16.9287	10.2451	6.2681	3.9916	2.5892	1.7051	1.1383	0.7668	0.5212	0.3562	0.2409	0.1677	0.137	0.1256
29027640	ITS2	training	290	147.246	49.0843	33.7519	16.8444	10.0897	6.1008	3.8366	2.4572	1.6023	1.0576	0.7067	0.4774	0.3244	0.2219	0.1531	0.1212	0.1085
30313476	ITS2	training	254	129.413	41.8041	29.1555	14.6084	8.818	5.3849	3.4212	2.2164	1.459	0.9714	0.6553	0.4426	0.3025	0.2064	0.1435	0.1169	0.1074
30313477	ITS2	training	255	129.997	42.0941	29.3995	14.7577	8.9206	5.4547	3.4696	2.2498	1.4829	0.9886	0.6667	0.4514	0.3089	0.2126	0.1457	0.1179	0.1085
30313478	ITS2	training	255	129.997	42.0941	29.3985	14.7602	8.9238	5.4582	3.473	2.2531	1.4857	0.9909	0.6688	0.4525	0.3101	0.2132	0.1464	0.1188	0.1089
7341118	ITS2	training	269	136.663	45.8748	31.6698	15.8887	9.5584	5.7983	3.6596	2.3517	1.5355	1.016	0.6797	0.459	0.3109	0.212	0.1474	0.1176	0.1038
37359499	ITS2	training	270	136.83	46.2654	31.842	15.9473	9.5795	5.8016	3.6537	2.3426	1.5275	1.0102	0.6737	0.454	0.3079	0.2107	0.145	0.1145	0.105
21425761	ITS2	training	268	135.914	47.5055	32.5226	16.3744	9.8365	5.9432	3.7255	2.3768	1.5425	1.0131	0.6716	0.4475	0.302	0.2045	0.1395	0.1114	0.0996
7341144	ITS2	training	265	134.497	45.815	31.6014	15.8941	9.567	5.7966	3.6502	2.3383	1.5237	1.0048	0.6702	0.4503	0.305	0.2073	0.1433	0.1139	0.1031
37359513	ITS2	training	274	138.997	46.2751	32.0015	16.0212	9.6401	5.8544	3.6993	2.3808	1.5597	1.0342	0.6938	0.4684	0.3186	0.2184	0.1524	0.1188	0.1103
3282420	ITS2	training	272	137.914	45.7845	31.6184	15.8075	9.4976	5.758	3.6314	2.3298	1.5223	1.0026	0.6717	0.4512	0.3061	0.2088	0.1415	0.1182	0.1083
3282482	ITS2	training	283	143.58	48.6244	33.6127	16.9123	10.2038	6.2087	3.9253	2.5262	1.652	1.0928	0.7309	0.4949	0.3355	0.2281	0.1567	0.1237	0.1086
3136283	ITS2	training	251	127.164	44.1857	30.0588	15.0344	8.9795	5.3968	3.3686	2.1419	1.3855	0.907	0.603	0.3992	0.2696	0.1828	0.1269	0.1025	0.09
3372705	ITS2	training	275	139.247	47.495	32.5215	16.2576	9.7352	5.8716	3.6798	2.3451	1.5184	0.9957	0.6614	0.4409	0.3002	0.2017	0.1371	0.1133	0.101
20330487	ITS2	training	264	134.163	45.5849	31.2917	15.6879	9.4063	5.6813	3.5651	2.2756	1.4774	0.9694	0.6427	0.4321	0.2905	0.1993	0.1353	0.1085	0.098
20330498	ITS2	training	264	134.163	45.5849	31.2917	15.6879	9.4063	5.6813	3.5651	2.2756	1.4774	0.9694	0.6427	0.4321	0.2905	0.1993	0.1353	0.1085	0.098
3372725	ITS2	training	277	140.164	47.4849	32.568	16.2687	9.7463	5.8832	3.6903	2.3545	1.5265	1.002	0.6664	0.4442	0.3016	0.2021	0.1384	0.1143	0.1027
3372727	ITS2	training	270	136.83	47.4854	32.3626	16.2048	9.6877	5.8284	3.6424	2.3163	1.4934	0.9788	0.6474	0.43	0.2904	0.1953	0.1339	0.108	0.095
3372729	ITS2	training	275	139.247	47.495	32.5215	16.2576	9.7352	5.8716	3.6798	2.3451	1.5184	0.9957	0.6614	0.4409	0.3002	0.2017	0.1371	0.1133	0.101
18105113	ITS2	training	278	141.33	47.0442	32.5794	16.3397	9.8373	5.9777	3.7758	2.425	1.5843	1.0476	0.7022	0.4699	0.3189	0.2167	0.1489	0.1207	0.1126
18105114	ITS2	training	283	144.08	47.2639	32.8824	16.4945	9.9466	6.0625	3.8414	2.4777	1.6245	1.0792	0.7269	0.4893	0.3325	0.2266	0.1556	0.1262	0.1182
38422604	ITS2	training	275	139.746	45.9741	31.6349	15.76	9.4333	5.7032	3.5859	2.2964	1.4967	0.9877	0.6633	0.4442	0.3022	0.2057	0.1412	0.1171	0.1054
4539776	ITS2	training	236	119.747	41.2757	28.0494	14.0018	8.3481	5.0093	3.124	1.9835	1.2789	0.8377	0.5532	0.3699	0.2491	0.1692	0.1167	0.0933	0.0818
14270074	ITS2	training	261	132.746	45.4053	30.9759	15.4854	9.2512	5.5664	3.4817	2.2169	1.4326	0.9393	0.6208	0.4137	0.2804	0.1914	0.1288	0.1066	0.0957
4206283	ITS2	training	306	155.912	50.7538	35.1095	17.5005	10.5057	6.3751	4.0266	2.593	1.697	1.1272	0.7583	0.51	0.3502	0.2401	0.1616	0.1333	0.1216
28427850	ITS2	training	263	133.33	45.9252	31.482	15.8037	9.4832	5.7239	3.5922	2.2902	1.4831	0.9748	0.6454	0.4323	0.2924	0.1979	0.1369	0.1104	0.1003
28427864	ITS2	training	263	133.33	45.9152	31.4695	15.7945	9.4765	5.719	3.5886	2.2877	1.4813	0.9736	0.6447	0.4316	0.2923	0.1976	0.1369	0.1104	0.1002
28427867	ITS2	training	263	133.33	45.9152	31.4695	15.7945	9.4765	5.719	3.5886	2.2877	1.4813	0.9736	0.6447	0.4316	0.2923	0.1976	0.1369	0.1104	0.1002
28427880	ITS2	training	263	133.33	45.9152	31.4695	15.7945	9.4765	5.719	3.5886	2.2877	1.4813	0.9736	0.6447	0.4316	0.2923	0.1976	0.1369	0.1104	0.1002
28427881	ITS2	training	263	133.33	45.9152	31.4695	15.7945	9.4765	5.719	3.5886	2.2877	1.4813	0.9736	0.6447	0.4316	0.2923	0.1976	0.1369	0.1104	0.1002
27448199	ITS2	training	252	128.08	42.8353	29.3723	14.6361	8.7585	5.2867	3.3189	2.1202	1.3752	0.9067	0.6024	0.4047	0.2723	0.185	0.1252	0.1043	0.096
28427884	ITS2	training	263	133.33	45.9152	31.4695	15.7945	9.4765	5.719	3.5886	2.2877	1.4813	0.9736	0.6447	0.4316	0.2923	0.1976	0.1369	0.1104	0.1002
33334246	ITS2	training	263	133.58	46.0554	31.3358	15.6519	9.3485	5.618	3.509	2.2297	1.4411	0.9428	0.6228	0.4134	0.2779	0.1883	0.1295	0.1039	0.0915
33334276	ITS2	training	277	141.163	45.534	31.5126	15.682	9.4118	5.7067	3.6049	2.3165	1.5141	1.0037	0.67	0.4507	0.3066	0.2099	0.1452	0.1215	0.1144
21759603	ITS2	training	274	139.33	46.2042	32.0542	16.0871	9.6952	5.8985	3.7302	2.3988	1.5686	1.0384	0.6963	0.4668	0.3171	0.2158	0.1481	0.1195	0.112
9801952	ITS2	training	275	139.497	47.6049	32.6987	16.4	9.8468	5.9576	3.747	2.3995	1.5623	1.0292	0.689	0.4648	0.3156	0.2121	0.1483	0.1175	0.1053
9801970	ITS2	training	284	144.163	48.5746	33.3965	16.709	10.0243	6.065	3.8163	2.4429	1.5904	1.0495	0.7003	0.4696	0.3206	0.2166	0.1472	0.1191	0.1106
9801972	ITS2	training	271	137.997	46.9149	32.2155	16.1711	9.7093	5.8716	3.6882	2.3553	1.5316	1.0061	0.6687	0.4482	0.3037	0.2057	0.1393	0.1146	0.1031
3811194	ITS2	training	263	133.164	46.2754	31.7398	15.9664	9.5912	5.7922	3.6323	2.3141	1.5005	0.9816	0.6508	0.4351	0.2956	0.1968	0.1334	0.1071	0.0978
3077904	ITS2	training	285	144.247	46.9038	32.5815	16.236	9.7608	5.9306	3.75	2.4167	1.5825	1.0533	0.7069	0.475	0.3258	0.221	0.1518	0.1268	0.1172
3341783	ITS2	training	271	137.83	47.3351	32.4384	16.2865	9.7641	5.8928	3.6958	2.3603	1.5337	1.0119	0.6753	0.452	0.3084	0.2134	0.143	0.1123	0.0983
6689910	ITS2	training	218	110.747	36.9556	25.3215	12.6195	7.5501	4.5625	2.8697	1.838	1.196	0.7902	0.5287	0.3545	0.2409	0.1653	0.1128	0.0914	0.0834
14193179	ITS2	training	273	138.497	46.4548	31.8377	15.8663	9.4914	5.7252	3.5908	2.2944	1.4886	0.9779	0.6515	0.4354	0.2957	0.2017	0.1346	0.1135	0.1038
30526200	ITS2	training	292	148.247	49.2242	33.6296	16.6924	9.9484	5.9864	3.7447	2.3882	1.547	1.0184	0.6769	0.4501	0.3056	0.2061	0.1448	0.1214	0.1087
12697887	ITS2	training	183	92.9148	30.8665	21.2291	10.5851	6.3466	3.8465	2.4243	1.5568	1.0172	0.6727	0.4495	0.3034	0.2068	0.1399	0.0951	0.0779	0.0698
18028563	ITS2	training	275	139.414	47.5948	32.9989	16.6688	10.0757	6.1334	3.8764	2.492	1.6268	1.0755	0.7187	0.484	0.3296	0.2245	0.1519	0.1208	0.1114
22854581	ITS2	training	280	141.997	48.0146	33.0454	16.558	9.947	6.0225	3.7882	2.4242	1.5773	1.0376	0.6898	0.4606	0.3129	0.2111	0.1412	0.1191	0.1096
2754772	ITS2	training	272	137.581	45.6146	31.5087	15.7214	9.4469	5.7265	3.6122	2.3215	1.5159	1.0041	0.6707	0.4536	0.3099	0.212	0.143	0.1165	0.1064
9622079	ITS2	training	280	142.413	46.2042	31.951	15.901	9.5311	5.7735	3.6406	2.3403	1.53	1.0115	0.6783	0.4571	0.3124	0.2136	0.1467	0.1213	0.1131
2754789	ITS2	training	272	137.664	45.3245	31.3225	15.6112	9.378	5.6857	3.5872	2.3055	1.5062	0.9986	0.6684	0.4517	0.3088	0.2125	0.1428	0.1179	0.1099
2754803	ITS2	training	274	138.331	45.9146	31.7611	15.855	9.5359	5.786	3.6521	2.3474	1.5335	1.0143	0.6789	0.4579	0.3111	0.2121	0.1455	0.1189	0.1096
6478338	ITS2	training	180	91.3312	30.9465	21.0601	10.4782	6.2383	3.7498	2.3446	1.4924	0.968	0.6353	0.42	0.2818	0.1908	0.131	0.0874	0.073	0.0664
32965302	ITS2	training	240	121.83	41.1754	28.3767	14.2272	8.5393	5.1658	3.2486	2.0757	1.3472	0.8878	0.5909	0.3956	0.2693	0.1819	0.1221	0.1032	0.0942
27261719	ITS2	training	191	96.9144	33.3664	22.6805	11.3155	6.7434	4.047	2.5269	1.6039	1.0377	0.6788	0.4513	0.3005	0.199	0.1378	0.0953	0.0772	0.0669
7105959	ITS2	training	251	127.248	44.4557	30.1987	15.0867	8.997	5.395	3.3618	2.1296	1.3705	0.8943	0.5883	0.3904	0.2627	0.1783	0.1224	0.0984	0.0854
13241218	ITS2	training	252	127.914	43.9559	30.1406	15.1101	9.0762	5.4865	3.4494	2.2087	1.4357	0.9475	0.6331	0.4256	0.2899	0.1998	0.1361	0.106	0.0931
12043962	ITS2	training	245	123.831	45.9869	30.6168	15.31	9.057	5.3626	3.2905	2.0521	1.2974	0.8325	0.5397	0.3529	0.2343	0.1549	0.1047	0.0865	0.0696
31580817	ITS2	training	271	137.58	45.7542	31.695	15.894	9.5709	5.8124	3.6647	2.3495	1.5327	1.0114	0.6749	0.453	0.305	0.2036	0.1418	0.1173	0.1121
12043994	ITS2	training	262	132.498	46.3255	31.2536	15.5397	9.2197	5.5011	3.4117	2.153	1.3785	0.8975	0.5888	0.3914	0.2592	0.1745	0.1216	0.0998	0.0842
28627844	ITS2	training	390	197.413	64.0818	44.3532	22.0353	13.2133	8.007	5.0545	3.2484	2.1236	1.4087	0.9457	0.6357	0.431	0.2909	0.2041	0.1718	0.1576
4185849	ITS2	training	269	136.58	45.7545	31.4849	15.7484	9.4428	5.7085	3.5855	2.2906	1.4891	0.9791	0.6523	0.435	0.2968	0.1995	0.1345	0.1135	0.1058
16417636	ITS2	training	280	142.413	46.7242	32.252	16.088	9.6574	5.8506	3.6933	2.3754	1.5525	1.0268	0.6887	0.4643	0.3167	0.2157	0.147	0.1211	0.1115
16417697	ITS2	training	271	137.58	48.0756	32.5116	16.232	9.6558	5.7763	3.5898	2.2677	1.4586	0.9504	0.6274	0.4134	0.2802	0.1904	0.1299	0.1045	0.0913
5019401	ITS2	training	271	137.58	46.4146	31.7276	15.8119	9.4369	5.6827	3.558	2.2668	1.4693	0.967	0.6424	0.4292	0.292	0.1978	0.1353	0.1128	0.1035
5672622	ITS2	training	232	117.83	40.2457	27.6104	13.8556	8.3072	5.0205	3.1549	2.015	1.3111	0.8647	0.5761	0.3861	0.2625	0.1802	0.1199	0.0973	0.086
22770731	ITS2	training	269	136.164	46.285	31.9441	16.0345	9.6509	5.8529	3.6889	2.3647	1.5421	1.0173	0.6795	0.4562	0.3114	0.2104	0.1416	0.1149	0.1065
30691759	ITS2	training	241	122.33	40.0451	27.6381	13.7663	8.2467	4.9925	3.1434	2.0169	1.3138	0.8662	0.579	0.3894	0.2639	0.1821	0.1245	0.1038	0.0972
30691763	ITS2	training	241	122.33	40.0451	27.6381	13.7663	8.2467	4.9925	3.1434	2.0169	1.3138	0.8662	0.579	0.3894	0.2639	0.1821	0.1245	0.1038	0.0972
8886313	ITS2	training	285	144.58	48.4042	33.1827	16.5408	9.8879	5.9635	3.7338	2.3831	1.5455	1.0133	0.6748	0.45	0.3016	0.2038	0.1432	0.1202	0.1095
5230438	ITS2	training	266	135.33	44.8444	31.0865	15.5896	9.3922	5.7127	3.6122	2.3242	1.5195	1.0078	0.6771	0.4526	0.3092	0.2084	0.1453	0.1174	0.1073
5230441	ITS2	training	259	131.83	44.8449	30.8717	15.5205	9.3402	5.6616	3.564	2.2831	1.4858	0.9802	0.6528	0.4363	0.2965	0.1985	0.1375	0.109	0.0983
5230446	ITS2	training	272	138.58	45.1037	31.4573	15.7903	9.5386	5.8235	3.6953	2.3886	1.5692	1.0439	0.7014	0.4731	0.3226	0.219	0.1506	0.1225	0.1134
5918896	ITS2	training	269	136.497	47.135	32.3775	16.2817	9.7747	5.9019	3.7001	2.3589	1.526	1.0012	0.6618	0.4417	0.2975	0.2019	0.1327	0.1126	0.1066
45558607	ITS2	training	204	103.664	33.4255	23.1945	11.5527	6.9392	4.2164	2.6668	1.7187	1.1262	0.748	0.5012	0.3393	0.2315	0.1565	0.107	0.0906	0.0847
45558617	ITS2	training	160	81.0816	28.1371	19.1655	9.5932	5.7307	3.444	2.1526	1.3684	0.8853	0.5786	0.3833	0.2548	0.1739	0.117	0.0792	0.0645	0.0584
24210498	ITS2	training	219	110.914	37.7859	26.0556	13.1005	7.8861	4.7831	3.0168	1.9353	1.2643	0.836	0.5607	0.3768	0.2579	0.176	0.1194	0.0975	0.0853
30315218	ITS2	training	303	153.33	50.3134	34.874	17.4178	10.4696	6.3539	4.0102	2.5771	1.6825	1.1132	0.7431	0.4986	0.3389	0.2283	0.1573	0.1317	0.1228
15419915	ITS2	training	229	116.497	39.4056	27.1108	13.5891	8.1618	4.9392	3.1093	1.9888	1.2962	0.8529	0.5705	0.383	0.2623	0.1787	0.1195	0.0961	0.0886
38564543	ITS2	training	276	139.747	46.9148	32.3131	16.1618	9.7111	5.8848	3.7079	2.3768	1.5503	1.0245	0.6834	0.4609	0.3115	0.2117	0.1475	0.1186	0.1071
1654306	ITS2	training	290	147.163	49.044	33.6752	16.7769	10.0306	6.0505	3.7944	2.4233	1.5731	1.0354	0.6883	0.4606	0.312	0.2139	0.1429	0.1221	0.1121
24210637	ITS2	training	189	96.0814	32.0461	22.0991	11.0629	6.65	4.0355	2.5472	1.6346	1.0687	0.7054	0.4713	0.3161	0.2148	0.1473	0.0987	0.0794	0.0742
10119824	ITS2	training	257	130.33	44.5451	30.6953	15.4272	9.279	5.6171	3.5341	2.2623	1.4703	0.9708	0.6471	0.4319	0.2922	0.1958	0.1346	0.1113	0.1033
10119838	ITS2	training	263	133.33	44.8547	30.9675	15.5292	9.3408	5.6601	3.563	2.2842	1.4862	0.9821	0.6542	0.4382	0.296	0.1987	0.1357	0.1152	0.1054
10119843	ITS2	training	255	128.914	44.015	30.2446	15.1424	9.0864	5.4871	3.4442	2.1999	1.4256	0.9362	0.6229	0.4155	0.2782	0.187	0.1284	0.1094	0.1025
4630816	ITS2	training	279	141.081	49.6454	33.7183	16.8806	10.0786	6.0488	3.7675	2.3864	1.533	0.9988	0.658	0.4383	0.2949	0.2002	0.1364	0.113	0.0966
4630826	ITS2	training	277	139.831	48.325	33.108	16.5924	9.9462	5.9961	3.7585	2.392	1.5489	1.0142	0.6725	0.449	0.3008	0.2025	0.1408	0.1176	0.1051
18150348	ITS2	training	181	91.998	31.5967	21.2492	10.5096	6.2113	3.7034	2.2953	1.4507	0.932	0.6068	0.4005	0.2677	0.1781	0.1192	0.0848	0.0703	0.0594
18150355	ITS2	training	181	91.998	31.5967	21.2492	10.5096	6.2113	3.7034	2.2953	1.4507	0.932	0.6068	0.4005	0.2677	0.1781	0.1192	0.0848	0.0703	0.0594
45238375	ITS2	training	275	139.58	46.7245	32.2446	16.1465	9.6922	5.8656	3.6903	2.3605	1.5361	1.0124	0.6752	0.4512	0.3057	0.206	0.1395	0.1161	0.1087
5726208	ITS2	training	298	151.163	50.1038	34.4534	17.1635	10.2695	6.1988	3.8929	2.4879	1.614	1.0632	0.7068	0.4727	0.3187	0.2147	0.1499	0.1237	0.1149
20531622	ITS2	training	248	125.997	43.5555	29.6903	14.8678	8.8805	5.3401	3.3368	2.124	1.3733	0.9009	0.5963	0.3994	0.2688	0.1815	0.127	0.101	0.0896
5726221	ITS2	training	302	153.329	50.8437	35.1059	17.5544	10.5434	6.3909	4.0283	2.586	1.6891	1.1149	0.7478	0.5005	0.3414	0.2328	0.1604	0.1288	0.1169
6093117	ITS2	training	276	139.581	48.0653	32.5981	16.1889	9.6178	5.7494	3.5752	2.2614	1.4533	0.9456	0.627	0.4179	0.2781	0.1913	0.1279	0.1101	0.0941
13249180	ITS2	training	274	138.997	46.975	32.3456	16.2123	9.7399	5.8964	3.7091	2.3762	1.5441	1.0174	0.6781	0.4542	0.3102	0.21	0.1403	0.1156	0.1049
37778520	ITS2	training	277	140.996	46.3541	31.8731	15.8668	9.4814	5.7196	3.5914	2.2961	1.4926	0.9837	0.6572	0.4393	0.2998	0.2062	0.137	0.1169	0.1094
14091691	ITS2	training	272	137.664	48.2353	32.8804	16.4927	9.8717	5.9401	3.7125	2.3591	1.5235	0.9983	0.6587	0.439	0.2964	0.2032	0.1325	0.1099	0.0979
42821127	ITS2	training	248	125.248	45.3364	30.705	15.4416	9.228	5.5333	3.4443	2.1798	1.4006	0.9116	0.5998	0.3953	0.2642	0.1789	0.119	0.0966	0.0865
42821128	ITS2	training	248	125.248	45.3364	30.705	15.4416	9.228	5.5333	3.4443	2.1798	1.4006	0.9116	0.5998	0.3953	0.2642	0.1789	0.119	0.0966	0.0865
42821135	ITS2	training	248	125.248	45.3364	30.705	15.4416	9.228	5.5333	3.4443	2.1798	1.4006	0.9116	0.5998	0.3953	0.2642	0.1789	0.119	0.0966	0.0865
42821136	ITS2	training	248	125.248	45.3364	30.705	15.4416	9.228	5.5333	3.4443	2.1798	1.4006	0.9116	0.5998	0.3953	0.2642	0.1789	0.119	0.0966	0.0865
22901903	ITS2	training	272	137.664	46.9548	32.2817	16.2006	9.7378	5.8981	3.714	2.3795	1.5474	1.0209	0.6809	0.4563	0.3132	0.212	0.1439	0.112	0.1019
42821155	ITS2	training	248	125.248	45.3364	30.705	15.4416	9.228	5.5333	3.4443	2.1798	1.4006	0.9116	0.5998	0.3953	0.2642	0.1789	0.119	0.0966	0.0865
42821157	ITS2	training	248	125.248	45.3364	30.705	15.4416	9.228	5.5333	3.4443	2.1798	1.4006	0.9116	0.5998	0.3953	0.2642	0.1789	0.119	0.0966	0.0865
42821162	ITS2	training	248	125.248	45.3364	30.705	15.4416	9.228	5.5333	3.4443	2.1798	1.4006	0.9116	0.5998	0.3953	0.2642	0.1789	0.119	0.0966	0.0865
42821165	ITS2	training	263	133.247	45.3554	31.2703	15.7024	9.441	5.7224	3.6034	2.3105	1.5071	0.9945	0.6629	0.4464	0.3004	0.2078	0.1408	0.113	0.1021
42821168	ITS2	training	263	133.247	45.3554	31.2703	15.7024	9.441	5.7224	3.6034	2.3105	1.5071	0.9945	0.6629	0.4464	0.3004	0.2078	0.1408	0.113	0.1021
27262976	ITS2	training	257	130.164	44.9353	30.6812	15.364	9.1913	5.5308	3.4595	2.1991	1.4207	0.9293	0.6136	0.4103	0.2755	0.1848	0.1292	0.1061	0.0956
34328664	ITS2	training	198	100.748	33.2659	22.7865	11.3153	6.7545	4.0707	2.5517	1.6281	1.0572	0.6966	0.462	0.3076	0.2095	0.1424	0.0962	0.0826	0.0769
34328679	ITS2	training	203	103.414	34.1459	23.4113	11.634	6.9522	4.1964	2.6372	1.6885	1.0992	0.7259	0.4839	0.3255	0.2207	0.1514	0.1046	0.0868	0.0788
45250309	ITS2	training	273	138.746	44.734	30.6793	15.1613	9.0273	5.439	3.4113	2.1809	1.4187	0.9345	0.6246	0.418	0.2827	0.1951	0.1344	0.1159	0.1072
12642291	ITS2	training	253	127.914	45.8659	31.2088	15.7216	9.4207	5.6673	3.539	2.2433	1.446	0.9416	0.6212	0.4105	0.2754	0.1868	0.1257	0.1006	0.0891
451920	ITS2	training	257	130.414	45.4856	30.7564	15.3429	9.127	5.4612	3.3949	2.1499	1.381	0.8993	0.593	0.3937	0.2651	0.1785	0.1261	0.0993	0.0873
8572346	ITS2	training	270	137.246	44.9042	31.0897	15.5196	9.318	5.6504	3.562	2.288	1.4945	0.9873	0.6618	0.4446	0.3066	0.2115	0.1376	0.1168	0.111
20146530	ITS2	training	233	117.998	40.5359	27.6301	13.7657	8.2193	4.9371	3.0857	1.9644	1.2706	0.832	0.5527	0.3702	0.2496	0.1704	0.1178	0.0932	0.0847
20146531	ITS2	training	233	117.998	40.5359	27.6301	13.7657	8.2193	4.9371	3.0857	1.9644	1.2706	0.832	0.5527	0.3702	0.2496	0.1704	0.1178	0.0932	0.0847
18446859	ITS2	training	301	153.329	49.7833	34.3958	17.1435	10.2759	6.2289	3.9269	2.5234	1.6491	1.095	0.7341	0.4941	0.3371	0.2295	0.1596	0.1309	0.1204
4028078	ITS2	training	239	121.164	40.1252	27.6524	13.7918	8.27	5.0042	3.1491	2.0173	1.3119	0.8642	0.5782	0.3872	0.2636	0.1798	0.1217	0.1012	0.0956
33386523	ITS2	training	252	127.664	43.2557	29.7286	14.8589	8.9075	5.3838	3.3857	2.1682	1.4099	0.9337	0.623	0.4191	0.2851	0.1952	0.1298	0.1086	0.0964
9437366	ITS2	training	208	105.415	35.096	23.908	11.8259	7.038	4.2278	2.6434	1.6818	1.0879	0.7161	0.4743	0.3184	0.2164	0.1488	0.1009	0.0834	0.0754
28865627	ITS2	training	321	162.913	56.0641	38.6308	19.4632	11.7179	7.1003	4.4681	2.8584	1.858	1.2252	0.8165	0.5457	0.3705	0.2525	0.1654	0.1361	0.127
37933853	ITS2	training	196	99.6644	32.1355	22.0855	10.9192	6.5057	3.9254	2.466	1.5752	1.0251	0.6764	0.4501	0.3017	0.2025	0.1357	0.0961	0.084	0.0774
30720184	ITS2	training	245	124.164	41.5052	28.613	14.316	8.5912	5.201	3.2742	2.0969	1.3655	0.8982	0.6001	0.402	0.2739	0.1844	0.128	0.1066	0.1002
44893893	ITS2	training	252	128.247	42.5846	29.4224	14.741	8.868	5.3885	3.4059	2.1916	1.4355	0.952	0.639	0.4283	0.2919	0.1987	0.138	0.1122	0.0987
8118646	ITS2	training	227	115.331	40.5365	27.482	13.7679	8.222	4.9356	3.0775	1.9541	1.2602	0.8213	0.5443	0.3636	0.2453	0.1685	0.1139	0.0889	0.0771
28629372	ITS2	training	278	141.33	47.0442	32.5794	16.3397	9.8373	5.9777	3.7758	2.425	1.5843	1.0476	0.7022	0.4699	0.3189	0.2167	0.1489	0.1207	0.1126
28629373	ITS2	training	278	141.33	47.0142	32.5401	16.3102	9.8137	5.9606	3.7629	2.4161	1.578	1.0435	0.6988	0.4672	0.3174	0.2158	0.1479	0.1206	0.1124
5758297	ITS2	training	285	144.497	49.5347	33.7931	16.8845	10.0881	6.0686	3.7896	2.4077	1.5561	1.0164	0.6751	0.447	0.2999	0.2042	0.1417	0.1156	0.1039
18478651	ITS2	training	250	126.83	44.0358	30.0201	15.0437	8.9984	5.4131	3.3839	2.1515	1.3904	0.91	0.6032	0.4	0.2713	0.1833	0.1254	0.102	0.0918
12231916	ITS2	training	296	150.246	49.4036	33.9895	16.9218	10.136	6.1309	3.8577	2.4698	1.6051	1.0605	0.7067	0.4711	0.3196	0.2147	0.149	0.1253	0.1159
12231923	ITS2	training	288	146.163	48.8139	33.4788	16.6959	9.9918	6.0303	3.7842	2.4153	1.5664	1.0304	0.6852	0.4534	0.3067	0.206	0.1396	0.1175	0.1094
12231928	ITS2	training	302	153.246	50.4835	34.7218	17.2895	10.3563	6.2646	3.9418	2.5231	1.6387	1.0833	0.721	0.4808	0.3255	0.2187	0.1515	0.1276	0.1187
8650295	ITS2	training	236	119.997	40.3254	27.5305	13.7154	8.1827	4.925	3.0843	1.9663	1.2744	0.84	0.5585	0.3732	0.2523	0.1732	0.1198	0.098	0.0887
31442276	ITS2	training	236	119.664	39.6551	27.1249	13.4627	8.0245	4.8304	3.023	1.927	1.2498	0.8197	0.5452	0.3639	0.2466	0.1653	0.1151	0.098	0.0907
21627845	ITS2	training	305	154.33	52.4244	36.1131	18.0953	10.8673	6.5737	4.1306	2.6374	1.7127	1.1252	0.7489	0.5032	0.3402	0.2304	0.153	0.1271	0.1163
23263605	ITS2	training	212	107.331	36.6261	24.9809	12.4546	7.4396	4.481	2.806	1.7898	1.1611	0.7619	0.5083	0.3402	0.2305	0.1582	0.1079	0.0859	0.0776
41584515	ITS2	training	267	135.33	45.3049	31.32	15.6929	9.4444	5.729	3.6141	2.3215	1.516	1.0022	0.672	0.4527	0.3072	0.21	0.1421	0.1152	0.105
13346141	ITS2	training	250	126.331	44.706	30.3114	15.1808	9.0634	5.4371	3.386	2.1423	1.3769	0.8986	0.5903	0.3944	0.2652	0.1783	0.1238	0.0975	0.0867
5353634	ITS2	training	254	128.997	43.6952	30.091	15.1079	9.0831	5.5043	3.4704	2.2267	1.4534	0.9619	0.6429	0.4337	0.294	0.2041	0.1381	0.1103	0.0981
24461043	ITS2	training	276	140.163	47.6247	32.5895	16.2937	9.7465	5.8759	3.6815	2.3469	1.5205	0.9983	0.6637	0.4423	0.3018	0.2047	0.1363	0.1147	0.1038
15420305	ITS2	training	282	142.747	47.1342	32.4484	16.1508	9.6748	5.85	3.6796	2.3552	1.5358	1.012	0.678	0.454	0.3104	0.209	0.143	0.1194	0.1109
33318510	ITS2	training	305	155.08	49.7932	34.2967	16.9832	10.1487	6.1363	3.8627	2.4765	1.6144	1.0653	0.7123	0.4775	0.3247	0.2175	0.1547	0.128	0.1185
15722367	ITS2	training	284	144.08	46.8237	32.4972	16.2237	9.7656	5.9417	3.761	2.4274	1.5884	1.055	0.7054	0.4777	0.3241	0.2205	0.155	0.124	0.1159
15722368	ITS2	training	287	145.746	46.8234	32.6061	16.2767	9.8084	5.9818	3.7955	2.4546	1.6113	1.0725	0.7188	0.4886	0.3343	0.2274	0.1567	0.1258	0.1189
27450165	ITS2	training	278	141.246	45.8436	31.7104	15.7983	9.4743	5.7443	3.6242	2.3268	1.5202	1.0071	0.6713	0.4513	0.3075	0.2085	0.1472	0.123	0.1138
15722412	ITS2	training	283	143.746	46.7439	32.3968	16.1787	9.7346	5.9225	3.7503	2.4177	1.582	1.0519	0.7033	0.4768	0.3238	0.2206	0.1528	0.1241	0.1137
5777597	ITS2	training	298	151.329	49.3937	34.1296	17.001	10.1966	6.1828	3.9029	2.5116	1.6471	1.0898	0.7318	0.4926	0.337	0.2297	0.1585	0.1278	0.1172
37921837	ITS2	training	246	125.163	40.8749	28.2612	14.1131	8.4677	5.1318	3.2361	2.0801	1.3574	0.8977	0.6001	0.4039	0.2767	0.1886	0.1278	0.1063	0.0994
13094629	ITS2	training	272	137.83	45.9046	31.2368	15.4578	9.1833	5.5057	3.4321	2.1781	1.4061	0.9198	0.6092	0.4033	0.2715	0.182	0.1267	0.1081	0.0991
38322986	ITS2	training	292	148.746	48.8043	33.8366	16.9368	10.1893	6.1925	3.9134	2.5197	1.6475	1.0929	0.7335	0.4932	0.3388	0.2349	0.1555	0.1276	0.1193
13094634	ITS2	training	277	140.497	46.2843	31.5738	15.6133	9.2814	5.5722	3.4798	2.2141	1.4331	0.9394	0.624	0.4146	0.2798	0.1889	0.1306	0.1116	0.1037
24430002	ITS2	training	302	153.33	50.9337	34.9972	17.4441	10.4356	6.2982	3.9524	2.5221	1.6387	1.079	0.7168	0.4802	0.3249	0.2207	0.1513	0.1257	0.1149
12656275	ITS2	training	273	138.414	45.4542	31.5537	15.7798	9.4987	5.7741	3.6452	2.3456	1.5328	1.0139	0.6798	0.455	0.3092	0.2076	0.1442	0.1205	0.1134
28866547	ITS2	training	325	164.746	55.8739	38.6824	19.4736	11.7504	7.1411	4.5078	2.8956	1.891	1.248	0.8365	0.5614	0.3838	0.2597	0.1779	0.1434	0.1289
28866553	ITS2	training	326	165.33	56.0037	38.8898	19.621	11.8661	7.2268	4.572	2.9428	1.9236	1.2717	0.8523	0.5742	0.392	0.2648	0.1777	0.1446	0.1299
38348616	ITS2	training	247	124.748	43.8859	29.8127	14.9065	8.8941	5.3314	3.3149	2.0979	1.3466	0.8756	0.5765	0.3812	0.2554	0.171	0.1144	0.1002	0.0879
30270136	ITS2	training	239	121.331	41.7057	28.3308	14.1005	8.3943	5.0293	3.1355	1.9893	1.2853	0.8402	0.5565	0.3689	0.247	0.1669	0.1153	0.0978	0.0854
17063373	ITS2	training	240	122.08	40.0649	27.6574	13.7914	8.2702	5.0091	3.1594	2.0269	1.3215	0.8755	0.5843	0.393	0.2672	0.1839	0.1244	0.1032	0.0961
30270143	ITS2	training	239	121.331	41.6757	28.2932	14.0724	8.3733	5.0143	3.1249	1.9825	1.2803	0.8366	0.554	0.3674	0.2458	0.1658	0.1151	0.0977	0.0854
21628468	ITS2	training	310	157.08	51.5233	35.6314	17.7498	10.6395	6.4379	4.0497	2.594	1.6874	1.1115	0.7417	0.4975	0.3372	0.2273	0.15	0.1323	0.1234
14575640	ITS2	training	276	139.83	46.8447	32.2289	16.0908	9.6439	5.8264	3.6608	2.3421	1.5206	1.0007	0.6693	0.4476	0.3034	0.206	0.1439	0.1182	0.1074
14575651	ITS2	training	276	139.83	46.8447	32.2289	16.0908	9.6439	5.8264	3.6608	2.3421	1.5206	1.0007	0.6693	0.4476	0.3034	0.206	0.1439	0.1182	0.1074
2230953	ITS2	training	278	141.247	47.3942	32.6893	16.3939	9.8523	5.9738	3.7656	2.4136	1.5719	1.0356	0.6913	0.4652	0.3148	0.2134	0.1475	0.1211	0.1093
530848	ITS2	training	284	144.413	48.0541	32.891	16.3558	9.753	5.8714	3.6758	2.3454	1.5193	0.9973	0.6637	0.4389	0.3014	0.2035	0.1377	0.1164	0.108
22022966	ITS2	training	202	102.831	34.6661	23.7283	11.8625	7.0996	4.2906	2.6964	1.7255	1.1229	0.7425	0.4951	0.3339	0.2269	0.1578	0.1072	0.0859	0.076
22022968	ITS2	training	202	102.831	34.6661	23.7283	11.8625	7.0996	4.2906	2.6964	1.7255	1.1229	0.7425	0.4951	0.3339	0.2269	0.1578	0.1072	0.0859	0.076
18074733	ITS2	training	274	138.997	47.8152	32.963	16.6245	10.0304	6.0943	3.8526	2.4779	1.6194	1.0705	0.7165	0.4844	0.3302	0.2266	0.1557	0.1212	0.1047
14718901	ITS2	training	232	117.498	39.6555	27.1595	13.547	8.1058	4.8859	3.0612	1.9526	1.2637	0.8275	0.5511	0.3668	0.247	0.1668	0.114	0.0952	0.0877
20302923	ITS2	training	295	149.33	50.2944	34.7285	17.3928	10.4536	6.3322	3.9848	2.5511	1.6579	1.0934	0.7298	0.488	0.333	0.2234	0.1503	0.1277	0.1175
14718964	ITS2	training	234	118.914	39.5552	27.2915	13.6558	8.2077	4.9734	3.1328	2.0081	1.3079	0.8636	0.577	0.3852	0.2612	0.1778	0.1209	0.0993	0.0925
12239970	ITS2	training	268	135.498	45.6449	31.4218	15.7073	9.4321	5.7077	3.5921	2.3001	1.4973	0.9861	0.6578	0.4431	0.302	0.2059	0.137	0.1117	0.103
45503962	ITS2	training	259	131.247	45.7956	31.1984	15.6332	9.351	5.6255	3.5164	2.2361	1.4448	0.9449	0.626	0.4164	0.2809	0.1913	0.1294	0.106	0.0943
24430491	ITS2	training	271	137.58	48.0756	32.5116	16.232	9.6558	5.7763	3.5898	2.2677	1.4586	0.9504	0.6274	0.4134	0.2802	0.1904	0.1299	0.1045	0.0913
3005803	ITS2	training	312	158.163	52.4333	36.359	18.2064	10.9501	6.6434	4.1901	2.6859	1.7513	1.1531	0.7699	0.5159	0.3525	0.238	0.1585	0.1338	0.1288
32364204	ITS2	training	248	125.747	42.6653	29.5225	14.8519	8.9534	5.4385	3.4327	2.2042	1.4359	0.9502	0.6343	0.4257	0.2878	0.1986	0.1294	0.1067	0.0974
2642017	ITS2	training	274	138.997	47.3349	32.4624	16.2564	9.7523	5.8941	3.7022	2.3665	1.5378	1.0097	0.6729	0.4501	0.3054	0.2079	0.1407	0.1138	0.1033
1245678	ITS2	training	240	121.581	41.0655	28.2049	14.1051	8.4535	5.1045	3.2042	2.0453	1.3241	0.8693	0.5775	0.3857	0.2603	0.1769	0.1199	0.1012	0.0935
2660783	ITS2	training	266	134.747	46.5552	31.8666	15.9717	9.5669	5.7608	3.6041	2.2948	1.4842	0.9709	0.6454	0.428	0.2894	0.1933	0.1325	0.1099	0.0999
2660789	ITS2	training	263	133.83	46.5852	31.8596	16.0222	9.6064	5.7881	3.6249	2.3074	1.4948	0.9782	0.6496	0.4313	0.2905	0.1967	0.1324	0.1078	0.0972
31281737	ITS2	training	270	136.83	47.4852	32.5165	16.3408	9.8049	5.9172	3.7063	2.3618	1.5283	1.001	0.6625	0.4407	0.2981	0.1997	0.1346	0.1121	0.1014
31281742	ITS2	training	270	136.83	47.4852	32.5175	16.3427	9.8068	5.9183	3.707	2.3627	1.5287	1.0005	0.6626	0.4401	0.2974	0.1993	0.1345	0.1129	0.1014
5771486	ITS2	training	270	136.83	47.465	32.4805	16.3138	9.7803	5.8967	3.6904	2.3475	1.5177	0.9909	0.6559	0.435	0.292	0.1947	0.1331	0.1131	0.1031
5771491	ITS2	training	270	136.83	47.485	32.506	16.333	9.7949	5.9073	3.6978	2.3531	1.5215	0.9931	0.6575	0.4361	0.2927	0.1951	0.1332	0.1131	0.1031
2660993	ITS2	training	240	121.581	38.8547	26.9096	13.3408	8.0006	4.8595	3.0742	1.9825	1.2979	0.8626	0.5785	0.3908	0.2674	0.1829	0.1248	0.104	0.0993
39104314	ITS2	training	247	125.58	41.0051	28.4235	14.2059	8.5402	5.1849	3.2763	2.1073	1.3762	0.9119	0.6122	0.4126	0.282	0.1928	0.1309	0.1082	0.1017
39104321	ITS2	training	246	125.08	40.7451	28.2253	14.0911	8.4644	5.1358	3.2436	2.0854	1.3615	0.9015	0.605	0.4072	0.2781	0.1907	0.1301	0.1074	0.1008
39104330	ITS2	training	243	123.746	40.615	27.9757	13.9489	8.3476	5.0418	3.1695	2.0279	1.3188	0.8692	0.5815	0.3889	0.2641	0.1818	0.121	0.1031	0.0962
39104347	ITS2	training	242	122.997	40.6653	27.9833	13.9556	8.3569	5.05	3.1755	2.0313	1.321	0.8699	0.5814	0.3892	0.264	0.1813	0.1232	0.1024	0.0939
39104357	ITS2	training	235	118.664	40.766	27.8478	13.9076	8.3183	5.0117	3.1408	2.0025	1.2968	0.8496	0.5659	0.3774	0.2548	0.174	0.119	0.095	0.0836
39104360	ITS2	training	241	122.497	40.7554	28.0684	14.0324	8.4142	5.0883	3.2008	2.0472	1.3308	0.8764	0.5858	0.393	0.2663	0.1827	0.1216	0.1022	0.0951
6708047	ITS2	training	277	140.164	47.7153	32.7153	16.3576	9.8088	5.9281	3.7275	2.3849	1.5519	1.0225	0.6829	0.4549	0.3104	0.2095	0.1446	0.1186	0.1048
27451381	ITS2	training	243	123.247	40.1649	27.679	13.7539	8.231	4.9765	3.1301	2.0056	1.3041	0.8595	0.5751	0.3861	0.2623	0.1792	0.1241	0.1023	0.0954
37786723	ITS2	training	236	119.414	39.4151	26.7915	13.189	7.8069	4.6647	2.9033	1.8401	1.1863	0.7765	0.5149	0.3418	0.2323	0.1571	0.1086	0.0957	0.0877
27451419	ITS2	training	235	119.081	40.1854	27.4388	13.6651	8.1559	4.9074	3.0669	1.953	1.262	0.827	0.5485	0.3672	0.248	0.1704	0.1162	0.0939	0.0841
37786731	ITS2	training	233	117.914	38.7751	26.3828	12.986	7.6899	4.5985	2.8648	1.8172	1.1725	0.7685	0.51	0.3388	0.2305	0.1561	0.1074	0.095	0.0875
[truncated: 18,705 more rows]
