# Supplementary material for: An Alignment-Free Approach for Eukaryotic ITS2 Annotation and Phylogenetic Inference
Source: PLoS One. 2011 Oct 26;6(10):e26638. doi: 10.1371/journal.pone.0026638 (PMC3202569; doi:10.1371/journal.pone.0026638)
Supplement: File S3 — Classification results derived from ANN-models on the training, selection and test set for the two structural approaches. (XLS) [file pone.0026638.s003.xls]

## Sheet: ANN-Mfold prediction
ITS2 (1)/UTRs (-1)	Subset	Observation	Prediction
5771495	Training	1	1
2660992	Training	1	1
1688214	Training	1	1
39104362	Training	1	1
22036175	Training	1	1
6686775	Training	1	1
27451399	Training	1	1
27451461	Training	1	1
6686859	Training	1	1
37954401	Training	1	-1
37954414	Training	1	-1
37954420	Training	1	1
20379204	Training	1	1
15428637	Training	1	1
9408072	Training	1	1
21666890	Training	1	-1
37954526	Training	1	1
18449072	Training	1	1
32442341	Training	1	1
6288902	Training	1	1
18449096	Training	1	1
37954574	Training	1	1
17027164	Training	1	1
32346321	Training	1	1
38567596	Training	1	1
8979877	Training	1	1
6642961	Training	1	-1
17154864	Training	1	1
17154871	Training	1	1
40363430	Training	1	1
3075447	Training	1	1
37954742	Training	1	1
14486629	Training	1	-1
33086993	Training	1	1
33086994	Training	1	1
4808133	Training	1	-1
17385405	Training	1	1
31322704	Training	1	1
16215425	Training	1	-1
30844201	Training	1	1
30844203	Training	1	1
33087011	Training	1	1
33087014	Training	1	1
32134793	Training	1	1
25140647	Training	1	1
14582941	Training	1	1
14582965	Training	1	1
12240193	Training	1	1
20136718	Training	1	1
6687658	Training	1	1
20136720	Training	1	1
20136724	Training	1	1
20136725	Training	1	1
6687733	Training	1	1
12658296	Training	1	1
24849906	Training	1	-1
22859172	Training	1	1
2995821	Training	1	1
5306026	Training	1	1
7533132	Training	1	1
2329943	Training	1	1
11037409	Training	1	1
11037421	Training	1	1
11037426	Training	1	1
1658201	Training	1	1
1658206	Training	1	1
11037439	Training	1	1
1658210	Training	1	1
37500443	Training	1	1
30060444	Training	1	1
30060456	Training	1	1
18103935	Training	1	1
30060461	Training	1	1
1658247	Training	1	1
2970379	Training	1	1
2970386	Training	1	1
20805923	Training	1	1
37196787	Training	1	1
18699537	Training	1	1
37622327	Training	1	1
37622335	Training	1	-1
23428382	Training	1	1
33320376	Training	1	1
12658929	Training	1	1
37781460	Training	1	1
4127938	Training	1	1
46401434	Training	1	1
19224236	Training	1	1
33274533	Training	1	1
46560550	Training	1	-1
46560551	Training	1	-1
1832344	Training	1	1
5524488	Training	1	1
34923048	Training	1	1
19171668	Training	1	1
11230469	Training	1	1
31324289	Training	1	1
14578535	Training	1	1
25136311	Training	1	1
4731505	Training	1	1
18643278	Training	1	1
32329621	Training	1	1
17016386	Training	1	1
18643290	Training	1	1
15293545	Training	1	1
18643298	Training	1	1
25070765	Training	1	1
15293552	Training	1	1
15293555	Training	1	1
18643305	Training	1	1
15293566	Training	1	1
25070787	Training	1	1
25070796	Training	1	1
25070797	Training	1	1
15293589	Training	1	1
29027640	Training	1	1
30313476	Training	1	1
30313477	Training	1	1
30313478	Training	1	1
7341118	Training	1	1
37359499	Training	1	1
21425761	Training	1	1
7341144	Training	1	1
37359513	Training	1	1
3282420	Training	1	1
3282482	Training	1	1
3136283	Training	1	1
3372705	Training	1	1
20330487	Training	1	1
20330498	Training	1	1
3372725	Training	1	1
3372727	Training	1	1
3372729	Training	1	1
18105113	Training	1	1
18105114	Training	1	1
38422604	Training	1	1
4539776	Training	1	-1
14270074	Training	1	1
4206283	Training	1	1
28427850	Training	1	1
28427864	Training	1	1
28427867	Training	1	1
28427880	Training	1	1
28427881	Training	1	1
27448199	Training	1	1
28427884	Training	1	1
33334246	Training	1	1
33334276	Training	1	1
21759603	Training	1	1
9801952	Training	1	1
9801970	Training	1	1
9801972	Training	1	1
3811194	Training	1	1
3077904	Training	1	1
3341783	Training	1	1
6689910	Training	1	1
14193179	Training	1	1
30526200	Training	1	1
12697887	Training	1	-1
18028563	Training	1	1
22854581	Training	1	1
2754772	Training	1	1
9622079	Training	1	1
2754789	Training	1	1
2754803	Training	1	1
6478338	Training	1	-1
32965302	Training	1	-1
27261719	Training	1	-1
7105959	Training	1	1
13241218	Training	1	1
12043962	Training	1	1
31580817	Training	1	1
12043994	Training	1	1
28627844	Training	1	1
4185849	Training	1	1
16417636	Training	1	1
16417697	Training	1	1
5019401	Training	1	1
5672622	Training	1	-1
22770731	Training	1	1
30691759	Training	1	1
30691763	Training	1	1
8886313	Training	1	1
5230438	Training	1	1
5230441	Training	1	1
5230446	Training	1	1
5918896	Training	1	1
45558607	Training	1	1
45558617	Training	1	-1
24210498	Training	1	1
30315218	Training	1	1
15419915	Training	1	1
38564543	Training	1	1
1654306	Training	1	1
24210637	Training	1	1
10119824	Training	1	1
10119838	Training	1	1
10119843	Training	1	1
4630816	Training	1	1
4630826	Training	1	1
18150348	Training	1	-1
18150355	Training	1	-1
45238375	Training	1	1
5726208	Training	1	1
20531622	Training	1	1
5726221	Training	1	1
6093117	Training	1	1
13249180	Training	1	1
37778520	Training	1	1
14091691	Training	1	1
42821127	Training	1	1
42821128	Training	1	1
42821135	Training	1	1
42821136	Training	1	1
22901903	Training	1	1
42821155	Training	1	1
42821157	Training	1	1
42821162	Training	1	1
42821165	Training	1	1
42821168	Training	1	1
27262976	Training	1	1
34328664	Training	1	1
34328679	Training	1	1
45250309	Training	1	1
12642291	Training	1	1
451920	Training	1	1
8572346	Training	1	1
20146530	Training	1	-1
20146531	Training	1	-1
18446859	Training	1	1
4028078	Training	1	1
33386523	Training	1	1
9437366	Training	1	1
28865627	Training	1	1
37933853	Training	1	1
30720184	Training	1	1
44893893	Training	1	-1
8118646	Training	1	-1
28629372	Training	1	1
28629373	Training	1	1
5758297	Training	1	1
18478651	Training	1	1
12231916	Training	1	1
12231923	Training	1	1
12231928	Training	1	1
8650295	Training	1	1
31442276	Training	1	1
21627845	Training	1	1
23263605	Training	1	1
41584515	Training	1	1
13346141	Training	1	1
5353634	Training	1	1
24461043	Training	1	1
15420305	Training	1	1
33318510	Training	1	1
15722367	Training	1	1
15722368	Training	1	1
27450165	Training	1	1
15722412	Training	1	1
5777597	Training	1	1
37921837	Training	1	1
13094629	Training	1	1
38322986	Training	1	1
13094634	Training	1	1
24430002	Training	1	1
12656275	Training	1	1
28866547	Training	1	1
28866553	Training	1	1
38348616	Training	1	1
30270136	Training	1	-1
17063373	Training	1	1
30270143	Training	1	-1
21628468	Training	1	1
14575640	Training	1	1
14575651	Training	1	1
2230953	Training	1	1
530848	Training	1	1
22022966	Training	1	1
22022968	Training	1	1
18074733	Training	1	1
14718901	Training	1	1
20302923	Training	1	1
14718964	Training	1	1
12239970	Training	1	1
45503962	Training	1	1
24430491	Training	1	1
3005803	Training	1	1
32364204	Training	1	-1
2642017	Training	1	1
1245678	Training	1	-1
2660783	Training	1	1
2660789	Training	1	1
31281737	Training	1	1
31281742	Training	1	1
5AAL000042	Training	-1	-1
5AAL000054	Training	-1	-1
5ABE000008	Training	-1	-1
5ABI000030	Training	-1	-1
5ABR000003	Training	-1	-1
5ACA000007	Training	-1	-1
5ACA000177	Training	-1	-1
5ACA000229	Training	-1	-1
5ACA000352	Training	-1	-1
5ACA000359	Training	-1	-1
5ACI000001	Training	-1	-1
5AFL000001	Training	-1	-1
5AIM000003	Training	-1	-1
5AME000074	Training	-1	-1
5ANI000029	Training	-1	-1
5ANI000051	Training	-1	-1
5ANI000080	Training	-1	-1
5ANI000100	Training	-1	-1
5ANI000103	Training	-1	-1
5AOR000001	Training	-1	-1
5AOR000015	Training	-1	-1
5APA000007	Training	-1	-1
5APA000014	Training	-1	-1
5ASO000003	Training	-1	-1
5ATE000004	Training	-1	-1
5ATE000007	Training	-1	-1
5BGR000016	Training	-1	-1
5CAL000007	Training	-1	-1
5CAL000063	Training	-1	-1
5CAL000065	Training	-1	-1
5CAL000083	Training	-1	-1
5CAL000086	Training	-1	-1
5CCA000232	Training	-1	-1
5CCI000018	Training	-1	-1
5CCO000076	Training	-1	-1
5CEL000871	Training	-1	-1
5CFU000029	Training	-1	-1
5CGL000021	Training	-1	-1
5CHE000002	Training	-1	-1
5CHE000003	Training	-1	-1
5CIM000027	Training	-1	-1
5CIM000039	Training	-1	-1
5CNE000016	Training	-1	-1
5CNE000018	Training	-1	-1
5CNE000035	Training	-1	-1
5CNE000048	Training	-1	-1
5CNE000069	Training	-1	-1
5CNE000070	Training	-1	-1
5CNE000092	Training	-1	-1
5CNE000096	Training	-1	-1
5CNE000097	Training	-1	-1
5CNE000141	Training	-1	-1
5CNE000148	Training	-1	-1
5CNE000155	Training	-1	-1
5CNE000157	Training	-1	-1
5CNE000183	Training	-1	-1
5CNE000198	Training	-1	-1
5CNE000200	Training	-1	-1
5CNE000231	Training	-1	-1
5CNE000233	Training	-1	-1
5CNE000240	Training	-1	-1
5CNE000246	Training	-1	-1
5CNE000255	Training	-1	-1
5CNE000268	Training	-1	-1
5CNE000290	Training	-1	-1
5CNE000300	Training	-1	-1
5CNE000302	Training	-1	-1
5CNE000313	Training	-1	-1
5CNE000351	Training	-1	-1
5CNE000371	Training	-1	-1
5CNE000404	Training	-1	-1
5CNE000411	Training	-1	-1
5CNE000444	Training	-1	-1
5CNE000489	Training	-1	-1
5CNE000499	Training	-1	-1
5CNE000504	Training	-1	-1
5CNE000512	Training	-1	-1
5CNE000519	Training	-1	-1
5CNE000530	Training	-1	-1
5CNE000533	Training	-1	-1
5CNE000540	Training	-1	-1
5CNE000551	Training	-1	-1
5CNE000553	Training	-1	-1
5CNE000565	Training	-1	-1
5CNE000577	Training	-1	-1
5CNE000598	Training	-1	-1
5CNE000623	Training	-1	-1
5CNE000626	Training	-1	-1
5CNE000648	Training	-1	-1
5CNE000672	Training	-1	-1
5CNE000686	Training	-1	-1
5CNE000703	Training	-1	-1
5CNE000764	Training	-1	-1
5CNE000770	Training	-1	-1
5CNE000778	Training	-1	-1
5CNE000788	Training	-1	-1
5CNE000809	Training	-1	-1
5CNE000816	Training	-1	-1
5CNE000846	Training	-1	-1
5CNE000851	Training	-1	-1
5CNE000861	Training	-1	-1
5CNE000873	Training	-1	-1
5CNE000882	Training	-1	-1
5CNE000891	Training	-1	-1
5CNE000894	Training	-1	-1
5CNE000912	Training	-1	-1
5CNE000959	Training	-1	-1
5CNE000960	Training	-1	-1
5CNE000985	Training	-1	-1
5CNE000990	Training	-1	-1
5CNE000997	Training	-1	-1
5CNE001008	Training	-1	-1
5CNE001022	Training	-1	-1
5CNE001046	Training	-1	-1
5CNE001062	Training	-1	-1
5CNE001078	Training	-1	-1
5CNE001087	Training	-1	-1
5CNE001105	Training	-1	-1
5CNE001122	Training	-1	-1
5CNE001131	Training	-1	-1
5CNE001133	Training	-1	-1
5CNE001136	Training	-1	-1
5CNE001182	Training	-1	-1
5CNE001207	Training	-1	-1
5CNE001209	Training	-1	-1
5CNE001212	Training	-1	-1
5CNE001216	Training	-1	-1
5CNE001217	Training	-1	-1
5CNE001228	Training	-1	-1
5CNE001298	Training	-1	-1
5CNE001300	Training	-1	-1
5CNE001302	Training	-1	-1
5CNE001320	Training	-1	-1
5CNE001324	Training	-1	-1
5CNE001329	Training	-1	-1
5CNE001349	Training	-1	-1
5CNE001372	Training	-1	-1
5CNE001404	Training	-1	-1
5CNE001406	Training	-1	-1
5CNE001434	Training	-1	-1
5CNE001510	Training	-1	-1
5CNE001529	Training	-1	-1
5CNE001552	Training	-1	-1
5CNE001589	Training	-1	-1
5CNE001637	Training	-1	-1
5CNE001668	Training	-1	-1
5CNE001673	Training	-1	-1
5CNE001683	Training	-1	-1
5CNE001722	Training	-1	-1
5CNE001723	Training	-1	-1
5CNE001732	Training	-1	-1
5CNE001746	Training	-1	-1
5CNE001753	Training	-1	-1
5CNE001764	Training	-1	-1
5CNE001775	Training	-1	-1
5CNE001866	Training	-1	-1
5CNE001882	Training	-1	-1
5CNE001912	Training	-1	-1
5CNE001916	Training	-1	-1
5CNE001929	Training	-1	-1
5CNE001933	Training	-1	-1
5CNE001986	Training	-1	-1
5CNE001987	Training	-1	-1
5CNE001994	Training	-1	-1
5CNE002007	Training	-1	-1
5CNE002026	Training	-1	-1
5CNE002028	Training	-1	-1
5CNE002040	Training	-1	-1
5CNE002103	Training	-1	-1
5CNE002110	Training	-1	-1
5CNE002116	Training	-1	-1
5CNE002140	Training	-1	-1
5CNE002147	Training	-1	-1
5CNE002150	Training	-1	-1
5CNE002155	Training	-1	-1
5CNE002203	Training	-1	-1
5CNE002211	Training	-1	-1
5CNE002234	Training	-1	-1
5CNE002248	Training	-1	-1
5CNE002251	Training	-1	-1
5CNE002254	Training	-1	-1
5CNE002310	Training	-1	-1
5CNE002315	Training	-1	-1
5CNE002316	Training	-1	-1
5CNE002325	Training	-1	-1
5CNE002347	Training	-1	-1
5CNE002352	Training	-1	-1
5CNE002354	Training	-1	-1
5CNE002370	Training	-1	-1
5CNE002373	Training	-1	-1
5CNE002383	Training	-1	-1
5CNE002420	Training	-1	-1
5CNE002437	Training	-1	-1
5CNE002457	Training	-1	-1
5CNE002464	Training	-1	-1
5CNE002467	Training	-1	-1
5CNE002477	Training	-1	-1
5CNE002500	Training	-1	-1
5CNE002522	Training	-1	-1
5CNE002547	Training	-1	-1
5CNE002556	Training	-1	-1
5CNE002559	Training	-1	-1
5CNE002574	Training	-1	-1
5CNE002576	Training	-1	-1
5CNE002586	Training	-1	-1
5CNE002616	Training	-1	-1
5CNE002629	Training	-1	-1
5CNE002675	Training	-1	-1
5CNE002685	Training	-1	-1
5CNE002691	Training	-1	-1
5CNE002697	Training	-1	-1
5CNE002749	Training	-1	-1
5CNE002767	Training	-1	-1
5CNE002790	Training	-1	-1
5CNE002791	Training	-1	-1
5CNE002827	Training	-1	-1
5CNE002842	Training	-1	-1
5CNE002860	Training	-1	-1
5CNE002884	Training	-1	-1
5CNE002912	Training	-1	-1
5CNE002923	Training	-1	-1
5CNE002937	Training	-1	-1
5CNE002950	Training	-1	-1
5CNE002955	Training	-1	-1
5CNE002961	Training	-1	-1
5CNE002967	Training	-1	-1
5CNE002999	Training	-1	-1
5CNE003038	Training	-1	-1
5CNE003044	Training	-1	-1
5CNE003071	Training	-1	-1
5CNE003081	Training	-1	-1
5CNE003142	Training	-1	-1
5CNE003148	Training	-1	-1
5CNE003151	Training	-1	-1
5CNE003163	Training	-1	-1
5CNE003169	Training	-1	-1
5CNE003171	Training	-1	-1
5CNE003176	Training	-1	-1
5CNE003179	Training	-1	-1
5CNE003235	Training	-1	-1
5CNE003258	Training	-1	-1
5CNE003295	Training	-1	-1
5CNE003302	Training	-1	-1
5CNE003303	Training	-1	-1
5CNE003322	Training	-1	-1
5CNE003329	Training	-1	-1
5CNE003343	Training	-1	-1
5CNE003377	Training	-1	-1
5CNE003392	Training	-1	-1
5CNE003448	Training	-1	-1
5CNE003457	Training	-1	-1
5CNE003487	Training	-1	-1
5CNE003493	Training	-1	-1
5CNE003505	Training	-1	-1
5CNE003532	Training	-1	-1
5CNE003562	Training	-1	-1
5CNE003570	Training	-1	-1
5CNE003575	Training	-1	-1
5CNE003589	Training	-1	-1
5CNE003604	Training	-1	-1
5CNE003618	Training	-1	-1
5CNE003673	Training	-1	-1
5CNE003736	Training	-1	-1
5CNE003747	Training	-1	-1
5CNE003763	Training	-1	-1
5CNE003795	Training	-1	-1
5CNE003797	Training	-1	-1
5CNE003802	Training	-1	-1
5CNE003811	Training	-1	-1
5CNE003824	Training	-1	-1
5CNE003863	Training	-1	-1
5CNE003865	Training	-1	-1
5CNE003932	Training	-1	-1
5CNE003942	Training	-1	-1
5CNE003944	Training	-1	-1
5CNE003945	Training	-1	-1
5CNE003955	Training	-1	-1
5CNE003956	Training	-1	-1
5CNE004021	Training	-1	-1
5CNE004045	Training	-1	-1
5CNE004047	Training	-1	-1
5CNE004130	Training	-1	-1
5CNE004136	Training	-1	-1
5CNE004149	Training	-1	-1
5CNE004160	Training	-1	-1
5CNE004181	Training	-1	-1
5CNE004196	Training	-1	-1
5CNE004200	Training	-1	-1
5CPO000307	Training	-1	-1
5CVE000054	Training	-1	-1
5ENI000016	Training	-1	-1
5ENI000041	Training	-1	-1
5ENI000056	Training	-1	-1
5ENI000119	Training	-1	-1
5ENI000178	Training	-1	-1
5ENI000180	Training	-1	-1
5ENI000183	Training	-1	-1
5ENI000199	Training	-1	-1
5ENI000211	Training	-1	-1
5FCU000002	Training	-1	-1
5FNE000034	Training	-1	-1
5FNE000041	Training	-1	-1
5FOX000026	Training	-1	-1
5FVE000008	Training	-1	-1
5GCI000002	Training	-1	-1
5GGR000002	Training	-1	-1
5GMO000099	Training	-1	-1
5GTR000019	Training	-1	-1
5HVI000110	Training	-1	-1
5IOR000003	Training	-1	-1
5KLA000006	Training	-1	-1
5LED000026	Training	-1	-1
5LED000027	Training	-1	-1
5LED000036	Training	-1	-1
5LPS000001	Training	-1	-1
5MAN000008	Training	-1	-1
5MAN000022	Training	-1	-1
5MGR000015	Training	-1	-1
5MGR000029	Training	-1	-1
5MHA000004	Training	-1	-1
5MLI000003	Training	-1	-1
5MNI000012	Training	-1	-1
5MPH000001	Training	-1	-1
5NCR000008	Training	-1	-1
5NCR000016	Training	-1	-1
5NCR000068	Training	-1	-1
5NCR000103	Training	-1	-1
5NCR000106	Training	-1	-1
5NCR000139	Training	-1	-1
5NCR000190	Training	-1	-1
5NFR000007	Training	-1	-1
5NFR000008	Training	-1	-1
5NHA000016	Training	-1	-1
5NPA000001	Training	-1	-1
5NPA000016	Training	-1	-1
5OXX000058	Training	-1	-1
5PBL000005	Training	-1	-1
5PBR000065	Training	-1	-1
5PCA000020	Training	-1	-1
5PCA000091	Training	-1	-1
5PCH000056	Training	-1	-1
5PGI000038	Training	-1	-1
5PIN000155	Training	-1	-1
5PIN000156	Training	-1	-1
5PIN000191	Training	-1	-1
5PIN000195	Training	-1	-1
5PIN000196	Training	-1	-1
5POS000021	Training	-1	-1
5PPA000002	Training	-1	-1
5PPA000257	Training	-1	-1
5PSA000652	Training	-1	-1
5PST000001	Training	-1	-1
5PTI000001	Training	-1	-1
5PTI000005	Training	-1	-1
5RXX000775	Training	-1	-1
5SBO000004	Training	-1	-1
5SCE000012	Training	-1	-1
5SCE000036	Training	-1	-1
5SCE000107	Training	-1	-1
5SCE000119	Training	-1	-1
5SCE000156	Training	-1	-1
5SCE000165	Training	-1	-1
5SCE000167	Training	-1	-1
5SCE000196	Training	-1	-1
5SCE000214	Training	-1	-1
5SCE000277	Training	-1	-1
5SCE000286	Training	-1	-1
5SCE000314	Training	-1	-1
5SCE000360	Training	-1	-1
5SCE000372	Training	-1	-1
5SCE000515	Training	-1	-1
5SCE000537	Training	-1	-1
5SCE000545	Training	-1	-1
5SCE000560	Training	-1	-1
5SCE000561	Training	-1	-1
5SCE000591	Training	-1	-1
5SCE000594	Training	-1	-1
5SCE000668	Training	-1	-1
5SCE000695	Training	-1	-1
5SCO000705	Training	-1	-1
5SPO000058	Training	-1	-1
5SPO000064	Training	-1	-1
5SPO000121	Training	-1	-1
5SPO000156	Training	-1	-1
5SPO000229	Training	-1	-1
5SPO000273	Training	-1	-1
5SPO000304	Training	-1	-1
5SPO000320	Training	-1	-1
5SPO000332	Training	-1	-1
5SPO000340	Training	-1	-1
5SPO000348	Training	-1	-1
5SPO000494	Training	-1	-1
5SPO000500	Training	-1	-1
5SPO000547	Training	-1	-1
5SPO000580	Training	-1	-1
5SPO000618	Training	-1	-1
5SPO000637	Training	-1	-1
5SPO000653	Training	-1	-1
5SPO000662	Training	-1	-1
5SPO000674	Training	-1	-1
5SPO000709	Training	-1	-1
5SPO000742	Training	-1	-1
5SPO000779	Training	-1	-1
5SPO000783	Training	-1	-1
5SPO000787	Training	-1	-1
5SPO000792	Training	-1	-1
5SPO000815	Training	-1	-1
5SPO000822	Training	-1	-1
5SSC001632	Training	-1	-1
5TAT000006	Training	-1	-1
5THA000015	Training	-1	-1
5TMU000006	Training	-1	-1
5TOC000002	Training	-1	-1
5TRU000013	Training	-1	-1
5TVE000004	Training	-1	-1
5TXX000027	Training	-1	-1
5UFA000009	Training	-1	-1
5UMA000011	Training	-1	-1
5UXX000304	Training	-1	-1
5VDA000004	Training	-1	-1
5VVO000017	Training	-1	-1
5YLI000013	Training	-1	-1
3AAC000026	Training	-1	-1
3AAC000058	Training	-1	-1
3AAL000004	Training	-1	-1
3ABI000013	Training	-1	-1
3ABI000016	Training	-1	-1
3ABI000032	Training	-1	-1
3ABI000040	Training	-1	-1
3ABI000049	Training	-1	-1
3ACA000208	Training	-1	-1
3ACA000222	Training	-1	-1
3ADE000026	Training	-1	-1
3AFL000016	Training	-1	-1
3AFU000001	Training	-1	-1
3AFU000025	Training	-1	-1
3AFU000062	Training	-1	-1
3AFU000066	Training	-1	-1
3AGY000001	Training	-1	-1
3AKA000004	Training	-1	-1
3AMU000008	Training	-1	-1
3ANI000007	Training	-1	-1
3ANI000029	Training	-1	-1
3ANI000083	Training	-1	-1
3ANI000110	Training	-1	-1
3AOL000001	Training	-1	-1
3AOR000012	Training	-1	-1
3AOR000042	Training	-1	-1
3APA000015	Training	-1	-1
3AQU000002	Training	-1	-1
3ARA000002	Training	-1	-1
3BBA000002	Training	-1	-1
3BFU000010	Training	-1	-1
3BFU000011	Training	-1	-1
3BGR000023	Training	-1	-1
3BOC000004	Training	-1	-1
3CAL000005	Training	-1	-1
3CAL000056	Training	-1	-1
3CAL000075	Training	-1	-1
3CAL000077	Training	-1	-1
3CAL000084	Training	-1	-1
3CAL000086	Training	-1	-1
3CBA000021	Training	-1	-1
3CCI000021	Training	-1	-1
3CEL000954	Training	-1	-1
3CFU000021	Training	-1	-1
3CGL000018	Training	-1	-1
3CHE000022	Training	-1	-1
3CHU000005	Training	-1	1
3CIM000030	Training	-1	-1
3CNE000022	Training	-1	-1
3CNE000035	Training	-1	-1
3CNE000053	Training	-1	-1
3CNE000077	Training	-1	-1
3CNE000088	Training	-1	-1
3CNE000100	Training	-1	-1
3CNE000110	Training	-1	-1
3CNE000137	Training	-1	-1
3CNE000151	Training	-1	-1
3CNE000152	Training	-1	-1
3CNE000162	Training	-1	-1
3CNE000168	Training	-1	-1
3CNE000178	Training	-1	-1
3CNE000191	Training	-1	-1
3CNE000196	Training	-1	-1
3CNE000199	Training	-1	-1
3CNE000221	Training	-1	-1
3CNE000242	Training	-1	-1
3CNE000246	Training	-1	-1
3CNE000271	Training	-1	-1
3CNE000274	Training	-1	-1
3CNE000314	Training	-1	-1
3CNE000325	Training	-1	-1
3CNE000335	Training	-1	-1
3CNE000341	Training	-1	-1
3CNE000359	Training	-1	-1
3CNE000360	Training	-1	-1
3CNE000367	Training	-1	-1
3CNE000389	Training	-1	-1
3CNE000409	Training	-1	-1
3CNE000410	Training	-1	-1
3CNE000418	Training	-1	-1
3CNE000423	Training	-1	-1
3CNE000436	Training	-1	-1
3CNE000441	Training	-1	-1
3CNE000444	Training	-1	-1
3CNE000508	Training	-1	-1
3CNE000511	Training	-1	-1
3CNE000556	Training	-1	-1
3CNE000561	Training	-1	-1
3CNE000574	Training	-1	-1
3CNE000576	Training	-1	-1
3CNE000596	Training	-1	-1
3CNE000598	Training	-1	-1
3CNE000603	Training	-1	-1
3CNE000612	Training	-1	-1
3CNE000640	Training	-1	-1
3CNE000694	Training	-1	-1
3CNE000697	Training	-1	-1
3CNE000710	Training	-1	-1
3CNE000720	Training	-1	-1
3CNE000724	Training	-1	-1
3CNE000743	Training	-1	-1
3CNE000746	Training	-1	-1
3CNE000748	Training	-1	-1
3CNE000758	Training	-1	-1
3CNE000759	Training	-1	-1
3CNE000791	Training	-1	-1
3CNE000806	Training	-1	-1
3CNE000808	Training	-1	-1
3CNE000810	Training	-1	-1
3CNE000823	Training	-1	-1
3CNE000871	Training	-1	-1
3CNE000875	Training	-1	-1
3CNE000888	Training	-1	-1
3CNE000891	Training	-1	-1
3CNE000901	Training	-1	-1
3CNE000903	Training	-1	-1
3CNE000921	Training	-1	-1
3CNE000957	Training	-1	-1
3CNE000986	Training	-1	-1
3CNE000992	Training	-1	-1
3CNE001014	Training	-1	-1
3CNE001028	Training	-1	-1
3CNE001035	Training	-1	-1
3CNE001069	Training	-1	-1
3CNE001076	Training	-1	-1
3CNE001077	Training	-1	-1
3CNE001094	Training	-1	-1
3CNE001100	Training	-1	-1
3CNE001139	Training	-1	-1
3CNE001155	Training	-1	-1
3CNE001161	Training	-1	-1
3CNE001194	Training	-1	-1
3CNE001241	Training	-1	-1
3CNE001254	Training	-1	-1
3CNE001275	Training	-1	-1
3CNE001285	Training	-1	-1
3CNE001292	Training	-1	-1
3CNE001294	Training	-1	-1
3CNE001300	Training	-1	-1
3CNE001305	Training	-1	-1
3CNE001307	Training	-1	-1
3CNE001340	Training	-1	-1
3CNE001341	Training	-1	-1
3CNE001362	Training	-1	-1
3CNE001386	Training	-1	-1
3CNE001392	Training	-1	-1
3CNE001415	Training	-1	-1
3CNE001419	Training	-1	-1
3CNE001422	Training	-1	-1
3CNE001442	Training	-1	-1
3CNE001457	Training	-1	-1
3CNE001458	Training	-1	-1
3CNE001485	Training	-1	-1
3CNE001547	Training	-1	-1
3CNE001548	Training	-1	-1
3CNE001576	Training	-1	-1
3CNE001579	Training	-1	-1
3CNE001582	Training	-1	-1
3CNE001631	Training	-1	-1
3CNE001639	Training	-1	-1
3CNE001646	Training	-1	-1
3CNE001657	Training	-1	-1
3CNE001692	Training	-1	-1
3CNE001694	Training	-1	-1
3CNE001705	Training	-1	-1
3CNE001730	Training	-1	-1
3CNE001731	Training	-1	-1
3CNE001754	Training	-1	-1
3CNE001770	Training	-1	-1
3CNE001774	Training	-1	-1
3CNE001777	Training	-1	-1
3CNE001801	Training	-1	-1
3CNE001807	Training	-1	-1
3CNE001824	Training	-1	-1
3CNE001837	Training	-1	-1
3CNE001849	Training	-1	-1
3CNE001851	Training	-1	-1
3CNE001853	Training	-1	-1
3CNE001879	Training	-1	-1
3CNE001894	Training	-1	-1
3CNE001941	Training	-1	-1
3CNE001948	Training	-1	-1
3CNE001969	Training	-1	-1
3CNE002054	Training	-1	-1
3CNE002057	Training	-1	-1
3CNE002063	Training	-1	-1
3CNE002065	Training	-1	-1
3CNE002066	Training	-1	-1
3CNE002082	Training	-1	-1
3CNE002103	Training	-1	-1
3CNE002116	Training	-1	-1
3CNE002132	Training	-1	-1
3CNE002133	Training	-1	-1
3CNE002186	Training	-1	-1
3CNE002195	Training	-1	-1
3CNE002197	Training	-1	-1
3CNE002221	Training	-1	-1
3CNE002243	Training	-1	-1
3CNE002245	Training	-1	-1
3CNE002276	Training	-1	-1
3CNE002279	Training	-1	-1
3CNE002286	Training	-1	-1
3CNE002293	Training	-1	-1
3CNE002321	Training	-1	-1
3CNE002324	Training	-1	-1
3CNE002355	Training	-1	-1
3CNE002365	Training	-1	-1
3CNE002388	Training	-1	-1
3CNE002402	Training	-1	-1
3CNE002414	Training	-1	-1
3CNE002487	Training	-1	-1
3CNE002509	Training	-1	-1
3CNE002536	Training	-1	-1
3CNE002540	Training	-1	-1
3CNE002549	Training	-1	-1
3CNE002554	Training	-1	-1
3CNE002575	Training	-1	-1
3CNE002602	Training	-1	-1
3CNE002659	Training	-1	1
3CNE002673	Training	-1	-1
3CNE002677	Training	-1	-1
3CNE002679	Training	-1	-1
3CNE002699	Training	-1	-1
3CNE002705	Training	-1	-1
3CNE002708	Training	-1	-1
3CNE002717	Training	-1	-1
3CNE002718	Training	-1	-1
3CNE002772	Training	-1	-1
3CNE002777	Training	-1	-1
3CNE002801	Training	-1	-1
3CNE002808	Training	-1	-1
3CNE002828	Training	-1	-1
3CNE002831	Training	-1	-1
3CNE002892	Training	-1	-1
3CNE002930	Training	-1	-1
3CNE002943	Training	-1	-1
3CNE002944	Training	-1	-1
3CNE003040	Training	-1	-1
3CNE003042	Training	-1	-1
3CNE003063	Training	-1	-1
3CNE003099	Training	-1	-1
3CNE003115	Training	-1	-1
3CNE003168	Training	-1	-1
3CNE003178	Training	-1	-1
3CNE003182	Training	-1	-1
3CNE003195	Training	-1	-1
3CNE003218	Training	-1	-1
3CNE003230	Training	-1	-1
3CNE003246	Training	-1	-1
3CNE003247	Training	-1	-1
3CNE003261	Training	-1	-1
3CNE003301	Training	-1	-1
3CNE003334	Training	-1	-1
3CNE003341	Training	-1	-1
3CNE003348	Training	-1	-1
3CNE003404	Training	-1	-1
3CNE003436	Training	-1	-1
3CNE003450	Training	-1	-1
3CNE003452	Training	-1	-1
3CNE003484	Training	-1	-1
3CNE003514	Training	-1	-1
3CNE003530	Training	-1	-1
3CNE003538	Training	-1	-1
3CNE003542	Training	-1	-1
3CNE003548	Training	-1	-1
3CNE003555	Training	-1	-1
3CNE003598	Training	-1	-1
3CNE003610	Training	-1	-1
3CNE003625	Training	-1	-1
3CNE003642	Training	-1	-1
3CNE003658	Training	-1	-1
3CNE003667	Training	-1	-1
3CNE003677	Training	-1	-1
3CNE003687	Training	-1	-1
3CNE003691	Training	-1	-1
3CNE003710	Training	-1	-1
3CNE003737	Training	-1	-1
3CNE003749	Training	-1	-1
3CNE003810	Training	-1	-1
3CNE003828	Training	-1	-1
3CNE003838	Training	-1	-1
3CNE003865	Training	-1	-1
3CNE003877	Training	-1	-1
3CNE003879	Training	-1	-1
3CNE003904	Training	-1	-1
3CNE003913	Training	-1	-1
3CNE003932	Training	-1	-1
3CNE003942	Training	-1	-1
3CNE003958	Training	-1	-1
3CNE003983	Training	-1	-1
3CNE003998	Training	-1	-1
3CNE004000	Training	-1	-1
3CNE004014	Training	-1	-1
3CNE004015	Training	-1	-1
3CNE004030	Training	-1	-1
3CNE004031	Training	-1	-1
3CNE004035	Training	-1	-1
3CNE004072	Training	-1	-1
3CNE004075	Training	-1	-1
3CNE004091	Training	-1	-1
3CNE004101	Training	-1	-1
3CNE004106	Training	-1	-1
3CNE004108	Training	-1	-1
3CNE004127	Training	-1	-1
3CNE004157	Training	-1	-1
3CNE004169	Training	-1	-1
3CNE004175	Training	-1	-1
3CNE004189	Training	-1	-1
3CNE004196	Training	-1	-1
3CNE004209	Training	-1	-1
3CNE004217	Training	-1	-1
3CNE004226	Training	-1	-1
3CNE004276	Training	-1	-1
3CNE004322	Training	-1	-1
3CNE004344	Training	-1	-1
3CNE004353	Training	-1	-1
3CNE004392	Training	-1	-1
3CNE004394	Training	-1	-1
3CNE004413	Training	-1	-1
3CNE004431	Training	-1	-1
3CNE004466	Training	-1	-1
3CNE004469	Training	-1	-1
3CNE004473	Training	-1	-1
3CNE004476	Training	-1	-1
3CNE004477	Training	-1	-1
3CNE004479	Training	-1	-1
3CNE004485	Training	-1	-1
3CNE004526	Training	-1	-1
3CNE004544	Training	-1	-1
3CNE004549	Training	-1	-1
3CNE004554	Training	-1	-1
3CNE004565	Training	-1	-1
3CNE004601	Training	-1	-1
3CNE004610	Training	-1	-1
3CNE004628	Training	-1	-1
3CNE004653	Training	-1	-1
3CNE004689	Training	-1	-1
3CNE004697	Training	-1	-1
3CNE004712	Training	-1	-1
3CNE004735	Training	-1	-1
3CNE004749	Training	-1	-1
3CNE004767	Training	-1	-1
3CNE004809	Training	-1	-1
3CNE004811	Training	-1	-1
3CNE004818	Training	-1	-1
3CNE004820	Training	-1	-1
3CSA000061	Training	-1	-1
3ENI000049	Training	-1	-1
3ENI000068	Training	-1	-1
3ENI000092	Training	-1	-1
3ENI000103	Training	-1	-1
3ENI000127	Training	-1	-1
3ENI000172	Training	-1	-1
3ENI000178	Training	-1	-1
3ENI000179	Training	-1	-1
3ENI000198	Training	-1	-1
3FNE000020	Training	-1	-1
3FOX000007	Training	-1	-1
3FSO000005	Training	-1	-1
3GCI000008	Training	-1	-1
3GCI000038	Training	-1	-1
3GCI000040	Training	-1	-1
3GFU000005	Training	-1	-1
3GMO000020	Training	-1	-1
3HCE000024	Training	-1	-1
3HCY000008	Training	-1	-1
3HFA000001	Training	-1	-1
3HJE000014	Training	-1	-1
3HJE000015	Training	-1	-1
3HJE000024	Training	-1	-1
3HJE000028	Training	-1	-1
3ILA000006	Training	-1	-1
3LED000020	Training	-1	-1
3LED000040	Training	-1	-1
3LMA000055	Training	-1	-1
3LPS000001	Training	-1	-1
3LSH000001	Training	-1	-1
3MAU000365	Training	-1	-1
3MGR000026	Training	-1	-1
3MGR000044	Training	-1	-1
3MHA000009	Training	-1	-1
3MJA000006	Training	-1	-1
3MPI000010	Training	-1	-1
3MSY000006	Training	-1	-1
3NCR000001	Training	-1	-1
3NCR000008	Training	-1	-1
3NCR000016	Training	-1	-1
3NCR000045	Training	-1	-1
3NCR000065	Training	-1	-1
3NCR000088	Training	-1	-1
3NCR000090	Training	-1	-1
3NFR000010	Training	-1	-1
3NHA000009	Training	-1	-1
3NPA000005	Training	-1	-1
3NSP000025	Training	-1	-1
3NXX000021	Training	-1	-1
3PBR000027	Training	-1	-1
3PBR000037	Training	-1	-1
3PBR000051	Training	-1	-1
3PBR000063	Training	-1	-1
3PBR000073	Training	-1	-1
3PBR000097	Training	-1	-1
3PBR000102	Training	-1	-1
3PCA000082	Training	-1	-1
3PCH000014	Training	-1	-1
3PCH000018	Training	-1	-1
3PCH000054	Training	-1	-1
3PCH000155	Training	-1	-1
3PCH000156	Training	-1	-1
3PER000007	Training	-1	-1
3PHE000011	Training	-1	-1
3PIN000148	Training	-1	-1
3PIN000195	Training	-1	-1
3PIN000196	Training	-1	-1
3PMI000065	Training	-1	-1
3PNA000002	Training	-1	-1
3PNA000005	Training	-1	-1
3PRH000007	Training	-1	-1
3PRH000010	Training	-1	1
3PRH000014	Training	-1	-1
3RMI000001	Training	-1	-1
3RST000001	Training	-1	-1
3RST000029	Training	-1	-1
3SBO000007	Training	-1	-1
3SBO000011	Training	-1	-1
3SBO000017	Training	-1	-1
3SCE000010	Training	-1	-1
3SCE000014	Training	-1	-1
3SCE000028	Training	-1	-1
3SCE000037	Training	-1	-1
3SCE000044	Training	-1	-1
3SCE000052	Training	-1	-1
3SCE000070	Training	-1	-1
3SCE000097	Training	-1	-1
3SCE000105	Training	-1	-1
3SCE000142	Training	-1	-1
3SCE000144	Training	-1	-1
3SCE000159	Training	-1	-1
3SCE000175	Training	-1	-1
3SCE000203	Training	-1	-1
3SCE000254	Training	-1	-1
3SCE000255	Training	-1	-1
3SCE000289	Training	-1	-1
3SCE000309	Training	-1	-1
3SCE000361	Training	-1	-1
3SCE000393	Training	-1	-1
3SCE000412	Training	-1	-1
3SCO000022	Training	-1	-1
3SCO000134	Training	-1	1
3SPO000020	Training	-1	-1
3SPO000024	Training	-1	-1
3SPO000311	Training	-1	-1
3SPO000314	Training	-1	-1
3SPO000372	Training	-1	-1
3SPO000465	Training	-1	-1
3SPO000471	Training	-1	-1
3SPO000476	Training	-1	-1
3SPO000611	Training	-1	-1
3SPO000620	Training	-1	-1
3SPO000662	Training	-1	-1
3SPO000663	Training	-1	-1
3SPO000702	Training	-1	-1
3SPO000704	Training	-1	-1
3SPO000717	Training	-1	-1
3SPO000726	Training	-1	-1
3SPO000756	Training	-1	-1
3SPO000765	Training	-1	-1
3SPO000768	Training	-1	-1
3SPO000773	Training	-1	-1
3SPO000777	Training	-1	-1
3SPO000784	Training	-1	-1
3SPO000829	Training	-1	-1
3SPO000830	Training	-1	-1
3SPO000836	Training	-1	-1
3SPO000878	Training	-1	-1
3SPO000888	Training	-1	-1
3SPO000901	Training	-1	-1
3SPO000938	Training	-1	-1
3SPO000951	Training	-1	-1
3SPO001007	Training	-1	-1
3SPO001051	Training	-1	-1
3SPO001056	Training	-1	-1
3SPO001108	Training	-1	-1
3SPO001112	Training	-1	-1
3SPO001113	Training	-1	-1
3SPO001120	Training	-1	-1
3SPO001127	Training	-1	-1
3SPO001128	Training	-1	-1
3SPO001164	Training	-1	-1
3SPO001205	Training	-1	-1
3SPO001210	Training	-1	-1
3SPO001215	Training	-1	-1
3SPO001236	Training	-1	-1
3SPO001272	Training	-1	-1
3SPO001284	Training	-1	-1
3SPO001313	Training	-1	-1
3SPO001383	Training	-1	-1
3SPO001408	Training	-1	-1
3SPO001427	Training	-1	1
3SPO001453	Training	-1	-1
3SPO001491	Training	-1	-1
3SPO001547	Training	-1	-1
3SPO001595	Training	-1	-1
3SSC001536	Training	-1	-1
3TAT000002	Training	-1	-1
3THA000002	Training	-1	-1
3TMU000012	Training	-1	-1
3TVE000014	Training	-1	-1
3TVI000001	Training	-1	-1
3TVI000076	Training	-1	-1
3TVI000079	Training	-1	-1
3UMA000013	Training	-1	-1
3UMA000026	Training	-1	-1
3VVO000015	Training	-1	-1
3XDE000004	Training	-1	-1
3XDE000011	Training	-1	-1
3YLI000007	Training	-1	-1
3ZRO000005	Training	-1	-1
5771486	Training	1	1
5771491	Training	1	1
2660993	Training	1	1
39104314	Training	1	1
39104321	Training	1	1
39104330	Training	1	1
39104347	Training	1	1
39104357	Training	1	-1
39104360	Training	1	1
6708047	Training	1	1
27451381	Training	1	1
37786723	Training	1	1
27451419	Training	1	-1
37786731	Training	1	1
44917030	Training	1	1
44917032	Training	1	1
13605440	Training	1	1
41016124	Training	1	1
38156478	Training	1	1
20379207	Training	1	1
37195561	Training	1	1
6288876	Training	1	1
37954542	Training	1	1
22023788	Training	1	1
3242967	Training	1	1
38259611	Training	1	1
24559839	Training	1	1
33331905	Training	1	1
8132494	Training	1	1
33331960	Training	1	1
40363434	Training	1	1
3075450	Training	1	1
16215332	Training	1	1
16215333	Training	1	1
14993607	Training	1	1
33086997	Training	1	1
4808130	Training	1	1
4808131	Training	1	1
4808138	Training	1	1
20142171	Training	1	-1
4973009	Training	1	1
4808213	Training	1	-1
33087023	Training	1	1
33087025	Training	1	1
6687322	Training	1	-1
11761522	Training	1	1
14582913	Training	1	1
21396810	Training	1	1
12240182	Training	1	1
31295695	Training	1	1
3212033	Training	1	1
21636069	Training	1	1
27549503	Training	1	1
27549508	Training	1	1
25988380	Training	1	1
27549524	Training	1	1
6752433	Training	1	1
6752434	Training	1	1
24849880	Training	1	-1
18032130	Training	1	1
8101934	Training	1	-1
11037404	Training	1	1
37500406	Training	1	1
37500411	Training	1	1
37500416	Training	1	1
11037441	Training	1	1
9181797	Training	1	1
30060472	Training	1	1
18103951	Training	1	1
18103955	Training	1	1
2970377	Training	1	1
2970396	Training	1	1
7288204	Training	1	1
2970413	Training	1	1
38524358	Training	1	1
37622294	Training	1	-1
40788205	Training	1	1
4205147	Training	1	1
23428380	Training	1	-1
23428385	Training	1	-1
2952017	Training	1	1
4127880	Training	1	1
37781432	Training	1	1
12658922	Training	1	1
12658923	Training	1	1
37781466	Training	1	1
4127941	Training	1	1
27497421	Training	1	-1
24740767	Training	1	1
33088300	Training	1	1
19171658	Training	1	1
25900972	Training	1	1
27652588	Training	1	1
11595448	Training	1	1
14578539	Training	1	1
32329614	Training	1	1
32329615	Training	1	1
32329619	Training	1	1
15293551	Training	1	1
25070773	Training	1	1
25070793	Training	1	1
25070795	Training	1	1
25070800	Training	1	1
7341127	Training	1	1
37577195	Training	1	1
37359522	Training	1	1
37359529	Training	1	1
3282414	Training	1	1
2978432	Training	1	1
21310049	Training	1	-1
3372699	Training	1	1
3372733	Training	1	1
18105133	Training	1	1
38422615	Training	1	1
18105158	Training	1	1
38491415	Training	1	1
19847991	Training	1	1
18033773	Training	1	1
4731982	Training	1	1
28427855	Training	1	1
28427872	Training	1	1
27448198	Training	1	-1
28427885	Training	1	1
28427892	Training	1	1
33334238	Training	1	1
14715277	Training	1	1
21759614	Training	1	1
21759621	Training	1	1
21759624	Training	1	1
21759627	Training	1	1
21759629	Training	1	1
3077869	Training	1	1
3077875	Training	1	1
37596314	Training	1	1
3077996	Training	1	1
19879648	Training	1	1
32168618	Training	1	1
3341773	Training	1	1
3341778	Training	1	1
10638122	Training	1	1
19032590	Training	1	1
4378591	Training	1	1
32264973	Training	1	1
15636715	Training	1	1
30526240	Training	1	1
9622000	Training	1	1
30526283	Training	1	1
13568662	Training	1	1
9622037	Training	1	1
18028567	Training	1	1
18028568	Training	1	1
18028572	Training	1	1
38492146	Training	1	1
18028577	Training	1	1
2754760	Training	1	1
9622080	Training	1	1
32965313	Training	1	-1
24415851	Training	1	1
18072048	Training	1	1
22770744	Training	1	1
13241645	Training	1	1
30691751	Training	1	1
30691774	Training	1	1
8886308	Training	1	1
8886327	Training	1	1
31376286	Training	1	-1
6683917	Training	1	-1
30315222	Training	1	1
27803609	Training	1	1
6120032	Training	1	1
2267205	Training	1	-1
38564554	Training	1	1
1654305	Training	1	1
21483627	Training	1	-1
14716938	Training	1	1
16660629	Training	1	1
29125788	Training	1	1
29125794	Training	1	1
20531433	Training	1	-1
30141046	Training	1	1
30269660	Training	1	1
22759632	Training	1	1
15811432	Training	1	1
13242225	Training	1	1
18150358	Training	1	1
45238348	Training	1	1
45238350	Training	1	1
7800194	Training	1	1
45238364	Training	1	1
3850279	Training	1	1
45238392	Training	1	1
13249176	Training	1	1
3420847	Training	1	-1
13249221	Training	1	1
14091703	Training	1	1
22901894	Training	1	1
42821133	Training	1	1
22901904	Training	1	1
42821141	Training	1	1
42821148	Training	1	1
1835168	Training	1	1
34328662	Training	1	1
45250325	Training	1	1
9739203	Training	1	1
451907	Training	1	1
20146536	Training	1	-1
12082542	Training	1	1
4028054	Training	1	-1
4028080	Training	1	-1
4028084	Training	1	1
7620149	Training	1	1
9437364	Training	1	1
3176042	Training	1	1
9437449	Training	1	1
9437450	Training	1	1
46410695	Training	1	1
28460632	Training	1	1
8118644	Training	1	-1
6653674	Training	1	1
17224333	Training	1	1
31442279	Training	1	1
21627848	Training	1	1
23263607	Training	1	1
21627881	Training	1	1
21627897	Training	1	1
45720771	Training	1	1
28539476	Training	1	-1
13346145	Training	1	1
29889965	Training	1	-1
5353636	Training	1	1
5353637	Training	1	1
15420286	Training	1	1
15722360	Training	1	1
22324314	Training	1	1
15722398	Training	1	1
27450172	Training	1	1
15722410	Training	1	1
15722417	Training	1	1
15722422	Training	1	1
15722423	Training	1	1
15722443	Training	1	1
29569496	Training	1	1
29569497	Training	1	1
32967680	Training	1	1
32967693	Training	1	1
37921805	Training	1	1
21260548	Training	1	-1
13094586	Training	1	1
37921836	Training	1	1
13094631	Training	1	1
38322988	Training	1	1
38322989	Training	1	1
38323006	Training	1	1
38323053	Training	1	1
38323065	Training	1	1
38323066	Training	1	1
17063371	Training	1	1
12002169	Training	1	1
5052065	Training	1	1
30270170	Training	1	-1
21628511	Training	1	1
29569864	Training	1	1
21628535	Training	1	1
28866815	Training	1	1
6648773	Training	1	1
28866819	Training	1	1
2230975	Training	1	1
28866830	Training	1	1
6648793	Training	1	1
6648801	Training	1	1
6648823	Training	1	1
34392044	Training	1	1
22022975	Training	1	1
18074743	Training	1	1
24397219	Training	1	1
12239963	Training	1	1
24430478	Training	1	1
12239968	Training	1	1
12239994	Training	1	1
12239996	Training	1	1
20269770	Training	1	1
45598248	Training	1	1
3114774	Training	1	1
20303003	Training	1	1
31281731	Training	1	1
31281747	Training	1	1
31281755	Training	1	1
31281757	Training	1	1
5AAC000027	Training	-1	-1
5AAC000044	Training	-1	-1
5AAL000039	Training	-1	-1
5AAU000014	Training	-1	-1
5ABI000013	Training	-1	-1
5ABI000033	Training	-1	-1
5ABI000054	Training	-1	-1
5AFU000011	Training	-1	-1
5AFU000018	Training	-1	-1
5AFU000024	Training	-1	-1
5AFU000029	Training	-1	-1
5AFU000039	Training	-1	-1
5AFU000045	Training	-1	-1
5AMU000003	Training	-1	-1
5ANI000001	Training	-1	-1
5ANI000010	Training	-1	-1
5ANI000044	Training	-1	-1
5ANI000045	Training	-1	-1
5ANI000084	Training	-1	-1
5ANI000094	Training	-1	-1
5ANI000097	Training	-1	-1
5AOR000010	Training	-1	-1
5AOR000046	Training	-1	-1
5APA000009	Training	-1	-1
5ATA000009	Training	-1	-1
5ATA000010	Training	-1	-1
5BBA000001	Training	-1	-1
5BEM000003	Training	-1	-1
5BFU000007	Training	-1	-1
5BFU000011	Training	-1	-1
5BGR000007	Training	-1	-1
5BTR000012	Training	-1	-1
5CAL000013	Training	-1	-1
5CAL000018	Training	-1	-1
5CAL000042	Training	-1	-1
5CAL000078	Training	-1	-1
5CAL000094	Training	-1	-1
5CBA000006	Training	-1	-1
5CCI000021	Training	-1	-1
5CCI000023	Training	-1	-1
5CEL001473	Training	-1	-1
5CGL000024	Training	-1	-1
5CGL000035	Training	-1	-1
5CGL000047	Training	-1	-1
5CHE000004	Training	-1	-1
5CHI000002	Training	-1	-1
5CIM000011	Training	-1	-1
5CIM000017	Training	-1	-1
5CIM000018	Training	-1	-1
5CLU000014	Training	-1	-1
5CNE000036	Training	-1	-1
5CNE000043	Training	-1	-1
5CNE000050	Training	-1	-1
5CNE000081	Training	-1	-1
5CNE000099	Training	-1	-1
5CNE000117	Training	-1	-1
5CNE000122	Training	-1	-1
5CNE000129	Training	-1	-1
5CNE000172	Training	-1	-1
5CNE000176	Training	-1	-1
5CNE000211	Training	-1	-1
5CNE000236	Training	-1	-1
5CNE000248	Training	-1	-1
5CNE000271	Training	-1	-1
5CNE000285	Training	-1	-1
5CNE000303	Training	-1	-1
5CNE000339	Training	-1	-1
5CNE000363	Training	-1	-1
5CNE000392	Training	-1	-1
5CNE000409	Training	-1	-1
5CNE000423	Training	-1	-1
5CNE000437	Training	-1	-1
5CNE000439	Training	-1	-1
5CNE000445	Training	-1	-1
5CNE000510	Training	-1	-1
5CNE000528	Training	-1	-1
5CNE000535	Training	-1	-1
5CNE000543	Training	-1	-1
5CNE000556	Training	-1	-1
5CNE000578	Training	-1	-1
5CNE000582	Training	-1	-1
5CNE000583	Training	-1	-1
5CNE000597	Training	-1	-1
5CNE000616	Training	-1	-1
5CNE000633	Training	-1	-1
5CNE000643	Training	-1	-1
5CNE000658	Training	-1	-1
5CNE000696	Training	-1	-1
5CNE000712	Training	-1	-1
5CNE000731	Training	-1	-1
5CNE000753	Training	-1	-1
5CNE000762	Training	-1	-1
5CNE000777	Training	-1	-1
5CNE000811	Training	-1	-1
5CNE000826	Training	-1	-1
5CNE000856	Training	-1	-1
5CNE000859	Training	-1	-1
5CNE000865	Training	-1	-1
5CNE000872	Training	-1	-1
5CNE000919	Training	-1	-1
5CNE000927	Training	-1	-1
5CNE000949	Training	-1	-1
5CNE000967	Training	-1	-1
5CNE000970	Training	-1	-1
5CNE000977	Training	-1	-1
5CNE001003	Training	-1	-1
5CNE001016	Training	-1	-1
5CNE001024	Training	-1	-1
5CNE001034	Training	-1	-1
5CNE001037	Training	-1	-1
5CNE001040	Training	-1	-1
5CNE001070	Training	-1	-1
5CNE001156	Training	-1	-1
5CNE001234	Training	-1	-1
5CNE001239	Training	-1	-1
5CNE001240	Training	-1	-1
5CNE001241	Training	-1	-1
5CNE001242	Training	-1	-1
5CNE001255	Training	-1	-1
5CNE001262	Training	-1	-1
5CNE001268	Training	-1	-1
5CNE001275	Training	-1	-1
5CNE001286	Training	-1	-1
5CNE001287	Training	-1	-1
5CNE001303	Training	-1	-1
5CNE001305	Training	-1	-1
5CNE001318	Training	-1	-1
5CNE001335	Training	-1	-1
5CNE001342	Training	-1	-1
5CNE001347	Training	-1	-1
5CNE001357	Training	-1	-1
5CNE001378	Training	-1	-1
5CNE001409	Training	-1	-1
5CNE001412	Training	-1	-1
5CNE001448	Training	-1	-1
5CNE001464	Training	-1	-1
5CNE001478	Training	-1	-1
5CNE001490	Training	-1	-1
5CNE001505	Training	-1	-1
5CNE001506	Training	-1	-1
5CNE001507	Training	-1	-1
5CNE001530	Training	-1	-1
5CNE001536	Training	-1	-1
5CNE001540	Training	-1	-1
5CNE001553	Training	-1	-1
5CNE001575	Training	-1	-1
5CNE001586	Training	-1	-1
5CNE001587	Training	-1	-1
5CNE001617	Training	-1	-1
5CNE001631	Training	-1	-1
5CNE001644	Training	-1	-1
5CNE001654	Training	-1	-1
5CNE001655	Training	-1	-1
5CNE001667	Training	-1	-1
5CNE001762	Training	-1	-1
5CNE001766	Training	-1	-1
5CNE001783	Training	-1	-1
5CNE001791	Training	-1	-1
5CNE001834	Training	-1	-1
5CNE001879	Training	-1	-1
5CNE001914	Training	-1	-1
5CNE001920	Training	-1	-1
5CNE001971	Training	-1	-1
5CNE001974	Training	-1	-1
5CNE001988	Training	-1	-1
5CNE002009	Training	-1	-1
5CNE002038	Training	-1	-1
5CNE002068	Training	-1	-1
5CNE002070	Training	-1	-1
5CNE002075	Training	-1	-1
5CNE002093	Training	-1	-1
5CNE002115	Training	-1	-1
5CNE002131	Training	-1	-1
5CNE002146	Training	-1	-1
5CNE002160	Training	-1	-1
5CNE002171	Training	-1	-1
5CNE002194	Training	-1	-1
5CNE002210	Training	-1	-1
5CNE002226	Training	-1	-1
5CNE002246	Training	-1	-1
5CNE002252	Training	-1	-1
5CNE002273	Training	-1	-1
5CNE002282	Training	-1	-1
5CNE002348	Training	-1	-1
5CNE002349	Training	-1	-1
5CNE002351	Training	-1	-1
5CNE002356	Training	-1	-1
5CNE002381	Training	-1	-1
5CNE002412	Training	-1	-1
5CNE002425	Training	-1	-1
5CNE002460	Training	-1	-1
5CNE002484	Training	-1	-1
5CNE002504	Training	-1	-1
5CNE002528	Training	-1	-1
5CNE002561	Training	-1	-1
5CNE002587	Training	-1	-1
5CNE002613	Training	-1	-1
5CNE002615	Training	-1	-1
5CNE002662	Training	-1	-1
5CNE002681	Training	-1	-1
5CNE002698	Training	-1	-1
5CNE002708	Training	-1	-1
5CNE002718	Training	-1	-1
5CNE002731	Training	-1	-1
5CNE002740	Training	-1	-1
5CNE002764	Training	-1	-1
5CNE002780	Training	-1	-1
5CNE002798	Training	-1	-1
5CNE002822	Training	-1	-1
5CNE002823	Training	-1	-1
5CNE002880	Training	-1	-1
5CNE002882	Training	-1	-1
5CNE002895	Training	-1	-1
5CNE002898	Training	-1	-1
5CNE002958	Training	-1	-1
5CNE002960	Training	-1	-1
5CNE002987	Training	-1	-1
5CNE003016	Training	-1	-1
5CNE003021	Training	-1	-1
5CNE003022	Training	-1	-1
5CNE003023	Training	-1	-1
5CNE003036	Training	-1	-1
5CNE003067	Training	-1	-1
5CNE003083	Training	-1	-1
5CNE003093	Training	-1	-1
5CNE003105	Training	-1	-1
5CNE003113	Training	-1	-1
5CNE003117	Training	-1	-1
5CNE003152	Training	-1	-1
5CNE003225	Training	-1	-1
5CNE003276	Training	-1	-1
5CNE003346	Training	-1	-1
5CNE003347	Training	-1	-1
5CNE003352	Training	-1	-1
5CNE003373	Training	-1	-1
5CNE003387	Training	-1	-1
5CNE003414	Training	-1	-1
5CNE003419	Training	-1	-1
5CNE003430	Training	-1	-1
5CNE003443	Training	-1	-1
5CNE003444	Training	-1	-1
5CNE003447	Training	-1	-1
5CNE003455	Training	-1	-1
5CNE003456	Training	-1	-1
5CNE003469	Training	-1	-1
5CNE003492	Training	-1	-1
5CNE003507	Training	-1	-1
5CNE003516	Training	-1	-1
5CNE003521	Training	-1	-1
5CNE003568	Training	-1	-1
5CNE003599	Training	-1	-1
5CNE003611	Training	-1	-1
5CNE003612	Training	-1	-1
5CNE003613	Training	-1	-1
5CNE003623	Training	-1	-1
5CNE003643	Training	-1	-1
5CNE003662	Training	-1	-1
5CNE003674	Training	-1	-1
5CNE003676	Training	-1	-1
5CNE003730	Training	-1	-1
5CNE003755	Training	-1	-1
5CNE003830	Training	-1	-1
5CNE003842	Training	-1	-1
5CNE003848	Training	-1	-1
5CNE003858	Training	-1	-1
5CNE003928	Training	-1	-1
5CNE003933	Training	-1	-1
5CNE003957	Training	-1	-1
5CNE003961	Training	-1	-1
5CNE004008	Training	-1	-1
5CNE004041	Training	-1	-1
5CNE004106	Training	-1	-1
5CNE004133	Training	-1	-1
5CNE004135	Training	-1	-1
5CNE004146	Training	-1	-1
5CNE004186	Training	-1	-1
5CNE004197	Training	-1	-1
5CNE004202	Training	-1	-1
5CPO000360	Training	-1	-1
5R000016	Training	-1	-1
5CXX000117	Training	-1	-1
5ENI000018	Training	-1	-1
5ENI000022	Training	-1	-1
5ENI000052	Training	-1	-1
5ENI000063	Training	-1	-1
5ENI000078	Training	-1	-1
5ENI000104	Training	-1	-1
5ENI000116	Training	-1	-1
5ENI000135	Training	-1	-1
5ENI000156	Training	-1	-1
5ENI000185	Training	-1	-1
5ENI000210	Training	-1	-1
5ENI000217	Training	-1	-1
5FLA000001	Training	-1	-1
5FNE000036	Training	-1	-1
5FNE000038	Training	-1	-1
5FOX000002	Training	-1	-1
5FOX000003	Training	-1	-1
5FOX000008	Training	-1	-1
5FVE000017	Training	-1	-1
5GCI000007	Training	-1	-1
5GFU000005	Training	-1	-1
5GIN000033	Training	-1	-1
5GZE000007	Training	-1	-1
5HIN000006	Training	-1	-1
5HJE000006	Training	-1	-1
5HLI000011	Training	-1	-1
5LBI000004	Training	-1	-1
5LED000015	Training	-1	-1
5LED000022	Training	-1	-1
5LED000023	Training	-1	-1
5LIR000001	Training	-1	-1
5LKO000001	Training	-1	-1
5MAN000007	Training	-1	-1
5MAN000009	Training	-1	-1
5MCO000021	Training	-1	-1
5MGR000001	Training	-1	-1
5MGR000004	Training	-1	-1
5MGR000012	Training	-1	-1
5MGR000049	Training	-1	-1
5MLI000009	Training	-1	-1
5MLI000013	Training	-1	-1
5NCR000019	Training	-1	-1
5NCR000066	Training	-1	-1
5NCR000083	Training	-1	-1
5NCR000126	Training	-1	-1
5NCR000128	Training	-1	-1
5NCR000144	Training	-1	-1
5NCR000150	Training	-1	-1
5NCR000163	Training	-1	-1
5NCR000173	Training	-1	-1
5NCR000186	Training	-1	-1
5NCR000194	Training	-1	-1
5NFR000011	Training	-1	1
5NPA000006	Training	-1	-1
5NPA000017	Training	-1	-1
5NUN000004	Training	-1	-1
5OXX000061	Training	-1	-1
5OXX000074	Training	-1	-1
5PAN000002	Training	-1	-1
5PAN000016	Training	-1	-1
5PBE000044	Training	-1	-1
5PBR000037	Training	-1	-1
5PBR000080	Training	-1	-1
5PBR000083	Training	-1	-1
5PCA000013	Training	-1	-1
5PCA000021	Training	-1	-1
5PCA000082	Training	-1	-1
5PCA000093	Training	-1	-1
5PCH000041	Training	-1	-1
5PCH000093	Training	-1	-1
5PCH000116	Training	-1	-1
5PCI000027	Training	-1	-1
5PEQ000003	Training	-1	-1
5PGR000009	Training	-1	-1
5PIN000149	Training	-1	-1
5PNA000002	Training	-1	-1
5PNA000005	Training	-1	-1
5POS000017	Training	-1	-1
5PPU000002	Training	-1	-1
5PTR000242	Training	-1	-1
5PXX000003	Training	-1	-1
5PXX000004	Training	-1	-1
5PXX000225	Training	-1	-1
5PXX000343	Training	-1	-1
5PXX000378	Training	-1	-1
5RMI000001	Training	-1	-1
5SCE000045	Training	-1	-1
5SCE000091	Training	-1	-1
5SCE000145	Training	-1	-1
5SCE000153	Training	-1	1
5SCE000171	Training	-1	-1
5SCE000183	Training	-1	-1
5SCE000225	Training	-1	-1
5SCE000363	Training	-1	-1
5SCE000551	Training	-1	-1
5SCE000558	Training	-1	-1
5SCE000629	Training	-1	-1
5SCE000642	Training	-1	-1
5SCE000649	Training	-1	-1
5SCE000690	Training	-1	-1
5SCE000698	Training	-1	-1
5SCO000125	Training	-1	-1
5SCO000701	Training	-1	-1
5SKO000003	Training	-1	-1
5SPO000063	Training	-1	-1
5SPO000146	Training	-1	-1
5SPO000202	Training	-1	-1
5SPO000217	Training	-1	-1
5SPO000231	Training	-1	-1
5SPO000258	Training	-1	1
5SPO000260	Training	-1	-1
5SPO000278	Training	-1	-1
5SPO000282	Training	-1	-1
5SPO000288	Training	-1	-1
5SPO000384	Training	-1	-1
5SPO000410	Training	-1	-1
5SPO000420	Training	-1	-1
5SPO000437	Training	-1	-1
5SPO000462	Training	-1	-1
5SPO000469	Training	-1	-1
5SPO000477	Training	-1	-1
5SPO000492	Training	-1	-1
5SPO000498	Training	-1	-1
5SPO000539	Training	-1	-1
5SPO000552	Training	-1	-1
5SPO000600	Training	-1	-1
5SPO000668	Training	-1	-1
5SPO000688	Training	-1	-1
5SPO000724	Training	-1	-1
5SPO000729	Training	-1	-1
5SPO000754	Training	-1	-1
5SPO000755	Training	-1	-1
5SPO000782	Training	-1	-1
5SPO000791	Training	-1	-1
5SPO000795	Training	-1	-1
5SPO000830	Training	-1	-1
5SPO000842	Training	-1	-1
5SPO000907	Training	-1	-1
5SRA000009	Training	-1	-1
5SSC000692	Training	-1	-1
5TAT000007	Training	-1	-1
5TEM000006	Training	-1	-1
5THA000026	Training	-1	-1
5THA000028	Training	-1	-1
5TRU000197	Training	-1	-1
5TVI000186	Training	-1	-1
5TVI000188	Training	-1	-1
5UMA000013	Training	-1	-1
5UMA000016	Training	-1	-1
5UMA000030	Training	-1	-1
5VDA000007	Training	-1	-1
5VVO000015	Training	-1	-1
5YLI000001	Training	-1	-1
5ZRO000001	Training	-1	-1
3AAC000004	Training	-1	-1
3AAU000014	Training	-1	-1
3AAW000002	Training	-1	-1
3ABE000006	Training	-1	-1
3ABI000029	Training	-1	-1
3ABI000065	Training	-1	-1
3ACA000170	Training	-1	-1
3ACA000200	Training	-1	-1
3ACO000025	Training	-1	-1
3ADE000001	Training	-1	-1
3AFU000005	Training	-1	-1
3AFU000033	Training	-1	-1
3AFU000039	Training	-1	-1
3AFU000051	Training	-1	-1
3ALO000001	Training	-1	-1
3ALO000012	Training	-1	-1
3ALO000015	Training	-1	-1
3ANI000010	Training	-1	-1
3ANI000011	Training	-1	-1
3ANI000092	Training	-1	-1
3ANI000107	Training	-1	-1
3ANI000130	Training	-1	-1
3ANI000131	Training	-1	-1
3AOR000035	Training	-1	-1
3AOR000037	Training	-1	-1
3AOR000116	Training	-1	-1
3ATE000006	Training	-1	-1
3ATU000004	Training	-1	-1
3BFU000012	Training	-1	-1
3CAL000059	Training	-1	-1
3CBA000019	Training	-1	-1
3CCI000025	Training	-1	-1
3CCO000193	Training	-1	-1
3CCU000009	Training	-1	-1
3CEL000662	Training	-1	-1
3CEL001743	Training	-1	-1
3CFU000034	Training	-1	-1
3CFU000040	Training	-1	-1
3CGL000021	Training	-1	-1
3CGL000030	Training	-1	-1
3CHE000009	Training	-1	-1
3CIM000038	Training	-1	-1
[truncated: 17,014 more rows]

## Sheet: ANN-Nandy prediction
ITS2 (1)/UTRs (-1)	Subset	Observation	Prediction
5771495	Training	1	1
2660992	Training	1	1
1688214	Training	1	1
39104362	Training	1	1
22036175	Training	1	1
6686775	Training	1	1
27451399	Training	1	1
27451461	Training	1	1
6686859	Training	1	1
37954401	Training	1	1
37954414	Training	1	1
37954420	Training	1	1
20379204	Training	1	1
15428637	Training	1	1
9408072	Training	1	-1
21666890	Training	1	1
37954526	Training	1	1
18449072	Training	1	1
32442341	Training	1	1
6288902	Training	1	1
18449096	Training	1	1
37954574	Training	1	1
17027164	Training	1	1
32346321	Training	1	1
38567596	Training	1	1
8979877	Training	1	1
6642961	Training	1	1
17154864	Training	1	1
17154871	Training	1	1
40363430	Training	1	1
3075447	Training	1	1
37954742	Training	1	1
14486629	Training	1	1
33086993	Training	1	1
33086994	Training	1	1
4808133	Training	1	1
17385405	Training	1	1
31322704	Training	1	1
16215425	Training	1	1
30844201	Training	1	1
30844203	Training	1	1
33087011	Training	1	1
33087014	Training	1	1
32134793	Training	1	1
25140647	Training	1	1
14582941	Training	1	1
14582965	Training	1	1
12240193	Training	1	1
20136718	Training	1	1
6687658	Training	1	1
20136720	Training	1	1
20136724	Training	1	1
20136725	Training	1	1
6687733	Training	1	1
12658296	Training	1	1
24849906	Training	1	1
22859172	Training	1	1
2995821	Training	1	1
5306026	Training	1	1
7533132	Training	1	-1
2329943	Training	1	-1
11037409	Training	1	-1
11037421	Training	1	1
11037426	Training	1	1
1658201	Training	1	1
1658206	Training	1	1
11037439	Training	1	1
1658210	Training	1	1
37500443	Training	1	1
30060444	Training	1	1
30060456	Training	1	1
18103935	Training	1	-1
30060461	Training	1	1
1658247	Training	1	1
2970379	Training	1	1
2970386	Training	1	1
20805923	Training	1	1
37196787	Training	1	1
18699537	Training	1	1
37622327	Training	1	1
37622335	Training	1	1
23428382	Training	1	1
33320376	Training	1	1
12658929	Training	1	-1
37781460	Training	1	-1
4127938	Training	1	-1
46401434	Training	1	-1
19224236	Training	1	1
33274533	Training	1	1
46560550	Training	1	1
46560551	Training	1	1
1832344	Training	1	1
5524488	Training	1	1
34923048	Training	1	1
19171668	Training	1	1
11230469	Training	1	1
31324289	Training	1	1
14578535	Training	1	1
25136311	Training	1	-1
4731505	Training	1	1
18643278	Training	1	1
32329621	Training	1	1
17016386	Training	1	1
18643290	Training	1	1
15293545	Training	1	1
18643298	Training	1	1
25070765	Training	1	1
15293552	Training	1	1
15293555	Training	1	1
18643305	Training	1	1
15293566	Training	1	1
25070787	Training	1	1
25070796	Training	1	1
25070797	Training	1	1
15293589	Training	1	-1
29027640	Training	1	1
30313476	Training	1	1
30313477	Training	1	1
30313478	Training	1	1
7341118	Training	1	1
37359499	Training	1	1
21425761	Training	1	1
7341144	Training	1	1
37359513	Training	1	1
3282420	Training	1	1
3282482	Training	1	1
3136283	Training	1	1
3372705	Training	1	1
20330487	Training	1	1
20330498	Training	1	1
3372725	Training	1	1
3372727	Training	1	1
3372729	Training	1	1
18105113	Training	1	1
18105114	Training	1	1
38422604	Training	1	1
4539776	Training	1	1
14270074	Training	1	1
4206283	Training	1	1
28427850	Training	1	1
28427864	Training	1	1
28427867	Training	1	1
28427880	Training	1	1
28427881	Training	1	1
27448199	Training	1	1
28427884	Training	1	1
33334246	Training	1	1
33334276	Training	1	1
21759603	Training	1	-1
9801952	Training	1	1
9801970	Training	1	1
9801972	Training	1	1
3811194	Training	1	1
3077904	Training	1	1
3341783	Training	1	1
6689910	Training	1	1
14193179	Training	1	1
30526200	Training	1	1
12697887	Training	1	1
18028563	Training	1	1
22854581	Training	1	1
2754772	Training	1	1
9622079	Training	1	1
2754789	Training	1	1
2754803	Training	1	1
6478338	Training	1	1
32965302	Training	1	1
27261719	Training	1	1
7105959	Training	1	1
13241218	Training	1	1
12043962	Training	1	1
31580817	Training	1	1
12043994	Training	1	1
28627844	Training	1	1
4185849	Training	1	1
16417636	Training	1	1
16417697	Training	1	1
5019401	Training	1	1
5672622	Training	1	1
22770731	Training	1	1
30691759	Training	1	1
30691763	Training	1	1
8886313	Training	1	1
5230438	Training	1	1
5230441	Training	1	1
5230446	Training	1	1
5918896	Training	1	1
45558607	Training	1	1
45558617	Training	1	1
24210498	Training	1	1
30315218	Training	1	1
15419915	Training	1	1
38564543	Training	1	1
1654306	Training	1	1
24210637	Training	1	1
10119824	Training	1	1
10119838	Training	1	1
10119843	Training	1	1
4630816	Training	1	1
4630826	Training	1	1
18150348	Training	1	1
18150355	Training	1	1
45238375	Training	1	1
5726208	Training	1	1
20531622	Training	1	1
5726221	Training	1	1
6093117	Training	1	1
13249180	Training	1	1
37778520	Training	1	1
14091691	Training	1	1
42821127	Training	1	1
42821128	Training	1	1
42821135	Training	1	1
42821136	Training	1	1
22901903	Training	1	1
42821155	Training	1	1
42821157	Training	1	1
42821162	Training	1	1
42821165	Training	1	1
42821168	Training	1	1
27262976	Training	1	1
34328664	Training	1	1
34328679	Training	1	1
45250309	Training	1	1
12642291	Training	1	1
451920	Training	1	1
8572346	Training	1	1
20146530	Training	1	1
20146531	Training	1	1
18446859	Training	1	1
4028078	Training	1	1
33386523	Training	1	1
9437366	Training	1	1
28865627	Training	1	1
37933853	Training	1	1
30720184	Training	1	1
44893893	Training	1	1
8118646	Training	1	1
28629372	Training	1	1
28629373	Training	1	1
5758297	Training	1	1
18478651	Training	1	1
12231916	Training	1	1
12231923	Training	1	1
12231928	Training	1	1
8650295	Training	1	1
31442276	Training	1	1
21627845	Training	1	1
23263605	Training	1	1
41584515	Training	1	1
13346141	Training	1	1
5353634	Training	1	1
24461043	Training	1	1
15420305	Training	1	1
33318510	Training	1	1
15722367	Training	1	1
15722368	Training	1	1
27450165	Training	1	1
15722412	Training	1	1
5777597	Training	1	1
37921837	Training	1	1
13094629	Training	1	1
38322986	Training	1	1
13094634	Training	1	1
24430002	Training	1	1
12656275	Training	1	1
28866547	Training	1	1
28866553	Training	1	-1
38348616	Training	1	-1
30270136	Training	1	1
17063373	Training	1	1
30270143	Training	1	1
21628468	Training	1	1
14575640	Training	1	1
14575651	Training	1	1
2230953	Training	1	-1
530848	Training	1	-1
22022966	Training	1	-1
22022968	Training	1	-1
18074733	Training	1	1
14718901	Training	1	1
20302923	Training	1	1
14718964	Training	1	1
12239970	Training	1	1
45503962	Training	1	1
24430491	Training	1	1
3005803	Training	1	1
32364204	Training	1	1
2642017	Training	1	1
1245678	Training	1	1
2660783	Training	1	1
2660789	Training	1	1
31281737	Training	1	1
31281742	Training	1	1
5AAL000042	Training	1	1
5AAL000054	Training	1	1
5ABE000008	Training	1	1
5ABI000030	Training	1	1
5ABR000003	Training	1	1
5ACA000007	Training	1	1
5ACA000177	Training	1	1
5ACA000229	Training	1	1
5ACA000352	Training	1	1
5ACA000359	Training	1	1
5ACI000001	Training	1	1
5AFL000001	Training	1	1
5AIM000003	Training	1	1
5AME000074	Training	1	1
5ANI000029	Training	1	-1
5ANI000051	Training	1	-1
5ANI000080	Training	1	-1
5ANI000100	Training	1	1
5ANI000103	Training	1	1
5AOR000001	Training	1	1
5AOR000015	Training	1	1
5APA000007	Training	1	1
5APA000014	Training	1	1
5ASO000003	Training	1	1
5ATE000004	Training	1	1
5ATE000007	Training	1	1
5BGR000016	Training	1	1
5CAL000007	Training	1	1
5CAL000063	Training	1	1
5CAL000065	Training	1	1
5CAL000083	Training	1	1
5CAL000086	Training	1	1
5CCA000232	Training	1	1
5CCI000018	Training	1	1
5CCO000076	Training	1	1
5CEL000871	Training	1	1
5CFU000029	Training	1	1
5CGL000021	Training	1	1
5CHE000002	Training	1	1
5CHE000003	Training	1	1
5CIM000027	Training	1	1
5CIM000039	Training	1	1
5CNE000016	Training	1	1
5CNE000018	Training	1	1
5CNE000035	Training	1	1
5CNE000048	Training	1	1
5CNE000069	Training	1	1
5CNE000070	Training	1	1
5CNE000092	Training	1	1
5CNE000096	Training	1	1
5CNE000097	Training	1	1
5CNE000141	Training	1	1
5CNE000148	Training	1	1
5CNE000155	Training	1	1
5CNE000157	Training	1	1
5CNE000183	Training	1	1
5CNE000198	Training	1	1
5CNE000200	Training	1	1
5CNE000231	Training	1	1
5CNE000233	Training	1	1
5CNE000240	Training	1	1
5CNE000246	Training	1	1
5CNE000255	Training	1	1
5CNE000268	Training	1	1
5CNE000290	Training	1	1
5CNE000300	Training	1	1
5CNE000302	Training	1	1
5CNE000313	Training	1	1
5CNE000351	Training	1	1
5CNE000371	Training	1	-1
5CNE000404	Training	1	1
5CNE000411	Training	1	1
5CNE000444	Training	1	1
5CNE000489	Training	1	1
5CNE000499	Training	1	1
5CNE000504	Training	1	1
5CNE000512	Training	1	1
5CNE000519	Training	1	1
5CNE000530	Training	1	1
5CNE000533	Training	1	1
5CNE000540	Training	1	-1
5CNE000551	Training	1	-1
5CNE000553	Training	1	1
5CNE000565	Training	1	1
5CNE000577	Training	1	1
5CNE000598	Training	1	1
5CNE000623	Training	1	1
5CNE000626	Training	1	1
5CNE000648	Training	1	1
5CNE000672	Training	1	1
5CNE000686	Training	1	-1
5CNE000703	Training	1	-1
5CNE000764	Training	1	1
5CNE000770	Training	1	1
5CNE000778	Training	1	1
5CNE000788	Training	1	-1
5CNE000809	Training	1	1
5CNE000816	Training	1	1
5CNE000846	Training	1	1
5CNE000851	Training	1	-1
5CNE000861	Training	1	-1
5CNE000873	Training	1	-1
5CNE000882	Training	1	1
5CNE000891	Training	1	1
5CNE000894	Training	1	1
5CNE000912	Training	1	1
5CNE000959	Training	1	1
5CNE000960	Training	1	1
5CNE000985	Training	1	1
5CNE000990	Training	1	1
5CNE000997	Training	1	1
5CNE001008	Training	1	1
5CNE001022	Training	1	1
5CNE001046	Training	1	1
5CNE001062	Training	1	1
5CNE001078	Training	1	1
5CNE001087	Training	1	-1
5CNE001105	Training	1	-1
5CNE001122	Training	1	1
5CNE001131	Training	1	1
5CNE001133	Training	1	1
5CNE001136	Training	1	1
5CNE001182	Training	1	1
5CNE001207	Training	1	1
5CNE001209	Training	1	1
5CNE001212	Training	1	1
5CNE001216	Training	1	1
5CNE001217	Training	1	1
5CNE001228	Training	1	1
5CNE001298	Training	1	1
5CNE001300	Training	1	1
5CNE001302	Training	1	1
5CNE001320	Training	1	1
5CNE001324	Training	1	1
5CNE001329	Training	1	1
5CNE001349	Training	1	1
5CNE001372	Training	1	1
5CNE001404	Training	1	1
5CNE001406	Training	1	1
5CNE001434	Training	1	1
5CNE001510	Training	1	1
5CNE001529	Training	1	1
5CNE001552	Training	1	1
5CNE001589	Training	1	1
5CNE001637	Training	1	1
5CNE001668	Training	1	1
5CNE001673	Training	1	1
5CNE001683	Training	1	-1
5CNE001722	Training	1	-1
5CNE001723	Training	1	-1
5CNE001732	Training	1	-1
5CNE001746	Training	1	-1
5CNE001753	Training	1	-1
5CNE001764	Training	1	1
5CNE001775	Training	1	1
5CNE001866	Training	1	1
5CNE001882	Training	1	1
5CNE001912	Training	1	1
5CNE001916	Training	1	1
5CNE001929	Training	1	1
5CNE001933	Training	1	1
5CNE001986	Training	1	1
5CNE001987	Training	1	1
5CNE001994	Training	1	1
5CNE002007	Training	1	1
5CNE002026	Training	1	1
5CNE002028	Training	1	1
5CNE002040	Training	1	1
5CNE002103	Training	1	1
5CNE002110	Training	1	1
5CNE002116	Training	1	1
5CNE002140	Training	1	1
5CNE002147	Training	1	1
5CNE002150	Training	1	1
5CNE002155	Training	1	1
5CNE002203	Training	1	1
5CNE002211	Training	1	1
5CNE002234	Training	1	1
5CNE002248	Training	1	1
5CNE002251	Training	1	-1
5CNE002254	Training	1	1
5CNE002310	Training	1	1
5CNE002315	Training	1	1
5CNE002316	Training	1	1
5CNE002325	Training	1	-1
5CNE002347	Training	1	-1
5CNE002352	Training	1	1
5CNE002354	Training	1	1
5CNE002370	Training	1	1
5CNE002373	Training	1	-1
5CNE002383	Training	1	1
5CNE002420	Training	1	-1
5CNE002437	Training	1	-1
5CNE002457	Training	1	-1
5CNE002464	Training	1	1
5CNE002467	Training	1	1
5CNE002477	Training	1	1
5CNE002500	Training	1	1
5CNE002522	Training	1	1
5CNE002547	Training	1	1
5CNE002556	Training	1	1
5CNE002559	Training	1	1
5CNE002574	Training	1	1
5CNE002576	Training	1	1
5CNE002586	Training	1	1
5CNE002616	Training	1	1
5CNE002629	Training	1	1
5CNE002675	Training	1	1
5CNE002685	Training	1	1
5CNE002691	Training	1	1
5CNE002697	Training	1	1
5CNE002749	Training	1	1
5CNE002767	Training	1	1
5CNE002790	Training	1	1
5CNE002791	Training	1	1
5CNE002827	Training	1	1
5CNE002842	Training	1	1
5CNE002860	Training	1	1
5CNE002884	Training	1	-1
5CNE002912	Training	1	1
5CNE002923	Training	1	1
5CNE002937	Training	1	1
5CNE002950	Training	1	1
5CNE002955	Training	1	1
5CNE002961	Training	1	1
5CNE002967	Training	1	1
5CNE002999	Training	1	1
5CNE003038	Training	1	1
5CNE003044	Training	1	1
5CNE003071	Training	1	1
5CNE003081	Training	1	1
5CNE003142	Training	1	1
5CNE003148	Training	1	1
5CNE003151	Training	1	1
5CNE003163	Training	1	1
5CNE003169	Training	1	1
5CNE003171	Training	1	1
5CNE003176	Training	1	1
5CNE003179	Training	1	1
5CNE003235	Training	1	1
5CNE003258	Training	1	1
5CNE003295	Training	1	1
5CNE003302	Training	1	1
5CNE003303	Training	1	1
5CNE003322	Training	1	1
5CNE003329	Training	1	1
5CNE003343	Training	1	1
5CNE003377	Training	1	1
5CNE003392	Training	1	1
5CNE003448	Training	1	1
5CNE003457	Training	1	1
5CNE003487	Training	1	1
5CNE003493	Training	1	1
5CNE003505	Training	1	1
5CNE003532	Training	1	1
5CNE003562	Training	1	1
5CNE003570	Training	1	1
5CNE003575	Training	1	1
5CNE003589	Training	1	1
5CNE003604	Training	1	1
5CNE003618	Training	1	1
5CNE003673	Training	1	1
5CNE003736	Training	1	1
5CNE003747	Training	1	1
5CNE003763	Training	1	1
5CNE003795	Training	1	1
5CNE003797	Training	1	-1
5CNE003802	Training	1	1
5CNE003811	Training	1	1
5CNE003824	Training	1	1
5CNE003863	Training	1	1
5CNE003865	Training	1	1
5CNE003932	Training	1	1
5CNE003942	Training	1	1
5CNE003944	Training	1	1
5CNE003945	Training	1	1
5CNE003955	Training	1	1
5CNE003956	Training	1	1
5CNE004021	Training	1	1
5CNE004045	Training	1	1
5CNE004047	Training	1	1
5CNE004130	Training	1	1
5CNE004136	Training	1	-1
5CNE004149	Training	1	-1
5CNE004160	Training	1	-1
5CNE004181	Training	1	-1
5CNE004196	Training	1	-1
5CNE004200	Training	1	-1
5CPO000307	Training	1	1
5CVE000054	Training	1	1
5ENI000016	Training	1	1
5ENI000041	Training	1	-1
5ENI000056	Training	1	-1
5ENI000119	Training	1	-1
5ENI000178	Training	1	1
5ENI000180	Training	1	1
5ENI000183	Training	1	1
5ENI000199	Training	1	1
5ENI000211	Training	1	1
5FCU000002	Training	1	1
5FNE000034	Training	1	1
5FNE000041	Training	1	1
5FOX000026	Training	1	1
5FVE000008	Training	1	1
5GCI000002	Training	1	1
5GGR000002	Training	1	1
5GMO000099	Training	1	1
5GTR000019	Training	1	1
5HVI000110	Training	1	1
5IOR000003	Training	1	1
5KLA000006	Training	1	1
5LED000026	Training	1	1
5LED000027	Training	1	1
5LED000036	Training	1	1
5LPS000001	Training	1	1
5MAN000008	Training	1	1
5MAN000022	Training	1	1
5MGR000015	Training	1	1
5MGR000029	Training	1	1
5MHA000004	Training	1	1
5MLI000003	Training	1	1
5MNI000012	Training	1	1
5MPH000001	Training	1	1
5NCR000008	Training	1	1
5NCR000016	Training	1	1
5NCR000068	Training	1	1
5NCR000103	Training	1	1
5NCR000106	Training	1	1
5NCR000139	Training	1	1
5NCR000190	Training	1	1
5NFR000007	Training	1	1
5NFR000008	Training	1	1
5NHA000016	Training	1	1
5NPA000001	Training	1	1
5NPA000016	Training	1	-1
5OXX000058	Training	1	-1
5PBL000005	Training	1	-1
5PBR000065	Training	1	-1
5PCA000020	Training	1	-1
5PCA000091	Training	1	-1
5PCH000056	Training	1	-1
5PGI000038	Training	1	-1
5PIN000155	Training	1	1
5PIN000156	Training	1	-1
5PIN000191	Training	1	-1
5PIN000195	Training	1	-1
5PIN000196	Training	1	-1
5POS000021	Training	1	1
5PPA000002	Training	1	1
5PPA000257	Training	1	-1
5PSA000652	Training	1	-1
5PST000001	Training	1	-1
5PTI000001	Training	1	1
5PTI000005	Training	1	1
5RXX000775	Training	1	1
5SBO000004	Training	1	1
5SCE000012	Training	1	1
5SCE000036	Training	1	1
5SCE000107	Training	1	1
5SCE000119	Training	1	1
5SCE000156	Training	1	-1
5SCE000165	Training	1	1
5SCE000167	Training	1	1
5SCE000196	Training	1	1
5SCE000214	Training	1	1
5SCE000277	Training	1	1
5SCE000286	Training	1	1
5SCE000314	Training	1	1
5SCE000360	Training	1	-1
5SCE000372	Training	1	-1
5SCE000515	Training	1	1
5SCE000537	Training	1	1
5SCE000545	Training	1	1
5SCE000560	Training	1	1
5SCE000561	Training	1	1
5SCE000591	Training	1	1
5SCE000594	Training	1	1
5SCE000668	Training	1	1
5SCE000695	Training	1	-1
5SCO000705	Training	1	1
5SPO000058	Training	1	1
5SPO000064	Training	1	1
5SPO000121	Training	1	1
5SPO000156	Training	1	1
5SPO000229	Training	1	-1
5SPO000273	Training	1	-1
5SPO000304	Training	1	1
5SPO000320	Training	1	-1
5SPO000332	Training	1	-1
5SPO000340	Training	1	1
5SPO000348	Training	1	1
5SPO000494	Training	1	1
5SPO000500	Training	1	1
5SPO000547	Training	1	1
5SPO000580	Training	1	1
5SPO000618	Training	1	1
5SPO000637	Training	1	1
5SPO000653	Training	1	1
5SPO000662	Training	1	1
5SPO000674	Training	1	1
5SPO000709	Training	1	1
5SPO000742	Training	1	1
5SPO000779	Training	1	1
5SPO000783	Training	1	1
5SPO000787	Training	1	1
5SPO000792	Training	1	1
5SPO000815	Training	1	1
5SPO000822	Training	1	1
5SSC001632	Training	1	1
5TAT000006	Training	1	1
5THA000015	Training	1	1
5TMU000006	Training	1	1
5TOC000002	Training	1	-1
5TRU000013	Training	1	-1
5TVE000004	Training	1	-1
5TXX000027	Training	1	1
5UFA000009	Training	1	1
5UMA000011	Training	1	-1
5UXX000304	Training	1	1
5VDA000004	Training	1	1
5VVO000017	Training	1	1
5YLI000013	Training	1	1
3AAC000026	Training	1	1
3AAC000058	Training	1	1
3AAL000004	Training	1	1
3ABI000013	Training	1	1
3ABI000016	Training	1	1
3ABI000032	Training	1	1
3ABI000040	Training	1	1
3ABI000049	Training	1	1
3ACA000208	Training	1	1
3ACA000222	Training	1	1
3ADE000026	Training	1	1
3AFL000016	Training	1	1
3AFU000001	Training	1	1
3AFU000025	Training	1	1
3AFU000062	Training	1	1
3AFU000066	Training	1	1
3AGY000001	Training	1	1
3AKA000004	Training	1	1
3AMU000008	Training	1	1
3ANI000007	Training	1	1
3ANI000029	Training	1	1
3ANI000083	Training	1	1
3ANI000110	Training	1	1
3AOL000001	Training	1	1
3AOR000012	Training	1	1
3AOR000042	Training	1	1
3APA000015	Training	1	1
3AQU000002	Training	1	1
3ARA000002	Training	1	1
3BBA000002	Training	1	1
3BFU000010	Training	1	1
3BFU000011	Training	1	1
3BGR000023	Training	1	1
3BOC000004	Training	1	1
3CAL000005	Training	1	1
3CAL000056	Training	1	1
3CAL000075	Training	1	1
3CAL000077	Training	1	1
3CAL000084	Training	1	1
3CAL000086	Training	1	1
3CBA000021	Training	1	1
3CCI000021	Training	1	1
3CEL000954	Training	1	-1
3CFU000021	Training	1	1
3CGL000018	Training	1	1
3CHE000022	Training	1	1
3CHU000005	Training	1	-1
3CIM000030	Training	1	-1
3CNE000022	Training	1	1
3CNE000035	Training	1	1
3CNE000053	Training	1	1
3CNE000077	Training	1	-1
3CNE000088	Training	1	-1
3CNE000100	Training	1	1
3CNE000110	Training	1	1
3CNE000137	Training	1	1
3CNE000151	Training	1	1
3CNE000152	Training	1	1
3CNE000162	Training	1	1
3CNE000168	Training	1	1
3CNE000178	Training	1	1
3CNE000191	Training	1	1
3CNE000196	Training	1	1
3CNE000199	Training	1	1
3CNE000221	Training	1	1
3CNE000242	Training	1	1
3CNE000246	Training	1	1
3CNE000271	Training	1	1
3CNE000274	Training	1	1
3CNE000314	Training	1	1
3CNE000325	Training	1	1
3CNE000335	Training	1	1
3CNE000341	Training	1	1
3CNE000359	Training	1	1
3CNE000360	Training	1	1
3CNE000367	Training	1	1
3CNE000389	Training	1	1
3CNE000409	Training	1	1
3CNE000410	Training	1	1
3CNE000418	Training	1	1
3CNE000423	Training	1	1
3CNE000436	Training	1	1
3CNE000441	Training	1	1
3CNE000444	Training	1	1
3CNE000508	Training	1	1
3CNE000511	Training	1	1
3CNE000556	Training	1	1
3CNE000561	Training	1	1
3CNE000574	Training	1	1
3CNE000576	Training	1	1
3CNE000596	Training	1	1
3CNE000598	Training	1	1
3CNE000603	Training	1	1
3CNE000612	Training	1	1
3CNE000640	Training	1	1
3CNE000694	Training	1	1
3CNE000697	Training	1	1
3CNE000710	Training	1	1
3CNE000720	Training	1	1
3CNE000724	Training	1	1
3CNE000743	Training	1	1
3CNE000746	Training	1	1
3CNE000748	Training	1	1
3CNE000758	Training	1	1
3CNE000759	Training	1	1
3CNE000791	Training	1	1
3CNE000806	Training	1	1
3CNE000808	Training	1	1
3CNE000810	Training	1	1
3CNE000823	Training	1	1
3CNE000871	Training	1	1
3CNE000875	Training	1	1
3CNE000888	Training	1	1
3CNE000891	Training	1	1
3CNE000901	Training	1	1
3CNE000903	Training	1	1
3CNE000921	Training	1	-1
3CNE000957	Training	1	1
3CNE000986	Training	1	1
3CNE000992	Training	1	1
3CNE001014	Training	1	1
3CNE001028	Training	1	-1
3CNE001035	Training	1	-1
3CNE001069	Training	1	-1
3CNE001076	Training	1	1
3CNE001077	Training	1	1
3CNE001094	Training	1	1
3CNE001100	Training	1	1
3CNE001139	Training	1	1
3CNE001155	Training	1	1
3CNE001161	Training	1	1
3CNE001194	Training	1	1
3CNE001241	Training	1	1
3CNE001254	Training	1	1
3CNE001275	Training	1	1
3CNE001285	Training	1	1
3CNE001292	Training	1	1
3CNE001294	Training	1	1
3CNE001300	Training	1	1
3CNE001305	Training	1	1
3CNE001307	Training	1	1
3CNE001340	Training	1	1
3CNE001341	Training	1	1
3CNE001362	Training	1	1
3CNE001386	Training	1	1
3CNE001392	Training	1	1
3CNE001415	Training	1	1
3CNE001419	Training	1	1
3CNE001422	Training	1	1
3CNE001442	Training	1	1
3CNE001457	Training	1	-1
3CNE001458	Training	1	1
3CNE001485	Training	1	1
3CNE001547	Training	1	1
3CNE001548	Training	1	1
3CNE001576	Training	1	1
3CNE001579	Training	1	1
3CNE001582	Training	1	1
3CNE001631	Training	1	1
3CNE001639	Training	1	1
3CNE001646	Training	1	1
3CNE001657	Training	1	1
3CNE001692	Training	1	1
3CNE001694	Training	1	1
3CNE001705	Training	1	1
3CNE001730	Training	1	1
3CNE001731	Training	1	1
3CNE001754	Training	1	-1
3CNE001770	Training	1	-1
3CNE001774	Training	1	-1
3CNE001777	Training	1	1
3CNE001801	Training	1	1
3CNE001807	Training	1	1
3CNE001824	Training	1	1
3CNE001837	Training	1	1
3CNE001849	Training	1	1
3CNE001851	Training	1	1
3CNE001853	Training	1	1
3CNE001879	Training	1	1
3CNE001894	Training	1	1
3CNE001941	Training	1	1
3CNE001948	Training	1	1
3CNE001969	Training	1	-1
3CNE002054	Training	1	1
3CNE002057	Training	1	-1
3CNE002063	Training	1	-1
3CNE002065	Training	1	1
3CNE002066	Training	1	1
3CNE002082	Training	1	1
3CNE002103	Training	1	1
3CNE002116	Training	1	1
3CNE002132	Training	1	-1
3CNE002133	Training	1	-1
3CNE002186	Training	1	-1
3CNE002195	Training	1	-1
3CNE002197	Training	1	1
3CNE002221	Training	1	1
3CNE002243	Training	1	1
3CNE002245	Training	1	1
3CNE002276	Training	1	1
3CNE002279	Training	1	1
3CNE002286	Training	1	-1
3CNE002293	Training	1	1
3CNE002321	Training	1	-1
3CNE002324	Training	1	1
3CNE002355	Training	1	1
3CNE002365	Training	1	1
3CNE002388	Training	1	1
3CNE002402	Training	1	1
3CNE002414	Training	1	1
3CNE002487	Training	1	1
3CNE002509	Training	1	1
3CNE002536	Training	1	1
3CNE002540	Training	1	1
3CNE002549	Training	1	1
3CNE002554	Training	1	1
3CNE002575	Training	1	1
3CNE002602	Training	1	1
3CNE002659	Training	1	1
3CNE002673	Training	1	1
3CNE002677	Training	1	1
3CNE002679	Training	1	1
3CNE002699	Training	1	1
3CNE002705	Training	1	1
3CNE002708	Training	1	1
3CNE002717	Training	1	1
3CNE002718	Training	1	1
3CNE002772	Training	1	1
3CNE002777	Training	1	1
3CNE002801	Training	1	1
3CNE002808	Training	1	1
3CNE002828	Training	1	1
3CNE002831	Training	1	1
3CNE002892	Training	1	1
3CNE002930	Training	1	1
3CNE002943	Training	1	1
3CNE002944	Training	1	-1
3CNE003040	Training	1	1
3CNE003042	Training	1	1
3CNE003063	Training	1	1
3CNE003099	Training	1	1
3CNE003115	Training	1	1
3CNE003168	Training	1	1
3CNE003178	Training	1	1
3CNE003182	Training	1	1
3CNE003195	Training	1	1
3CNE003218	Training	1	-1
3CNE003230	Training	1	1
3CNE003246	Training	1	1
3CNE003247	Training	1	1
3CNE003261	Training	1	1
3CNE003301	Training	1	1
3CNE003334	Training	1	1
3CNE003341	Training	1	1
3CNE003348	Training	1	-1
3CNE003404	Training	1	1
3CNE003436	Training	1	1
3CNE003450	Training	1	1
3CNE003452	Training	1	1
3CNE003484	Training	1	1
3CNE003514	Training	1	1
3CNE003530	Training	1	1
3CNE003538	Training	1	1
3CNE003542	Training	1	1
3CNE003548	Training	1	1
3CNE003555	Training	1	1
3CNE003598	Training	1	1
3CNE003610	Training	1	1
3CNE003625	Training	1	1
3CNE003642	Training	1	1
3CNE003658	Training	1	1
3CNE003667	Training	1	1
3CNE003677	Training	1	1
3CNE003687	Training	1	-1
3CNE003691	Training	1	1
3CNE003710	Training	1	1
3CNE003737	Training	1	1
3CNE003749	Training	1	1
3CNE003810	Training	1	1
3CNE003828	Training	1	1
3CNE003838	Training	1	1
3CNE003865	Training	1	1
3CNE003877	Training	1	1
3CNE003879	Training	1	1
3CNE003904	Training	1	1
3CNE003913	Training	1	1
3CNE003932	Training	1	1
3CNE003942	Training	1	1
3CNE003958	Training	1	-1
3CNE003983	Training	1	1
3CNE003998	Training	1	1
3CNE004000	Training	1	1
3CNE004014	Training	1	1
3CNE004015	Training	1	1
3CNE004030	Training	1	1
3CNE004031	Training	1	1
3CNE004035	Training	1	1
3CNE004072	Training	1	1
3CNE004075	Training	1	1
3CNE004091	Training	1	1
3CNE004101	Training	1	1
3CNE004106	Training	1	1
3CNE004108	Training	1	1
3CNE004127	Training	1	-1
3CNE004157	Training	1	-1
3CNE004169	Training	1	1
3CNE004175	Training	1	1
3CNE004189	Training	1	1
3CNE004196	Training	1	1
3CNE004209	Training	1	1
3CNE004217	Training	1	1
3CNE004226	Training	1	1
3CNE004276	Training	1	1
3CNE004322	Training	1	1
3CNE004344	Training	1	1
3CNE004353	Training	1	1
3CNE004392	Training	1	1
3CNE004394	Training	1	1
3CNE004413	Training	1	1
3CNE004431	Training	1	1
3CNE004466	Training	1	1
3CNE004469	Training	1	1
3CNE004473	Training	1	1
3CNE004476	Training	1	1
3CNE004477	Training	1	1
3CNE004479	Training	1	1
3CNE004485	Training	1	1
3CNE004526	Training	1	1
3CNE004544	Training	1	1
3CNE004549	Training	1	1
3CNE004554	Training	1	1
3CNE004565	Training	1	-1
3CNE004601	Training	1	1
3CNE004610	Training	1	1
3CNE004628	Training	1	1
3CNE004653	Training	1	1
3CNE004689	Training	1	1
3CNE004697	Training	1	1
3CNE004712	Training	1	1
3CNE004735	Training	1	1
3CNE004749	Training	1	-1
3CNE004767	Training	1	-1
3CNE004809	Training	1	-1
3CNE004811	Training	1	-1
3CNE004818	Training	1	1
3CNE004820	Training	1	1
3CSA000061	Training	1	1
3ENI000049	Training	1	1
3ENI000068	Training	1	1
3ENI000092	Training	1	1
3ENI000103	Training	1	1
3ENI000127	Training	1	1
3ENI000172	Training	1	1
3ENI000178	Training	1	1
3ENI000179	Training	1	1
3ENI000198	Training	1	1
3FNE000020	Training	1	1
3FOX000007	Training	1	1
3FSO000005	Training	1	1
3GCI000008	Training	1	1
3GCI000038	Training	1	1
3GCI000040	Training	1	1
3GFU000005	Training	1	1
3GMO000020	Training	1	1
3HCE000024	Training	1	-1
3HCY000008	Training	1	1
3HFA000001	Training	1	1
3HJE000014	Training	1	1
3HJE000015	Training	1	1
3HJE000024	Training	1	1
3HJE000028	Training	1	1
3ILA000006	Training	1	1
3LED000020	Training	1	1
3LED000040	Training	1	1
3LMA000055	Training	1	1
3LPS000001	Training	1	1
3LSH000001	Training	1	1
3MAU000365	Training	1	1
3MGR000026	Training	1	1
3MGR000044	Training	1	1
3MHA000009	Training	1	1
3MJA000006	Training	1	1
3MPI000010	Training	1	1
3MSY000006	Training	1	1
3NCR000001	Training	1	1
3NCR000008	Training	1	1
3NCR000016	Training	1	1
3NCR000045	Training	1	1
3NCR000065	Training	1	1
3NCR000088	Training	1	1
3NCR000090	Training	1	1
3NFR000010	Training	1	1
3NHA000009	Training	1	1
3NPA000005	Training	1	1
3NSP000025	Training	1	1
3NXX000021	Training	1	-1
3PBR000027	Training	1	1
3PBR000037	Training	1	1
3PBR000051	Training	1	1
3PBR000063	Training	1	1
3PBR000073	Training	1	1
3PBR000097	Training	1	1
3PBR000102	Training	1	1
3PCA000082	Training	1	1
3PCH000014	Training	1	1
3PCH000018	Training	1	1
3PCH000054	Training	1	1
3PCH000155	Training	1	1
3PCH000156	Training	1	1
3PER000007	Training	1	1
3PHE000011	Training	1	1
3PIN000148	Training	1	1
3PIN000195	Training	1	1
3PIN000196	Training	1	1
3PMI000065	Training	1	1
3PNA000002	Training	1	1
3PNA000005	Training	1	1
3PRH000007	Training	1	1
3PRH000010	Training	1	1
3PRH000014	Training	1	1
3RMI000001	Training	1	1
3RST000001	Training	1	1
3RST000029	Training	1	1
3SBO000007	Training	1	-1
3SBO000011	Training	1	-1
3SBO000017	Training	1	1
3SCE000010	Training	1	1
3SCE000014	Training	1	1
3SCE000028	Training	1	1
3SCE000037	Training	1	1
3SCE000044	Training	1	1
3SCE000052	Training	1	1
3SCE000070	Training	1	1
3SCE000097	Training	1	1
3SCE000105	Training	1	1
3SCE000142	Training	1	1
3SCE000144	Training	1	1
3SCE000159	Training	1	1
3SCE000175	Training	1	1
3SCE000203	Training	1	1
3SCE000254	Training	1	1
3SCE000255	Training	1	1
3SCE000289	Training	1	-1
3SCE000309	Training	1	-1
3SCE000361	Training	1	1
3SCE000393	Training	1	1
3SCE000412	Training	1	1
3SCO000022	Training	1	1
3SCO000134	Training	1	1
3SPO000020	Training	1	-1
3SPO000024	Training	1	1
3SPO000311	Training	1	1
3SPO000314	Training	1	1
3SPO000372	Training	1	1
3SPO000465	Training	1	1
3SPO000471	Training	1	1
3SPO000476	Training	1	1
3SPO000611	Training	1	1
3SPO000620	Training	1	1
3SPO000662	Training	1	-1
3SPO000663	Training	1	-1
3SPO000702	Training	1	1
3SPO000704	Training	1	1
3SPO000717	Training	1	1
3SPO000726	Training	1	1
3SPO000756	Training	1	1
3SPO000765	Training	1	1
3SPO000768	Training	1	1
3SPO000773	Training	1	1
3SPO000777	Training	1	1
3SPO000784	Training	1	1
3SPO000829	Training	1	1
3SPO000830	Training	1	1
3SPO000836	Training	1	1
3SPO000878	Training	1	1
3SPO000888	Training	1	1
3SPO000901	Training	1	1
3SPO000938	Training	1	1
3SPO000951	Training	1	1
3SPO001007	Training	1	1
3SPO001051	Training	1	1
3SPO001056	Training	1	1
3SPO001108	Training	1	1
3SPO001112	Training	1	1
3SPO001113	Training	1	1
3SPO001120	Training	1	1
3SPO001127	Training	1	1
3SPO001128	Training	1	1
3SPO001164	Training	1	1
3SPO001205	Training	1	1
3SPO001210	Training	1	1
3SPO001215	Training	1	1
3SPO001236	Training	1	1
3SPO001272	Training	1	1
3SPO001284	Training	1	1
3SPO001313	Training	1	1
3SPO001383	Training	1	-1
3SPO001408	Training	1	-1
3SPO001427	Training	1	1
3SPO001453	Training	1	1
3SPO001491	Training	1	1
3SPO001547	Training	1	1
3SPO001595	Training	1	1
3SSC001536	Training	1	1
3TAT000002	Training	1	1
3THA000002	Training	1	1
3TMU000012	Training	1	1
3TVE000014	Training	1	1
3TVI000001	Training	1	1
3TVI000076	Training	1	1
3TVI000079	Training	1	1
3UMA000013	Training	1	1
3UMA000026	Training	1	1
3VVO000015	Training	1	1
3XDE000004	Training	1	1
3XDE000011	Training	1	1
3YLI000007	Training	1	1
3ZRO000005	Training	1	1
5771486	Training	1	1
5771491	Training	1	1
2660993	Training	1	1
39104314	Training	1	1
39104321	Training	1	1
39104330	Training	1	1
39104347	Training	1	1
39104357	Training	1	1
39104360	Training	1	1
6708047	Training	1	1
27451381	Training	1	1
37786723	Training	1	1
27451419	Training	1	1
37786731	Training	1	1
44917030	Training	1	1
44917032	Training	1	1
13605440	Training	1	1
41016124	Training	1	1
38156478	Training	1	1
20379207	Training	1	1
37195561	Training	1	1
6288876	Training	1	1
37954542	Training	1	1
22023788	Training	1	1
3242967	Training	1	1
38259611	Training	1	1
24559839	Training	1	1
33331905	Training	1	1
8132494	Training	1	1
33331960	Training	1	1
40363434	Training	1	1
3075450	Training	1	1
16215332	Training	1	1
16215333	Training	1	1
14993607	Training	1	1
33086997	Training	1	1
4808130	Training	1	1
4808131	Training	1	1
4808138	Training	1	1
20142171	Training	1	1
4973009	Training	1	1
4808213	Training	1	1
33087023	Training	1	1
33087025	Training	1	1
6687322	Training	1	1
11761522	Training	1	1
14582913	Training	1	1
21396810	Training	1	1
12240182	Training	1	1
31295695	Training	1	1
3212033	Training	1	1
21636069	Training	1	1
27549503	Training	1	1
27549508	Training	1	1
25988380	Training	1	1
27549524	Training	1	1
6752433	Training	1	1
6752434	Training	1	1
24849880	Training	1	1
18032130	Training	1	1
8101934	Training	1	1
11037404	Training	1	1
37500406	Training	1	1
37500411	Training	1	1
37500416	Training	1	-1
11037441	Training	1	-1
9181797	Training	1	-1
30060472	Training	1	-1
18103951	Training	1	1
18103955	Training	1	-1
2970377	Training	1	-1
2970396	Training	1	-1
7288204	Training	1	-1
2970413	Training	1	-1
38524358	Training	1	1
37622294	Training	1	1
40788205	Training	1	1
4205147	Training	1	1
23428380	Training	1	1
23428385	Training	1	1
2952017	Training	1	1
4127880	Training	1	1
37781432	Training	1	1
12658922	Training	1	1
12658923	Training	1	1
37781466	Training	1	1
4127941	Training	1	1
27497421	Training	1	1
24740767	Training	1	1
33088300	Training	1	1
19171658	Training	1	1
25900972	Training	1	1
27652588	Training	1	1
11595448	Training	1	1
14578539	Training	1	1
32329614	Training	1	1
32329615	Training	1	1
32329619	Training	1	1
15293551	Training	1	1
25070773	Training	1	1
25070793	Training	1	1
25070795	Training	1	1
25070800	Training	1	1
7341127	Training	1	1
37577195	Training	1	1
37359522	Training	1	1
37359529	Training	1	1
3282414	Training	1	1
2978432	Training	1	1
21310049	Training	1	1
3372699	Training	1	1
3372733	Training	1	1
18105133	Training	1	1
38422615	Training	1	-1
18105158	Training	1	-1
38491415	Training	1	-1
19847991	Training	1	-1
18033773	Training	1	1
4731982	Training	1	1
28427855	Training	1	1
28427872	Training	1	-1
27448198	Training	1	1
28427885	Training	1	1
28427892	Training	1	-1
33334238	Training	1	1
14715277	Training	1	-1
21759614	Training	1	1
21759621	Training	1	1
21759624	Training	1	1
21759627	Training	1	1
21759629	Training	1	1
3077869	Training	1	1
3077875	Training	1	1
37596314	Training	1	1
3077996	Training	1	1
19879648	Training	1	1
32168618	Training	1	1
3341773	Training	1	1
3341778	Training	1	1
10638122	Training	1	-1
19032590	Training	1	-1
4378591	Training	1	1
32264973	Training	1	-1
15636715	Training	1	-1
30526240	Training	1	1
9622000	Training	1	1
30526283	Training	1	1
13568662	Training	1	1
9622037	Training	1	-1
18028567	Training	1	1
18028568	Training	1	-1
18028572	Training	1	-1
38492146	Training	1	-1
18028577	Training	1	1
2754760	Training	1	1
9622080	Training	1	1
32965313	Training	1	1
24415851	Training	1	1
18072048	Training	1	1
22770744	Training	1	1
13241645	Training	1	1
30691751	Training	1	1
30691774	Training	1	1
8886308	Training	1	1
8886327	Training	1	1
31376286	Training	1	1
6683917	Training	1	1
30315222	Training	1	1
27803609	Training	1	1
6120032	Training	1	1
2267205	Training	1	1
38564554	Training	1	1
1654305	Training	1	1
21483627	Training	1	1
14716938	Training	1	1
16660629	Training	1	1
29125788	Training	1	1
29125794	Training	1	1
20531433	Training	1	1
30141046	Training	1	1
30269660	Training	1	1
22759632	Training	1	1
15811432	Training	1	1
13242225	Training	1	-1
18150358	Training	1	-1
45238348	Training	1	1
45238350	Training	1	1
7800194	Training	1	1
45238364	Training	1	1
3850279	Training	1	1
45238392	Training	1	1
13249176	Training	1	1
3420847	Training	1	1
13249221	Training	1	1
14091703	Training	1	1
22901894	Training	1	1
42821133	Training	1	1
22901904	Training	1	1
42821141	Training	1	1
42821148	Training	1	1
1835168	Training	1	1
34328662	Training	1	1
45250325	Training	1	1
9739203	Training	1	1
451907	Training	1	1
20146536	Training	1	1
12082542	Training	1	1
4028054	Training	1	1
4028080	Training	1	1
4028084	Training	1	1
7620149	Training	1	1
9437364	Training	1	1
3176042	Training	1	1
9437449	Training	1	1
9437450	Training	1	1
46410695	Training	1	1
28460632	Training	1	1
8118644	Training	1	1
6653674	Training	1	1
17224333	Training	1	1
31442279	Training	1	1
21627848	Training	1	1
23263607	Training	1	1
21627881	Training	1	1
21627897	Training	1	1
45720771	Training	1	1
28539476	Training	1	1
13346145	Training	1	1
29889965	Training	1	1
5353636	Training	1	1
5353637	Training	1	1
15420286	Training	1	1
15722360	Training	1	1
22324314	Training	1	1
15722398	Training	1	1
27450172	Training	1	1
15722410	Training	1	1
15722417	Training	1	-1
15722422	Training	1	-1
15722423	Training	1	-1
15722443	Training	1	-1
29569496	Training	1	-1
29569497	Training	1	-1
32967680	Training	1	-1
32967693	Training	1	-1
37921805	Training	1	1
21260548	Training	1	1
13094586	Training	1	1
37921836	Training	1	1
13094631	Training	1	1
38322988	Training	1	1
38322989	Training	1	-1
38323006	Training	1	1
38323053	Training	1	1
38323065	Training	1	1
38323066	Training	1	1
17063371	Training	1	1
12002169	Training	1	1
5052065	Training	1	1
30270170	Training	1	1
21628511	Training	1	1
29569864	Training	1	1
21628535	Training	1	1
28866815	Training	1	1
6648773	Training	1	1
28866819	Training	1	1
2230975	Training	1	1
28866830	Training	1	1
6648793	Training	1	1
6648801	Training	1	1
6648823	Training	1	1
34392044	Training	1	1
22022975	Training	1	-1
18074743	Training	1	1
24397219	Training	1	1
12239963	Training	1	1
24430478	Training	1	1
12239968	Training	1	1
12239994	Training	1	1
12239996	Training	1	1
20269770	Training	1	1
45598248	Training	1	-1
3114774	Training	1	-1
20303003	Training	1	-1
31281731	Training	1	1
31281747	Training	1	1
31281755	Training	1	1
31281757	Training	1	1
5AAC000027	Training	1	1
5AAC000044	Training	1	1
5AAL000039	Training	1	1
5AAU000014	Training	1	1
5ABI000013	Training	1	1
5ABI000033	Training	1	1
5ABI000054	Training	1	1
5AFU000011	Training	1	1
5AFU000018	Training	1	1
5AFU000024	Training	1	1
5AFU000029	Training	1	1
5AFU000039	Training	1	1
5AFU000045	Training	1	1
5AMU000003	Training	1	1
5ANI000001	Training	1	1
5ANI000010	Training	1	1
5ANI000044	Training	1	1
5ANI000045	Training	1	1
5ANI000084	Training	1	1
5ANI000094	Training	1	1
5ANI000097	Training	1	1
5AOR000010	Training	1	1
5AOR000046	Training	1	1
5APA000009	Training	1	-1
5ATA000009	Training	1	1
5ATA000010	Training	1	1
5BBA000001	Training	1	-1
5BEM000003	Training	1	1
5BFU000007	Training	1	1
5BFU000011	Training	1	1
5BGR000007	Training	1	1
5BTR000012	Training	1	1
5CAL000013	Training	1	1
5CAL000018	Training	1	1
5CAL000042	Training	1	1
5CAL000078	Training	1	1
5CAL000094	Training	1	-1
5CBA000006	Training	1	-1
5CCI000021	Training	1	1
5CCI000023	Training	1	1
5CEL001473	Training	1	1
5CGL000024	Training	1	1
5CGL000035	Training	1	1
5CGL000047	Training	1	1
5CHE000004	Training	1	1
5CHI000002	Training	1	1
5CIM000011	Training	1	1
5CIM000017	Training	1	1
5CIM000018	Training	1	1
5CLU000014	Training	1	1
5CNE000036	Training	1	1
5CNE000043	Training	1	1
5CNE000050	Training	1	1
5CNE000081	Training	1	1
5CNE000099	Training	1	1
5CNE000117	Training	1	1
5CNE000122	Training	1	1
5CNE000129	Training	1	1
5CNE000172	Training	1	1
5CNE000176	Training	1	1
5CNE000211	Training	1	1
5CNE000236	Training	1	1
5CNE000248	Training	1	1
5CNE000271	Training	1	1
5CNE000285	Training	1	1
5CNE000303	Training	1	1
5CNE000339	Training	1	1
5CNE000363	Training	1	1
5CNE000392	Training	1	1
5CNE000409	Training	1	1
5CNE000423	Training	1	1
5CNE000437	Training	1	1
5CNE000439	Training	1	1
5CNE000445	Training	1	1
5CNE000510	Training	1	1
5CNE000528	Training	1	1
5CNE000535	Training	1	1
5CNE000543	Training	1	1
5CNE000556	Training	1	1
5CNE000578	Training	1	1
5CNE000582	Training	1	1
5CNE000583	Training	1	1
5CNE000597	Training	1	1
5CNE000616	Training	1	1
5CNE000633	Training	1	1
5CNE000643	Training	1	1
5CNE000658	Training	1	1
5CNE000696	Training	1	1
5CNE000712	Training	1	1
5CNE000731	Training	1	1
5CNE000753	Training	1	1
5CNE000762	Training	1	1
5CNE000777	Training	1	1
5CNE000811	Training	1	-1
5CNE000826	Training	1	-1
5CNE000856	Training	1	-1
5CNE000859	Training	1	-1
5CNE000865	Training	1	-1
5CNE000872	Training	1	1
5CNE000919	Training	1	-1
5CNE000927	Training	1	1
5CNE000949	Training	1	1
5CNE000967	Training	1	1
5CNE000970	Training	1	1
5CNE000977	Training	1	1
5CNE001003	Training	1	1
5CNE001016	Training	1	1
5CNE001024	Training	1	1
5CNE001034	Training	1	1
5CNE001037	Training	1	1
5CNE001040	Training	1	1
5CNE001070	Training	1	1
5CNE001156	Training	1	1
5CNE001234	Training	1	1
5CNE001239	Training	1	1
5CNE001240	Training	1	1
5CNE001241	Training	1	1
5CNE001242	Training	1	1
5CNE001255	Training	1	1
5CNE001262	Training	1	1
5CNE001268	Training	1	1
5CNE001275	Training	1	1
5CNE001286	Training	1	1
5CNE001287	Training	1	1
5CNE001303	Training	1	1
5CNE001305	Training	1	1
5CNE001318	Training	1	1
5CNE001335	Training	1	1
5CNE001342	Training	1	1
5CNE001347	Training	1	1
5CNE001357	Training	1	1
5CNE001378	Training	1	1
5CNE001409	Training	1	-1
5CNE001412	Training	1	-1
5CNE001448	Training	1	-1
5CNE001464	Training	1	1
5CNE001478	Training	1	1
5CNE001490	Training	1	1
5CNE001505	Training	1	1
5CNE001506	Training	1	1
5CNE001507	Training	1	1
5CNE001530	Training	1	1
5CNE001536	Training	1	1
5CNE001540	Training	1	1
5CNE001553	Training	1	1
5CNE001575	Training	1	1
5CNE001586	Training	1	1
5CNE001587	Training	1	1
5CNE001617	Training	1	1
5CNE001631	Training	1	1
5CNE001644	Training	1	1
5CNE001654	Training	1	1
5CNE001655	Training	1	1
5CNE001667	Training	1	1
5CNE001762	Training	1	1
5CNE001766	Training	1	1
5CNE001783	Training	1	1
5CNE001791	Training	1	1
5CNE001834	Training	1	1
5CNE001879	Training	1	1
5CNE001914	Training	1	1
5CNE001920	Training	1	1
5CNE001971	Training	1	1
5CNE001974	Training	1	1
5CNE001988	Training	1	1
5CNE002009	Training	1	1
5CNE002038	Training	1	1
5CNE002068	Training	1	1
5CNE002070	Training	1	1
5CNE002075	Training	1	1
5CNE002093	Training	1	1
5CNE002115	Training	1	1
5CNE002131	Training	1	-1
5CNE002146	Training	1	1
5CNE002160	Training	1	1
5CNE002171	Training	1	1
5CNE002194	Training	1	1
5CNE002210	Training	1	1
5CNE002226	Training	1	1
5CNE002246	Training	1	1
5CNE002252	Training	1	1
5CNE002273	Training	1	1
5CNE002282	Training	1	1
5CNE002348	Training	1	1
5CNE002349	Training	1	1
5CNE002351	Training	1	1
5CNE002356	Training	1	1
5CNE002381	Training	1	1
5CNE002412	Training	1	1
5CNE002425	Training	1	1
5CNE002460	Training	1	1
5CNE002484	Training	1	1
5CNE002504	Training	1	1
5CNE002528	Training	1	1
5CNE002561	Training	1	1
5CNE002587	Training	1	1
5CNE002613	Training	1	1
5CNE002615	Training	1	1
5CNE002662	Training	1	1
5CNE002681	Training	1	1
5CNE002698	Training	1	1
5CNE002708	Training	1	1
5CNE002718	Training	1	-1
5CNE002731	Training	1	-1
5CNE002740	Training	1	-1
5CNE002764	Training	1	1
5CNE002780	Training	1	1
5CNE002798	Training	1	1
5CNE002822	Training	1	1
5CNE002823	Training	1	1
5CNE002880	Training	1	1
5CNE002882	Training	1	1
5CNE002895	Training	1	1
5CNE002898	Training	1	1
5CNE002958	Training	1	1
5CNE002960	Training	1	1
5CNE002987	Training	1	1
5CNE003016	Training	1	-1
5CNE003021	Training	1	-1
5CNE003022	Training	1	1
5CNE003023	Training	1	1
5CNE003036	Training	1	-1
5CNE003067	Training	1	-1
5CNE003083	Training	1	1
5CNE003093	Training	1	1
5CNE003105	Training	1	1
5CNE003113	Training	1	1
5CNE003117	Training	1	1
5CNE003152	Training	1	1
5CNE003225	Training	1	1
5CNE003276	Training	1	1
5CNE003346	Training	1	1
5CNE003347	Training	1	1
5CNE003352	Training	1	1
5CNE003373	Training	1	1
5CNE003387	Training	1	1
5CNE003414	Training	1	1
5CNE003419	Training	1	1
5CNE003430	Training	1	1
5CNE003443	Training	1	1
5CNE003444	Training	1	1
5CNE003447	Training	1	1
5CNE003455	Training	1	1
5CNE003456	Training	1	1
5CNE003469	Training	1	1
5CNE003492	Training	1	1
5CNE003507	Training	1	1
5CNE003516	Training	1	1
5CNE003521	Training	1	1
5CNE003568	Training	1	1
5CNE003599	Training	1	1
5CNE003611	Training	1	1
5CNE003612	Training	1	1
5CNE003613	Training	1	1
5CNE003623	Training	1	1
5CNE003643	Training	1	1
5CNE003662	Training	1	1
5CNE003674	Training	1	1
5CNE003676	Training	1	1
5CNE003730	Training	1	1
5CNE003755	Training	1	1
5CNE003830	Training	1	1
5CNE003842	Training	1	1
5CNE003848	Training	1	1
5CNE003858	Training	1	1
5CNE003928	Training	1	1
5CNE003933	Training	1	1
5CNE003957	Training	1	-1
5CNE003961	Training	1	-1
5CNE004008	Training	1	-1
5CNE004041	Training	1	1
5CNE004106	Training	1	1
5CNE004133	Training	1	1
5CNE004135	Training	1	1
5CNE004146	Training	1	1
5CNE004186	Training	1	1
5CNE004197	Training	1	1
5CNE004202	Training	1	1
5CPO000360	Training	1	-1
5R000016	Training	1	1
5CXX000117	Training	1	1
5ENI000018	Training	1	1
5ENI000022	Training	1	1
5ENI000052	Training	1	1
5ENI000063	Training	1	1
5ENI000078	Training	1	-1
5ENI000104	Training	1	-1
5ENI000116	Training	1	-1
5ENI000135	Training	1	-1
5ENI000156	Training	1	-1
5ENI000185	Training	1	-1
5ENI000210	Training	1	-1
5ENI000217	Training	1	-1
5FLA000001	Training	1	-1
5FNE000036	Training	1	1
5FNE000038	Training	1	1
5FOX000002	Training	1	1
5FOX000003	Training	1	1
5FOX000008	Training	1	1
5FVE000017	Training	1	1
5GCI000007	Training	1	1
5GFU000005	Training	1	1
5GIN000033	Training	1	1
5GZE000007	Training	1	1
5HIN000006	Training	1	1
5HJE000006	Training	1	1
5HLI000011	Training	1	1
5LBI000004	Training	1	1
5LED000015	Training	1	1
5LED000022	Training	1	1
5LED000023	Training	1	1
5LIR000001	Training	1	1
5LKO000001	Training	1	1
5MAN000007	Training	1	-1
5MAN000009	Training	1	1
5MCO000021	Training	1	-1
5MGR000001	Training	1	1
5MGR000004	Training	1	1
5MGR000012	Training	1	1
5MGR000049	Training	1	-1
5MLI000009	Training	1	1
5MLI000013	Training	1	1
5NCR000019	Training	1	1
5NCR000066	Training	1	1
5NCR000083	Training	1	1
5NCR000126	Training	1	1
5NCR000128	Training	1	1
5NCR000144	Training	1	1
5NCR000150	Training	1	1
5NCR000163	Training	1	1
5NCR000173	Training	1	1
5NCR000186	Training	1	1
5NCR000194	Training	1	1
5NFR000011	Training	1	-1
5NPA000006	Training	1	1
5NPA000017	Training	1	1
5NUN000004	Training	1	1
5OXX000061	Training	1	1
5OXX000074	Training	1	1
5PAN000002	Training	1	1
5PAN000016	Training	1	1
5PBE000044	Training	1	-1
5PBR000037	Training	1	1
5PBR000080	Training	1	-1
5PBR000083	Training	1	-1
5PCA000013	Training	1	1
5PCA000021	Training	1	1
5PCA000082	Training	1	1
5PCA000093	Training	1	1
5PCH000041	Training	1	1
5PCH000093	Training	1	1
5PCH000116	Training	1	1
5PCI000027	Training	1	1
5PEQ000003	Training	1	1
5PGR000009	Training	1	1
5PIN000149	Training	1	1
5PNA000002	Training	1	1
5PNA000005	Training	1	1
5POS000017	Training	1	1
5PPU000002	Training	1	1
5PTR000242	Training	1	1
5PXX000003	Training	1	1
5PXX000004	Training	1	1
5PXX000225	Training	1	1
5PXX000343	Training	1	1
5PXX000378	Training	1	1
5RMI000001	Training	1	1
5SCE000045	Training	1	1
5SCE000091	Training	1	1
5SCE000145	Training	1	1
5SCE000153	Training	1	1
5SCE000171	Training	1	1
5SCE000183	Training	1	1
5SCE000225	Training	1	1
5SCE000363	Training	1	1
5SCE000551	Training	1	1
5SCE000558	Training	1	1
5SCE000629	Training	1	1
5SCE000642	Training	1	1
5SCE000649	Training	1	1
5SCE000690	Training	1	1
5SCE000698	Training	1	1
5SCO000125	Training	1	1
5SCO000701	Training	1	1
5SKO000003	Training	1	1
5SPO000063	Training	1	1
5SPO000146	Training	1	1
5SPO000202	Training	1	1
5SPO000217	Training	1	1
5SPO000231	Training	1	1
5SPO000258	Training	1	1
5SPO000260	Training	1	1
5SPO000278	Training	1	1
5SPO000282	Training	1	1
5SPO000288	Training	1	1
5SPO000384	Training	1	-1
5SPO000410	Training	1	-1
5SPO000420	Training	1	-1
5SPO000437	Training	1	1
5SPO000462	Training	1	1
5SPO000469	Training	1	1
5SPO000477	Training	1	1
5SPO000492	Training	1	1
5SPO000498	Training	1	1
5SPO000539	Training	1	1
5SPO000552	Training	1	1
5SPO000600	Training	1	1
5SPO000668	Training	1	1
5SPO000688	Training	1	1
5SPO000724	Training	1	1
5SPO000729	Training	1	1
5SPO000754	Training	1	1
5SPO000755	Training	1	1
5SPO000782	Training	1	1
5SPO000791	Training	1	1
5SPO000795	Training	1	1
5SPO000830	Training	1	1
5SPO000842	Training	1	1
5SPO000907	Training	1	1
5SRA000009	Training	1	1
5SSC000692	Training	1	1
5TAT000007	Training	1	1
5TEM000006	Training	1	1
5THA000026	Training	1	1
5THA000028	Training	1	1
5TRU000197	Training	1	1
5TVI000186	Training	1	1
5TVI000188	Training	1	1
5UMA000013	Training	1	1
5UMA000016	Training	1	1
5UMA000030	Training	1	1
5VDA000007	Training	1	1
5VVO000015	Training	1	1
5YLI000001	Training	1	1
5ZRO000001	Training	1	1
3AAC000004	Training	1	1
3AAU000014	Training	1	1
3AAW000002	Training	1	1
3ABE000006	Training	1	-1
3ABI000029	Training	1	-1
3ABI000065	Training	1	1
3ACA000170	Training	1	1
3ACA000200	Training	1	1
3ACO000025	Training	1	1
3ADE000001	Training	1	1
3AFU000005	Training	1	1
3AFU000033	Training	1	1
3AFU000039	Training	1	1
3AFU000051	Training	1	1
3ALO000001	Training	1	1
3ALO000012	Training	1	1
3ALO000015	Training	1	1
3ANI000010	Training	1	1
3ANI000011	Training	1	1
3ANI000092	Training	1	1
3ANI000107	Training	1	1
3ANI000130	Training	1	1
3ANI000131	Training	1	1
3AOR000035	Training	1	1
3AOR000037	Training	1	1
3AOR000116	Training	1	1
3ATE000006	Training	1	1
3ATU000004	Training	1	1
3BFU000012	Training	1	1
3CAL000059	Training	1	1
3CBA000019	Training	1	1
3CCI000025	Training	1	1
3CCO000193	Training	1	1
3CCU000009	Training	1	1
3CEL000662	Training	1	1
3CEL001743	Training	1	1
3CFU000034	Training	1	1
3CFU000040	Training	1	1
3CGL000021	Training	1	1
3CGL000030	Training	1	1
3CHE000009	Training	1	1
3CIM000038	Training	1	1
[truncated: 17,014 more rows]
