# Supplementary material for: An Alignment-Free Approach for Eukaryotic ITS2 Annotation and Phylogenetic Inference
Source: PLoS One. 2011 Oct 26;6(10):e26638. doi: 10.1371/journal.pone.0026638 (PMC3202569; doi:10.1371/journal.pone.0026638)
Supplement: File S6 — ROC analysis for each profile HMM at 20 different E-values (0.1–10). (XLS) [file pone.0026638.s006.xls]

## Sheet: CLUSTALW_134_Euk_on_test
E-Val	TP	FN	TN	FP	Sensitivity	Specificity
0.1	46	845	2911	0	0.0516274	1
0.2	60	831	2911	0	0.0673401	1
0.3	71	820	2911	0	0.0796857	1
0.4	78	813	2911	0	0.0875421	1
0.5	81	810	2911	0	0.0909091	1
0.6	87	804	2911	0	0.0976431	1
0.7	92	799	2911	0	0.103255	1
0.8	93	798	2911	0	0.104377	1
0.9	96	795	2911	0	0.107744	1
1	101	790	2911	0	0.113356	1
2	124	767	2911	0	0.139169	1
3	124	767	2911	0	0.139169	1
4	124	767	2911	0	0.139169	1
5	124	767	2911	0	0.139169	1
6	124	767	2911	0	0.139169	1
7	124	767	2911	0	0.139169	1
8	124	767	2911	0	0.139169	1
9	124	767	2911	0	0.139169	1
10	124	767	2911	0	0.139169	1

## Sheet: DIALIGN_134_Euk_on_test
E-value	TP	FN	TN	FP	Sensitivity	Specificity
0.1	62	829	2911	0	0.0695847	1
0.2	62	829	2911	0	0.0695847	1
0.3	62	829	2911	0	0.0695847	1
0.4	63	828	2911	0	0.0707071	1
0.5	63	828	2911	0	0.0707071	1
0.6	64	827	2911	0	0.0718294	1
0.7	64	827	2911	0	0.0718294	1
0.8	64	827	2911	0	0.0718294	1
0.9	64	827	2911	0	0.0718294	1
1	64	827	2911	0	0.0718294	1
2	66	825	2911	0	0.0740741	1
3	66	825	2911	0	0.0740741	1
4	66	825	2911	0	0.0740741	1
5	66	825	2911	0	0.0740741	1
6	66	825	2911	0	0.0740741	1
7	66	825	2911	0	0.0740741	1
8	66	825	2911	0	0.0740741	1
9	66	825	2911	0	0.0740741	1
10	66	825	2911	0	0.0740741	1

## Sheet: MAFFT_134_Euk_on_test
	E-value	TP	FN	TN	FP	Sensitivity	Specificity
	0.1	11	880	2911	0	0.0123457	1
	0.2	16	875	2911	0	0.0179574	1
	0.3	18	873	2911	0	0.020202	1
	0.4	19	872	2911	0	0.0213244	1
	0.5	21	870	2911	0	0.023569	1
	0.6	22	869	2911	0	0.0246914	1
	0.7	23	868	2911	0	0.0258137	1
	0.8	24	867	2911	0	0.026936	1
	0.9	25	866	2911	0	0.0280584	1
	1	25	866	2911	0	0.0280584	1
	2	32	859	2911	0	0.0359147	1
	3	32	859	2911	0	0.0359147	1
	4	32	859	2911	0	0.0359147	1
	5	32	859	2911	0	0.0359147	1
	6	32	859	2911	0	0.0359147	1
	7	32	859	2911	0	0.0359147	1
	8	32	859	2911	0	0.0359147	1
	9	32	859	2911	0	0.0359147	1
	10	32	859	2911	0	0.0359147	1

## Sheet: CLUSTALW_80_fungi_on_test
E-value	TP	FN	TN	FP	Sensitivity	Specificity
0.1	127	764	2911	0	0.142536	1
0.2	129	762	2911	0	0.144781	1
0.3	131	760	2911	0	0.147026	1
0.4	132	759	2911	0	0.148148	1
0.5	133	758	2911	0	0.14927	1
0.6	134	757	2911	0	0.150393	1
0.7	134	757	2911	0	0.150393	1
0.8	136	755	2911	0	0.152637	1
0.9	138	753	2911	0	0.154882	1
1	138	753	2911	0	0.154882	1
2	141	750	2911	0	0.158249	1
3	141	750	2911	0	0.158249	1
4	141	750	2911	0	0.158249	1
5	141	750	2911	0	0.158249	1
6	141	750	2911	0	0.158249	1
7	141	750	2911	0	0.158249	1
8	141	750	2911	0	0.158249	1
9	141	750	2911	0	0.158249	1
10	141	750	2911	0	0.158249	1

## Sheet: DIALIGN_80_fungi_on_test
E-Value	TP	FN	TN	FP	Sensitivity	Specificity
0.1	152	739	2911	0	0.170595	1
0.2	154	737	2911	0	0.17284	1
0.3	157	734	2911	0	0.176207	1
0.4	157	734	2911	0	0.176207	1
0.5	157	734	2911	0	0.176207	1
0.6	157	734	2911	0	0.176207	1
0.7	157	734	2911	0	0.176207	1
0.8	157	734	2911	0	0.176207	1
0.9	157	734	2911	0	0.176207	1
1	157	734	2911	0	0.176207	1
2	157	734	2911	0	0.176207	1
3	157	734	2911	0	0.176207	1
4	159	732	2911	0	0.178451	1
5	160	731	2911	0	0.179574	1
6	160	731	2911	0	0.179574	1
7	160	731	2911	0	0.179574	1
8	160	731	2911	0	0.179574	1
9	162	729	2911	0	0.181818	1
10	162	729	2911	0	0.181818	1

## Sheet: MAFFT_80_fungi_on_test
E-value	TP	FN	TN	FP	Sensitivity	Specificity
0.1	167	724	2911	0	0.18743	1
0.2	168	723	2911	0	0.188552	1
0.3	170	721	2911	0	0.190797	1
0.4	170	721	2911	0	0.190797	1
0.5	170	721	2911	0	0.190797	1
0.6	170	721	2911	0	0.190797	1
0.7	171	720	2911	0	0.191919	1
0.8	172	719	2911	0	0.193042	1
0.9	172	719	2911	0	0.193042	1
1	173	718	2911	0	0.194164	1
2	175	716	2911	0	0.196409	1
3	177	714	2911	0	0.198653	1
4	179	712	2911	0	0.200898	1
5	180	711	2911	0	0.20202	1
6	180	711	2911	0	0.20202	1
7	180	711	2911	0	0.20202	1
8	180	711	2911	0	0.20202	1
9	180	711	2911	0	0.20202	1
10	180	711	2911	0	0.20202	1

## Sheet: CLUSTALW_2802_Euk_on_test
E-Val	TP	FN	TN	FP	Sensitivity	Specificity
0.1	250	641	2911	0	0.0405836	1
0.2	268	623	2911	0	0.0407856	1
0.3	277	614	2911	0	0.0418866	1
0.4	284	607	2911	0	0.0518743	1
0.5	284	607	2911	0	0.0518743	1
0.6	287	604	2911	0	0.062211	1
0.7	291	600	2911	0	0.0665993	1
0.8	293	598	2911	0	0.078844	1
0.9	296	595	2911	0	0.082211	1
1	297	594	2911	0	0.0933333	1
2	307	584	2911	0	0.0945567	1
3	309	582	2911	0	0.106801	1
4	312	579	2911	0	0.120168	1
5	312	579	2911	0	0.120168	1
6	313	578	2911	0	0.121291	1
7	315	576	2911	0	0.123535	1
8	318	573	2911	0	0.126902	1
9	318	573	2911	0	0.126902	1
10	318	573	2911	0	0.126902	1

## Sheet: DIALIGN_2802_Euk_on_test
E-Value	TP	FN	TN	FP	Sensitivity	Specificity
0.1	312	579	2911	0	0.350168	1
0.2	313	578	2911	0	0.351291	1
0.3	316	575	2911	0	0.354658	1
0.4	316	575	2911	0	0.354658	1
0.5	316	575	2911	0	0.354658	1
0.6	316	575	2911	0	0.354658	1
0.7	316	575	2911	0	0.354658	1
0.8	317	574	2911	0	0.35578	1
0.9	317	574	2911	0	0.35578	1
1	317	574	2911	0	0.35578	1
2	317	574	2911	0	0.35578	1
3	317	574	2911	0	0.35578	1
4	317	574	2911	0	0.35578	1
5	317	574	2911	0	0.35578	1
6	317	574	2911	0	0.35578	1
7	317	574	2911	0	0.35578	1
8	317	574	2911	0	0.35578	1
9	317	574	2911	0	0.35578	1
10	317	574	2911	0	0.35578	1

## Sheet: MAFFT_2802_Euk_on_test
E-value	TP	FN	TN	FP	Sensitivity	Specificity
0.1	588	303	2911	0	0.659933	1
0.2	589	302	2911	0	0.661055	1
0.3	590	301	2911	0	0.662177	1
0.4	591	300	2911	0	0.6633	1
0.5	591	300	2911	0	0.6633	1
0.6	591	300	2911	0	0.6633	1
0.7	591	300	2911	0	0.6633	1
0.8	592	299	2911	0	0.664422	1
0.9	592	299	2911	0	0.664422	1
1	592	299	2911	0	0.664422	1
2	593	298	2911	0	0.665544	1
3	593	298	2911	0	0.665544	1
4	594	297	2911	0	0.666667	1
5	594	297	2911	0	0.666667	1
6	594	297	2911	0	0.666667	1
7	594	297	2911	0	0.666667	1
8	594	297	2911	0	0.666667	1
9	594	297	2911	0	0.666667	1
10	594	297	2911	0	0.666667	1
